# Supplementary material for: Spatially targeted chemokine exocytosis guides transmigration at lymphatic endothelial multicellular junctions
Source: EMBO J. 2024 Jun 14;43(15):4. doi: 10.1038/s44318-024-00129-x (PMC11294460; doi:10.1038/s44318-024-00129-x)
Supplement: Supplementary file 8 — Movie EV6 [file 44318_2024_129_MOESM8_ESM.zip]

Archive with 5 entries (4 files):
- Movie EV6/
- Movie EV6/readme Movie EV6.rtf
- __MACOSX/Movie EV6/._readme Movie EV6.rtf
- Movie EV6/Movie EV6.avi
- __MACOSX/Movie EV6/._Movie EV6.avi
