# Supplementary material for: Spatially targeted chemokine exocytosis guides transmigration at lymphatic endothelial multicellular junctions
Source: EMBO J. 2024 Jun 14;43(15):4. doi: 10.1038/s44318-024-00129-x (PMC11294460; doi:10.1038/s44318-024-00129-x)
Supplement: Supplementary file 9 — Movie EV7 [file 44318_2024_129_MOESM9_ESM.zip]

Archive with 7 entries (6 files):
- Movie EV7/
- Movie EV7/.DS_Store
- __MACOSX/Movie EV7/._.DS_Store
- Movie EV7/readme Movie EV7.rtf
- __MACOSX/Movie EV7/._readme Movie EV7.rtf
- Movie EV7/Movie EV7.avi
- __MACOSX/Movie EV7/._Movie EV7.avi
