# Supplementary material for: Spatially targeted chemokine exocytosis guides transmigration at lymphatic endothelial multicellular junctions
Source: EMBO J. 2024 Jun 14;43(15):4. doi: 10.1038/s44318-024-00129-x (PMC11294460; doi:10.1038/s44318-024-00129-x)
Supplement: Supplementary file 11 — Movie EV9 [file 44318_2024_129_MOESM11_ESM.zip]

Archive with 5 entries (4 files):
- Movie EV9/
- Movie EV9/Movie EV9.avi
- __MACOSX/Movie EV9/._Movie EV9.avi
- Movie EV9/readme Movie EV9.rtf
- __MACOSX/Movie EV9/._readme Movie EV9.rtf
