# Supplementary material for: Spatially targeted chemokine exocytosis guides transmigration at lymphatic endothelial multicellular junctions
Source: EMBO J. 2024 Jun 14;43(15):4. doi: 10.1038/s44318-024-00129-x (PMC11294460; doi:10.1038/s44318-024-00129-x)
Supplement: Supplementary file 12 — Movie EV10 [file 44318_2024_129_MOESM12_ESM.zip]

Archive with 5 entries (4 files):
- Movie EV10/
- Movie EV10/readme Movie EV10.rtf
- __MACOSX/Movie EV10/._readme Movie EV10.rtf
- Movie EV10/Movie EV10.avi
- __MACOSX/Movie EV10/._Movie EV10.avi
