# Supplementary material for: Spatially targeted chemokine exocytosis guides transmigration at lymphatic endothelial multicellular junctions
Source: EMBO J. 2024 Jun 14;43(15):4. doi: 10.1038/s44318-024-00129-x (PMC11294460; doi:10.1038/s44318-024-00129-x)
Supplement: Supplementary file 15 — Movie EV13 [file 44318_2024_129_MOESM15_ESM.zip]

Archive with 4 entries (4 files):
- readme Movie EV13.rtf
- __MACOSX/._readme Movie EV13.rtf
- Movie EV13.avi
- __MACOSX/._Movie EV13.avi
