# Supplementary material for: Spatially targeted chemokine exocytosis guides transmigration at lymphatic endothelial multicellular junctions
Source: EMBO J. 2024 Jun 14;43(15):4. doi: 10.1038/s44318-024-00129-x (PMC11294460; doi:10.1038/s44318-024-00129-x)
Supplement: Supplementary file 16 — Source data Fig. 1 [file 44318_2024_129_MOESM16_ESM.zip]

Archive with 39 entries (28 files):
- Figure 1/
- Figure 1/.DS_Store
- __MACOSX/Figure 1/._.DS_Store
- Figure 1/1F/
- __MACOSX/Figure 1/._1F
- Figure 1/1A/
- Figure 1/1G/
- Figure 1/1B/
- Figure 1/1E/
- Figure 1/1D/
- __MACOSX/Figure 1/._1D
- Figure 1/1C/
- __MACOSX/Figure 1/._1C
- Figure 1/1F/Figure 1F.xls
- __MACOSX/Figure 1/1F/._Figure 1F.xls
- Figure 1/1A/.DS_Store
- __MACOSX/Figure 1/1A/._.DS_Store
- Figure 1/1A/figure 1A source data.avi
- __MACOSX/Figure 1/1A/._figure 1A source data.avi
- Figure 1/1G/Figure 1G.xls.sb-442d83b3-TN3Xi9/
- __MACOSX/Figure 1/1G/._Figure 1G.xls.sb-442d83b3-TN3Xi9
- Figure 1/1G/Figure 1G.xls
- __MACOSX/Figure 1/1G/._Figure 1G.xls
- Figure 1/1B/Figure 1B.xls.sb-442d83b3-rPclY1/
- __MACOSX/Figure 1/1B/._Figure 1B.xls.sb-442d83b3-rPclY1
- Figure 1/1B/Figure 1B.xls.sb-442d83b3-gfA7ff/
- __MACOSX/Figure 1/1B/._Figure 1B.xls.sb-442d83b3-gfA7ff
- Figure 1/1B/Figure 1B.xls
- __MACOSX/Figure 1/1B/._Figure 1B.xls
- Figure 1/1E/.DS_Store
- __MACOSX/Figure 1/1E/._.DS_Store
- Figure 1/1E/figure 1E source data.avi
- __MACOSX/Figure 1/1E/._figure 1E source data.avi
- Figure 1/1D/Figure 1D.xlsx
- __MACOSX/Figure 1/1D/._Figure 1D.xlsx
- Figure 1/1C/.DS_Store
- __MACOSX/Figure 1/1C/._.DS_Store
- Figure 1/1C/figure 1C source data.avi
- __MACOSX/Figure 1/1C/._figure 1C source data.avi
