# Supplementary material for: Spatially targeted chemokine exocytosis guides transmigration at lymphatic endothelial multicellular junctions
Source: EMBO J. 2024 Jun 14;43(15):4. doi: 10.1038/s44318-024-00129-x (PMC11294460; doi:10.1038/s44318-024-00129-x)
Supplement: Supplementary file 16 — Source data Fig. 1 [file 44318_2024_129_MOESM16_ESM.zip › Figure 1/1F/Figure 1F.xls]

## Sheet: DC straightness
experiment	biological replicate	Video	CCL21-mCHerry	DC	track length	displacement	track straightness				% relative frequency distribution
1	1	1_1	CCL21-mCHerry	CCR7-/-	475.879	8.13663	0.0170981				Bin (straightness)	WT	CCR7-/-
1	1	1_1	CCL21-mCHerry	CCR7-/-	290.494	12.3987	0.0426815				0	1.28297	4.23573
1	1	1_1	CCL21-mCHerry	CCR7-/-	282.864	21.8623	0.0772888				0.1	7.27014	18.0479
1	1	1_1	CCL21-mCHerry	CCR7-/-	323.047	35.3852	0.109536				0.2	9.55096	19.8895
1	1	1_1	CCL21-mCHerry	CCR7-/-	533.1	72.8706	0.136692				0.3	12.7584	14.3646
1	1	1_1	CCL21-mCHerry	CCR7-/-	670.412	92.2573	0.137613				0.4	13.5424	12.1547
1	1	1_1	CCL21-mCHerry	CCR7-/-	221.596	30.7249	0.138653				0.5	13.4711	10.1289
1	1	1_1	CCL21-mCHerry	CCR7-/-	15.4513	2.5513	0.165119				0.6	12.6871	5.89319
1	1	1_1	CCL21-mCHerry	CCR7-/-	110.134	18.5799	0.168702				0.7	10.6201	5.89319
1	1	1_1	CCL21-mCHerry	CCR7-/-	125.26	22.2476	0.177611				0.8	9.40841	3.8674
1	1	1_1	CCL21-mCHerry	CCR7-/-	350.072	63.0801	0.180192				0.9	6.91376	4.23573
1	1	1_1	CCL21-mCHerry	CCR7-/-	480.378	104.253	0.217023				1	2.49465	1.28913
1	1	1_1	CCL21-mCHerry	CCR7-/-	182.686	41.2722	0.225918
1	1	1_1	CCL21-mCHerry	CCR7-/-	471.167	108.337	0.229933
1	1	1_1	CCL21-mCHerry	CCR7-/-	274.609	67.8419	0.247049
1	1	1_1	CCL21-mCHerry	CCR7-/-	66.9696	16.9301	0.252802
1	1	1_1	CCL21-mCHerry	CCR7-/-	184.738	47.86	0.259069
1	1	1_1	CCL21-mCHerry	CCR7-/-	121.896	33.0121	0.270821
1	1	1_1	CCL21-mCHerry	CCR7-/-	121.233	33.2163	0.273986
1	1	1_1	CCL21-mCHerry	CCR7-/-	314.816	92.5016	0.293828
1	1	1_1	CCL21-mCHerry	CCR7-/-	337.884	107.564	0.318344
1	1	1_1	CCL21-mCHerry	CCR7-/-	310.328	98.9853	0.31897
1	1	1_1	CCL21-mCHerry	CCR7-/-	298.124	99.7667	0.334649
1	1	1_1	CCL21-mCHerry	CCR7-/-	2.96997	1.03003	0.346815
1	1	1_1	CCL21-mCHerry	CCR7-/-	84.2407	29.8064	0.353824
1	1	1_1	CCL21-mCHerry	CCR7-/-	249.684	90.6453	0.363041
1	1	1_1	CCL21-mCHerry	CCR7-/-	69.678	25.4227	0.36486
1	1	1_1	CCL21-mCHerry	CCR7-/-	416.659	158.51	0.380432
1	1	1_1	CCL21-mCHerry	CCR7-/-	577.178	226.508	0.39244
1	1	1_1	CCL21-mCHerry	CCR7-/-	333.029	137.499	0.412875
1	1	1_1	CCL21-mCHerry	CCR7-/-	234.083	96.9736	0.41427
1	1	1_1	CCL21-mCHerry	CCR7-/-	91.7591	40.7413	0.444002
1	1	1_1	CCL21-mCHerry	CCR7-/-	250.072	112.637	0.450418
1	1	1_1	CCL21-mCHerry	CCR7-/-	349.298	160.318	0.458973
1	1	1_1	CCL21-mCHerry	CCR7-/-	27.5986	12.9748	0.470127
1	1	1_1	CCL21-mCHerry	CCR7-/-	244.597	122.68	0.501559
1	1	1_1	CCL21-mCHerry	CCR7-/-	187.483	94.6669	0.504937
1	1	1_1	CCL21-mCHerry	CCR7-/-	440.006	230.237	0.52326
1	1	1_1	CCL21-mCHerry	CCR7-/-	299.778	160.638	0.535857
1	1	1_1	CCL21-mCHerry	CCR7-/-	22.2235	12.1823	0.548175
1	1	1_1	CCL21-mCHerry	CCR7-/-	362.603	200.437	0.552772
1	1	1_1	CCL21-mCHerry	CCR7-/-	530.72	307.017	0.578492
1	1	1_1	CCL21-mCHerry	CCR7-/-	789.107	457.273	0.579482
1	1	1_1	CCL21-mCHerry	CCR7-/-	286.671	170.023	0.593094
1	1	1_1	CCL21-mCHerry	CCR7-/-	316.945	189.205	0.596963
1	1	1_1	CCL21-mCHerry	CCR7-/-	885.886	559.268	0.63131
1	1	1_1	CCL21-mCHerry	CCR7-/-	150.448	98.9876	0.657954
1	1	1_1	CCL21-mCHerry	CCR7-/-	127.394	98.0132	0.769368
1	1	1_1	CCL21-mCHerry	CCR7-/-	24.433	19.5699	0.800964
1	1	1_1	CCL21-mCHerry	CCR7-/-	572.488	460.425	0.804253
1	1	1_1	CCL21-mCHerry	CCR7-/-	22.0129	18.7919	0.853677
1	1	1_1	CCL21-mCHerry	CCR7-/-	12.6702	12.3209	0.97243
1	1	1_1	CCL21-mCHerry	CCR7-/-	23.948	23.948	1
1	1	1_2	CCL21-mCHerry	CCR7-/-	58.7472	0.190063	0.00323528
1	1	1_2	CCL21-mCHerry	CCR7-/-	739.963	14.3889	0.0194454
1	1	1_2	CCL21-mCHerry	CCR7-/-	410.336	12.6088	0.0307279
1	1	1_2	CCL21-mCHerry	CCR7-/-	559.003	17.3705	0.031074
1	1	1_2	CCL21-mCHerry	CCR7-/-	329.091	17.8577	0.0542638
1	1	1_2	CCL21-mCHerry	CCR7-/-	293.136	18.0569	0.0615992
1	1	1_2	CCL21-mCHerry	CCR7-/-	159.929	10.3774	0.0648879
1	1	1_2	CCL21-mCHerry	CCR7-/-	330.95	23.2795	0.0703415
1	1	1_2	CCL21-mCHerry	CCR7-/-	342.477	25.2908	0.0738467
1	1	1_2	CCL21-mCHerry	CCR7-/-	264.718	25.3618	0.0958069
1	1	1_2	CCL21-mCHerry	CCR7-/-	154.091	15.0735	0.0978223
1	1	1_2	CCL21-mCHerry	CCR7-/-	140.702	14.3376	0.1019
1	1	1_2	CCL21-mCHerry	CCR7-/-	222.354	23.3593	0.105054
1	1	1_2	CCL21-mCHerry	CCR7-/-	306.271	32.984	0.107696
1	1	1_2	CCL21-mCHerry	CCR7-/-	241.137	27.1088	0.112421
1	1	1_2	CCL21-mCHerry	CCR7-/-	561.568	75.4825	0.134414
1	1	1_2	CCL21-mCHerry	CCR7-/-	429.822	58.1766	0.13535
1	1	1_2	CCL21-mCHerry	CCR7-/-	154.047	21.7506	0.141194
1	1	1_2	CCL21-mCHerry	CCR7-/-	142.103	22.6577	0.159445
1	1	1_2	CCL21-mCHerry	CCR7-/-	268.357	43.1471	0.160783
1	1	1_2	CCL21-mCHerry	CCR7-/-	366.581	58.9489	0.160807
1	1	1_2	CCL21-mCHerry	CCR7-/-	145.807	23.5875	0.161772
1	1	1_2	CCL21-mCHerry	CCR7-/-	322.297	52.6816	0.163457
1	1	1_2	CCL21-mCHerry	CCR7-/-	438.728	71.9647	0.16403
1	1	1_2	CCL21-mCHerry	CCR7-/-	109.615	18.8489	0.171956
1	1	1_2	CCL21-mCHerry	CCR7-/-	369.502	66.4027	0.179708
1	1	1_2	CCL21-mCHerry	CCR7-/-	489.967	93.2773	0.190375
1	1	1_2	CCL21-mCHerry	CCR7-/-	91.7554	17.5594	0.191372
1	1	1_2	CCL21-mCHerry	CCR7-/-	269.577	52.944	0.196397
1	1	1_2	CCL21-mCHerry	CCR7-/-	196.599	39.3882	0.200348
1	1	1_2	CCL21-mCHerry	CCR7-/-	128.949	26.8796	0.208452
1	1	1_2	CCL21-mCHerry	CCR7-/-	482.101	102.055	0.211688
1	1	1_2	CCL21-mCHerry	CCR7-/-	310.919	66.2918	0.213212
1	1	1_2	CCL21-mCHerry	CCR7-/-	306.691	65.9558	0.215057
1	1	1_2	CCL21-mCHerry	CCR7-/-	508.338	109.491	0.215391
1	1	1_2	CCL21-mCHerry	CCR7-/-	444.868	99.0093	0.222559
1	1	1_2	CCL21-mCHerry	CCR7-/-	57.9037	12.9305	0.223311
1	1	1_2	CCL21-mCHerry	CCR7-/-	569.124	130.198	0.22877
1	1	1_2	CCL21-mCHerry	CCR7-/-	172.473	42.1969	0.244658
1	1	1_2	CCL21-mCHerry	CCR7-/-	292.27	75.6474	0.258827
1	1	1_2	CCL21-mCHerry	CCR7-/-	196.914	51.1575	0.259796
1	1	1_2	CCL21-mCHerry	CCR7-/-	86.5716	24.4349	0.282251
1	1	1_2	CCL21-mCHerry	CCR7-/-	647.145	185.242	0.286244
1	1	1_2	CCL21-mCHerry	CCR7-/-	232.532	66.8036	0.287288
1	1	1_2	CCL21-mCHerry	CCR7-/-	352.678	102.209	0.289807
1	1	1_2	CCL21-mCHerry	CCR7-/-	126.02	38.7754	0.307693
1	1	1_2	CCL21-mCHerry	CCR7-/-	752.877	249.813	0.331811
1	1	1_2	CCL21-mCHerry	CCR7-/-	409.573	142.195	0.347178
1	1	1_2	CCL21-mCHerry	CCR7-/-	179.422	63.9243	0.356278
1	1	1_2	CCL21-mCHerry	CCR7-/-	122.282	44.1447	0.361007
1	1	1_2	CCL21-mCHerry	CCR7-/-	459.726	169.415	0.368513
1	1	1_2	CCL21-mCHerry	CCR7-/-	240.341	90.7686	0.377666
1	1	1_2	CCL21-mCHerry	CCR7-/-	149.938	56.9702	0.379958
1	1	1_2	CCL21-mCHerry	CCR7-/-	357.131	139.113	0.389528
1	1	1_2	CCL21-mCHerry	CCR7-/-	309.7	121.702	0.392969
1	1	1_2	CCL21-mCHerry	CCR7-/-	200.481	80.7012	0.402539
1	1	1_2	CCL21-mCHerry	CCR7-/-	31.8869	13.0486	0.409215
1	1	1_2	CCL21-mCHerry	CCR7-/-	559.473	242.307	0.433099
1	1	1_2	CCL21-mCHerry	CCR7-/-	409.889	193.897	0.473049
1	1	1_2	CCL21-mCHerry	CCR7-/-	176.034	83.3548	0.473516
1	1	1_2	CCL21-mCHerry	CCR7-/-	50.4278	23.9487	0.47491
1	1	1_2	CCL21-mCHerry	CCR7-/-	529.201	258.602	0.488665
1	1	1_2	CCL21-mCHerry	CCR7-/-	24.2055	11.9632	0.494235
1	1	1_2	CCL21-mCHerry	CCR7-/-	212.668	108.704	0.511144
1	1	1_2	CCL21-mCHerry	CCR7-/-	196.654	106.65	0.542323
1	1	1_2	CCL21-mCHerry	CCR7-/-	371.49	203.057	0.546602
1	1	1_2	CCL21-mCHerry	CCR7-/-	47.0736	27.0763	0.575191
1	1	1_2	CCL21-mCHerry	CCR7-/-	311.092	179.982	0.578551
1	1	1_2	CCL21-mCHerry	CCR7-/-	780.58	501.963	0.643064
1	1	1_2	CCL21-mCHerry	CCR7-/-	627.472	411.19	0.655311
1	1	1_2	CCL21-mCHerry	CCR7-/-	1061.38	696.62	0.656334
1	1	1_2	CCL21-mCHerry	CCR7-/-	894.398	590.604	0.660337
1	1	1_2	CCL21-mCHerry	CCR7-/-	341.404	228.352	0.668864
1	1	1_2	CCL21-mCHerry	CCR7-/-	292.315	203.848	0.697358
1	1	1_2	CCL21-mCHerry	CCR7-/-	370.804	263.337	0.710178
1	1	1_2	CCL21-mCHerry	CCR7-/-	69.7837	49.615	0.710983
1	1	1_2	CCL21-mCHerry	CCR7-/-	530.01	376.976	0.711261
1	1	1_2	CCL21-mCHerry	CCR7-/-	448.054	323.071	0.721054
1	1	1_2	CCL21-mCHerry	CCR7-/-	506.338	368.599	0.727971
1	1	1_2	CCL21-mCHerry	CCR7-/-	935.762	683.128	0.730023
1	1	1_2	CCL21-mCHerry	CCR7-/-	15.7727	11.5623	0.73306
1	1	1_2	CCL21-mCHerry	CCR7-/-	19.656	14.836	0.754785
1	1	1_2	CCL21-mCHerry	CCR7-/-	431.14	327.01	0.758478
1	1	1_2	CCL21-mCHerry	CCR7-/-	791.048	606.2	0.766325
1	1	1_2	CCL21-mCHerry	CCR7-/-	93.4367	72.2229	0.772961
1	1	1_2	CCL21-mCHerry	CCR7-/-	60.81	48.1216	0.791343
1	1	1_2	CCL21-mCHerry	CCR7-/-	531.681	431.345	0.811285
1	1	1_2	CCL21-mCHerry	CCR7-/-	476.155	397.444	0.834694
1	1	1_2	CCL21-mCHerry	CCR7-/-	76.7937	65.6549	0.854952
1	1	1_2	CCL21-mCHerry	CCR7-/-	1089.32	991.272	0.909994
1	1	1_2	CCL21-mCHerry	CCR7-/-	1.05402	1.05402	1
3	5	5_1	CCL21-mCHerry	CCR7-/-	562.929	3.77491	0.00670584
3	5	5_1	CCL21-mCHerry	CCR7-/-	288.514	2.99359	0.0103759
3	5	5_1	CCL21-mCHerry	CCR7-/-	663.423	7.2906	0.0109894
3	5	5_1	CCL21-mCHerry	CCR7-/-	242.954	5.01917	0.0206589
3	5	5_1	CCL21-mCHerry	CCR7-/-	232.522	9.37796	0.0403315
3	5	5_1	CCL21-mCHerry	CCR7-/-	158.51	8.24009	0.0519846
3	5	5_1	CCL21-mCHerry	CCR7-/-	370.936	22.0082	0.0593316
3	5	5_1	CCL21-mCHerry	CCR7-/-	197.393	12.5793	0.0637275
3	5	5_1	CCL21-mCHerry	CCR7-/-	572.55	37.7399	0.0659154
3	5	5_1	CCL21-mCHerry	CCR7-/-	448.75	29.9103	0.0666524
3	5	5_1	CCL21-mCHerry	CCR7-/-	857.497	66.0741	0.0770546
3	5	5_1	CCL21-mCHerry	CCR7-/-	97.0677	8.22301	0.0847141
3	5	5_1	CCL21-mCHerry	CCR7-/-	122.595	11.8322	0.0965146
3	5	5_1	CCL21-mCHerry	CCR7-/-	203.208	20.9431	0.103062
3	5	5_1	CCL21-mCHerry	CCR7-/-	695.081	72.9136	0.104899
3	5	5_1	CCL21-mCHerry	CCR7-/-	388.74	42.5876	0.109553
3	5	5_1	CCL21-mCHerry	CCR7-/-	581.307	64.9054	0.111654
3	5	5_1	CCL21-mCHerry	CCR7-/-	272.34	32.1535	0.118064
3	5	5_1	CCL21-mCHerry	CCR7-/-	150.66	17.9971	0.119455
3	5	5_1	CCL21-mCHerry	CCR7-/-	515.048	62.7406	0.121815
3	5	5_1	CCL21-mCHerry	CCR7-/-	222.52	28.4252	0.127742
3	5	5_1	CCL21-mCHerry	CCR7-/-	202.156	25.8242	0.127744
3	5	5_1	CCL21-mCHerry	CCR7-/-	155.519	20.2821	0.130416
3	5	5_1	CCL21-mCHerry	CCR7-/-	212.893	27.9572	0.131321
3	5	5_1	CCL21-mCHerry	CCR7-/-	88.3863	12.3945	0.140231
3	5	5_1	CCL21-mCHerry	CCR7-/-	120.869	18.8757	0.156166
3	5	5_1	CCL21-mCHerry	CCR7-/-	124.316	20.9947	0.168881
3	5	5_1	CCL21-mCHerry	CCR7-/-	306.205	51.7939	0.169148
3	5	5_1	CCL21-mCHerry	CCR7-/-	82.3915	13.957	0.169399
3	5	5_1	CCL21-mCHerry	CCR7-/-	82.5837	14.1224	0.171008
3	5	5_1	CCL21-mCHerry	CCR7-/-	678.693	116.641	0.171862
3	5	5_1	CCL21-mCHerry	CCR7-/-	135.791	24.0992	0.177472
3	5	5_1	CCL21-mCHerry	CCR7-/-	192.105	34.4046	0.179093
3	5	5_1	CCL21-mCHerry	CCR7-/-	119.06	21.4938	0.18053
3	5	5_1	CCL21-mCHerry	CCR7-/-	153.66	28.4255	0.18499
3	5	5_1	CCL21-mCHerry	CCR7-/-	339.761	63.9258	0.188149
3	5	5_1	CCL21-mCHerry	CCR7-/-	519.008	98.7453	0.190258
3	5	5_1	CCL21-mCHerry	CCR7-/-	68.5116	14.3059	0.20881
3	5	5_1	CCL21-mCHerry	CCR7-/-	137.478	29.7761	0.216588
3	5	5_1	CCL21-mCHerry	CCR7-/-	702.198	160.468	0.228523
3	5	5_1	CCL21-mCHerry	CCR7-/-	22.1846	5.185	0.233721
3	5	5_1	CCL21-mCHerry	CCR7-/-	325.967	79.1546	0.24283
3	5	5_1	CCL21-mCHerry	CCR7-/-	138.962	33.7785	0.243077
3	5	5_1	CCL21-mCHerry	CCR7-/-	376.687	92.6351	0.245921
3	5	5_1	CCL21-mCHerry	CCR7-/-	488.337	123.257	0.252401
3	5	5_1	CCL21-mCHerry	CCR7-/-	463.65	118.087	0.254691
3	5	5_1	CCL21-mCHerry	CCR7-/-	146.686	37.9003	0.258377
3	5	5_1	CCL21-mCHerry	CCR7-/-	386.334	102.467	0.26523
3	5	5_1	CCL21-mCHerry	CCR7-/-	222.951	61.1941	0.274474
3	5	5_1	CCL21-mCHerry	CCR7-/-	375.209	103.589	0.276084
3	5	5_1	CCL21-mCHerry	CCR7-/-	309.714	87.8944	0.283792
3	5	5_1	CCL21-mCHerry	CCR7-/-	1440.66	412.124	0.286066
3	5	5_1	CCL21-mCHerry	CCR7-/-	131.536	38.6026	0.293476
3	5	5_1	CCL21-mCHerry	CCR7-/-	1053.67	309.618	0.293847
3	5	5_1	CCL21-mCHerry	CCR7-/-	705.569	213.458	0.302534
3	5	5_1	CCL21-mCHerry	CCR7-/-	424.223	130.142	0.306777
3	5	5_1	CCL21-mCHerry	CCR7-/-	662.021	210.167	0.317462
3	5	5_1	CCL21-mCHerry	CCR7-/-	204.028	67.9745	0.333162
3	5	5_1	CCL21-mCHerry	CCR7-/-	369.708	139.727	0.37794
3	5	5_1	CCL21-mCHerry	CCR7-/-	182.027	69.4055	0.381292
3	5	5_1	CCL21-mCHerry	CCR7-/-	274.722	107.602	0.391676
3	5	5_1	CCL21-mCHerry	CCR7-/-	783.808	322.748	0.41177
3	5	5_1	CCL21-mCHerry	CCR7-/-	48.3082	19.9094	0.412134
3	5	5_1	CCL21-mCHerry	CCR7-/-	86.1895	36.724	0.426084
3	5	5_1	CCL21-mCHerry	CCR7-/-	378.73	165.913	0.438078
3	5	5_1	CCL21-mCHerry	CCR7-/-	440.817	199.026	0.451494
3	5	5_1	CCL21-mCHerry	CCR7-/-	181.426	91.4811	0.504232
3	5	5_1	CCL21-mCHerry	CCR7-/-	520.328	272.324	0.52337
3	5	5_1	CCL21-mCHerry	CCR7-/-	527.11	294.258	0.558248
3	5	5_1	CCL21-mCHerry	CCR7-/-	331.843	191.303	0.576487
3	5	5_1	CCL21-mCHerry	CCR7-/-	160.854	94.9378	0.590212
3	5	5_1	CCL21-mCHerry	CCR7-/-	1253.85	767.162	0.611843
3	5	5_1	CCL21-mCHerry	CCR7-/-	763.952	534.431	0.69956
3	5	5_1	CCL21-mCHerry	CCR7-/-	746.461	525.872	0.704487
3	5	5_1	CCL21-mCHerry	CCR7-/-	129.389	96.2831	0.744138
3	5	5_1	CCL21-mCHerry	CCR7-/-	503.892	399.521	0.79287
3	5	5_1	CCL21-mCHerry	CCR7-/-	6.83594	5.84204	0.854607
3	5	5_1	CCL21-mCHerry	CCR7-/-	16.531	14.999	0.907327
3	5	5_1	CCL21-mCHerry	CCR7-/-	23.55	21.51	0.913374
3	5	5_2	CCL21-mCHerry	CCR7-/-	445.602	6.37747	0.014312
3	5	5_2	CCL21-mCHerry	CCR7-/-	197.062	5.15357	0.026152
3	5	5_2	CCL21-mCHerry	CCR7-/-	352.578	12.5089	0.0354784
3	5	5_2	CCL21-mCHerry	CCR7-/-	160.398	7.69509	0.0479751
3	5	5_2	CCL21-mCHerry	CCR7-/-	476.015	31.7741	0.0667502
3	5	5_2	CCL21-mCHerry	CCR7-/-	363.398	25.0459	0.0689214
3	5	5_2	CCL21-mCHerry	CCR7-/-	241.668	18.2308	0.0754374
3	5	5_2	CCL21-mCHerry	CCR7-/-	763.336	63.725	0.0834823
3	5	5_2	CCL21-mCHerry	CCR7-/-	296.922	27.2532	0.0917859
3	5	5_2	CCL21-mCHerry	CCR7-/-	181.327	18.1928	0.100332
3	5	5_2	CCL21-mCHerry	CCR7-/-	413.392	46.6016	0.11273
3	5	5_2	CCL21-mCHerry	CCR7-/-	332.888	40.49	0.121632
3	5	5_2	CCL21-mCHerry	CCR7-/-	359.561	44.9918	0.12513
3	5	5_2	CCL21-mCHerry	CCR7-/-	264.064	33.221	0.125807
3	5	5_2	CCL21-mCHerry	CCR7-/-	308.737	41.0456	0.132947
3	5	5_2	CCL21-mCHerry	CCR7-/-	870.638	120.183	0.138041
3	5	5_2	CCL21-mCHerry	CCR7-/-	73.5232	10.8989	0.148237
3	5	5_2	CCL21-mCHerry	CCR7-/-	282.53	42.1272	0.149107
3	5	5_2	CCL21-mCHerry	CCR7-/-	100.877	15.29	0.15157
3	5	5_2	CCL21-mCHerry	CCR7-/-	271.843	42.1885	0.155194
3	5	5_2	CCL21-mCHerry	CCR7-/-	262.627	41.6881	0.158735
3	5	5_2	CCL21-mCHerry	CCR7-/-	322.498	53.2512	0.165121
3	5	5_2	CCL21-mCHerry	CCR7-/-	116.88	19.7553	0.169022
3	5	5_2	CCL21-mCHerry	CCR7-/-	243.441	42.776	0.175714
3	5	5_2	CCL21-mCHerry	CCR7-/-	360.821	66.7488	0.184992
3	5	5_2	CCL21-mCHerry	CCR7-/-	55.1421	10.213	0.185212
3	5	5_2	CCL21-mCHerry	CCR7-/-	483.179	94.9661	0.196544
3	5	5_2	CCL21-mCHerry	CCR7-/-	142.955	32.2218	0.225398
3	5	5_2	CCL21-mCHerry	CCR7-/-	120.246	27.3887	0.227772
3	5	5_2	CCL21-mCHerry	CCR7-/-	331.743	75.9293	0.22888
3	5	5_2	CCL21-mCHerry	CCR7-/-	181.017	45.11	0.249202
3	5	5_2	CCL21-mCHerry	CCR7-/-	317.325	79.7738	0.251395
3	5	5_2	CCL21-mCHerry	CCR7-/-	193.353	49.6138	0.256597
3	5	5_2	CCL21-mCHerry	CCR7-/-	159.761	41.369	0.258943
3	5	5_2	CCL21-mCHerry	CCR7-/-	696.718	185.83	0.266722
3	5	5_2	CCL21-mCHerry	CCR7-/-	44.4333	12.3916	0.27888
3	5	5_2	CCL21-mCHerry	CCR7-/-	169.113	48.1273	0.284586
3	5	5_2	CCL21-mCHerry	CCR7-/-	128.526	37.7555	0.293758
3	5	5_2	CCL21-mCHerry	CCR7-/-	595.727	180.562	0.303095
3	5	5_2	CCL21-mCHerry	CCR7-/-	188.012	59.6382	0.317204
3	5	5_2	CCL21-mCHerry	CCR7-/-	164.613	54.5903	0.331628
3	5	5_2	CCL21-mCHerry	CCR7-/-	103.745	34.8963	0.336366
3	5	5_2	CCL21-mCHerry	CCR7-/-	84.6877	29.5024	0.348368
3	5	5_2	CCL21-mCHerry	CCR7-/-	535.196	187.225	0.349826
3	5	5_2	CCL21-mCHerry	CCR7-/-	261.031	91.4789	0.350452
3	5	5_2	CCL21-mCHerry	CCR7-/-	376.062	134.832	0.358536
3	5	5_2	CCL21-mCHerry	CCR7-/-	874.415	314.686	0.359881
3	5	5_2	CCL21-mCHerry	CCR7-/-	55.0027	20.1404	0.366171
3	5	5_2	CCL21-mCHerry	CCR7-/-	459.64	169.76	0.369333
3	5	5_2	CCL21-mCHerry	CCR7-/-	120.254	44.438	0.369533
3	5	5_2	CCL21-mCHerry	CCR7-/-	86.9506	32.3371	0.371902
3	5	5_2	CCL21-mCHerry	CCR7-/-	393.23	148.756	0.378292
3	5	5_2	CCL21-mCHerry	CCR7-/-	303.732	115.071	0.378858
3	5	5_2	CCL21-mCHerry	CCR7-/-	21.7575	8.72107	0.400831
3	5	5_2	CCL21-mCHerry	CCR7-/-	128.708	55.0154	0.427444
3	5	5_2	CCL21-mCHerry	CCR7-/-	1.89017	0.815655	0.431524
3	5	5_2	CCL21-mCHerry	CCR7-/-	44.1847	21.1932	0.47965
3	5	5_2	CCL21-mCHerry	CCR7-/-	318.041	165.829	0.521408
3	5	5_2	CCL21-mCHerry	CCR7-/-	57.1656	30.0507	0.525678
3	5	5_2	CCL21-mCHerry	CCR7-/-	80.5319	42.5496	0.528357
3	5	5_2	CCL21-mCHerry	CCR7-/-	25.9115	14.0099	0.540683
3	5	5_2	CCL21-mCHerry	CCR7-/-	443.821	244.222	0.550272
3	5	5_2	CCL21-mCHerry	CCR7-/-	737.76	419.068	0.568028
3	5	5_2	CCL21-mCHerry	CCR7-/-	135.896	79.0262	0.581522
3	5	5_2	CCL21-mCHerry	CCR7-/-	79.8252	47.9404	0.600567
3	5	5_2	CCL21-mCHerry	CCR7-/-	129.705	79.6837	0.614346
3	5	5_2	CCL21-mCHerry	CCR7-/-	647.397	403.196	0.622796
3	5	5_2	CCL21-mCHerry	CCR7-/-	8.28003	5.19995	0.628011
3	5	5_2	CCL21-mCHerry	CCR7-/-	505.316	328.659	0.650402
3	5	5_2	CCL21-mCHerry	CCR7-/-	176.905	119.097	0.673228
3	5	5_2	CCL21-mCHerry	CCR7-/-	673.728	456.375	0.677387
3	5	5_2	CCL21-mCHerry	CCR7-/-	129.215	92.997	0.719705
3	5	5_2	CCL21-mCHerry	CCR7-/-	324.059	246.998	0.762202
3	5	5_2	CCL21-mCHerry	CCR7-/-	329.063	271.556	0.82524
3	5	5_2	CCL21-mCHerry	CCR7-/-	966.098	798.421	0.826438
3	5	5_2	CCL21-mCHerry	CCR7-/-	564.381	483.837	0.857288
3	5	5_2	CCL21-mCHerry	CCR7-/-	1197.8	1031.57	0.861226
3	5	5_2	CCL21-mCHerry	CCR7-/-	51.3499	44.608	0.868707
3	5	5_2	CCL21-mCHerry	CCR7-/-	485.858	428.841	0.882648
2	6	6_1	CCL21-mCHerry	CCR7-/-	76.1567	1.97998	0.0259988
2	6	6_1	CCL21-mCHerry	CCR7-/-	659.339	54.0631	0.0819959
2	6	6_1	CCL21-mCHerry	CCR7-/-	99.6389	29.431	0.295377
2	6	6_1	CCL21-mCHerry	CCR7-/-	275.041	120.163	0.436891
2	6	6_1	CCL21-mCHerry	CCR7-/-	493.196	237.863	0.482288
2	6	6_1	CCL21-mCHerry	CCR7-/-	386.865	323.812	0.837015
2	6	6_2	CCL21-mCHerry	CCR7-/-	94.3842	6.92004	0.0733179
2	6	6_2	CCL21-mCHerry	CCR7-/-	538.304	40.845	0.0758771
2	6	6_2	CCL21-mCHerry	CCR7-/-	242.93	33.946	0.139736
2	6	6_2	CCL21-mCHerry	CCR7-/-	15.84	3.81995	0.241159
2	6	6_2	CCL21-mCHerry	CCR7-/-	732.219	182.46	0.249188
2	6	6_2	CCL21-mCHerry	CCR7-/-	480.635	239.064	0.497392
2	6	6_2	CCL21-mCHerry	CCR7-/-	648.917	482.194	0.743075
2	6	6_2	CCL21-mCHerry	CCR7-/-	9.19995	8.52002	0.926094
2	6	6_2	CCL21-mCHerry	CCR7-/-	1550.03	1436.04	0.926461
3	8	8_1	CCL21-mCHerry	CCR7-/-	149.478	0	0
3	8	8_1	CCL21-mCHerry	CCR7-/-	970.833	37.447	0.0385721
3	8	8_1	CCL21-mCHerry	CCR7-/-	1023.55	64.401	0.0629191
3	8	8_1	CCL21-mCHerry	CCR7-/-	316.303	30.3489	0.0959488
3	8	8_1	CCL21-mCHerry	CCR7-/-	1153.01	117.747	0.102121
3	8	8_1	CCL21-mCHerry	CCR7-/-	121.123	12.4988	0.103191
3	8	8_1	CCL21-mCHerry	CCR7-/-	262.777	28.8112	0.109641
3	8	8_1	CCL21-mCHerry	CCR7-/-	348.388	43.6821	0.125383
3	8	8_1	CCL21-mCHerry	CCR7-/-	1131.35	142.724	0.126153
3	8	8_1	CCL21-mCHerry	CCR7-/-	230.703	30.5561	0.132448
3	8	8_1	CCL21-mCHerry	CCR7-/-	160.924	21.8377	0.135702
3	8	8_1	CCL21-mCHerry	CCR7-/-	759.318	103.947	0.136895
3	8	8_1	CCL21-mCHerry	CCR7-/-	126.964	18.3977	0.144905
3	8	8_1	CCL21-mCHerry	CCR7-/-	46.8021	6.92993	0.148069
3	8	8_1	CCL21-mCHerry	CCR7-/-	350.595	52.1112	0.148637
3	8	8_1	CCL21-mCHerry	CCR7-/-	483.624	77.0599	0.159338
3	8	8_1	CCL21-mCHerry	CCR7-/-	189.596	31.9837	0.168694
3	8	8_1	CCL21-mCHerry	CCR7-/-	92.3973	16.4647	0.178194
3	8	8_1	CCL21-mCHerry	CCR7-/-	537.686	96.1966	0.178909
3	8	8_1	CCL21-mCHerry	CCR7-/-	146.082	26.4201	0.180858
3	8	8_1	CCL21-mCHerry	CCR7-/-	557.834	108.774	0.194993
3	8	8_1	CCL21-mCHerry	CCR7-/-	545.417	116.16	0.212974
3	8	8_1	CCL21-mCHerry	CCR7-/-	10.7606	2.33918	0.217384
3	8	8_1	CCL21-mCHerry	CCR7-/-	281.498	61.7109	0.219223
3	8	8_1	CCL21-mCHerry	CCR7-/-	235.927	54.7088	0.231888
3	8	8_1	CCL21-mCHerry	CCR7-/-	59.6409	15.8508	0.265771
3	8	8_1	CCL21-mCHerry	CCR7-/-	60.5416	17.1955	0.284028
3	8	8_1	CCL21-mCHerry	CCR7-/-	14.706	4.17863	0.284145
3	8	8_1	CCL21-mCHerry	CCR7-/-	120.485	36.7727	0.305206
3	8	8_1	CCL21-mCHerry	CCR7-/-	414.692	144.863	0.349326
3	8	8_1	CCL21-mCHerry	CCR7-/-	589.629	214.144	0.363185
3	8	8_1	CCL21-mCHerry	CCR7-/-	77.1597	28.6769	0.371657
3	8	8_1	CCL21-mCHerry	CCR7-/-	251.442	95.0201	0.3779
3	8	8_1	CCL21-mCHerry	CCR7-/-	45.9828	19.3248	0.420262
3	8	8_1	CCL21-mCHerry	CCR7-/-	159.196	67.4294	0.423561
3	8	8_1	CCL21-mCHerry	CCR7-/-	317.955	135.561	0.426354
3	8	8_1	CCL21-mCHerry	CCR7-/-	95.0896	41.2144	0.433427
3	8	8_1	CCL21-mCHerry	CCR7-/-	271.75	118.316	0.435385
3	8	8_1	CCL21-mCHerry	CCR7-/-	703.753	311.027	0.441955
3	8	8_1	CCL21-mCHerry	CCR7-/-	144.615	72.2504	0.499604
3	8	8_1	CCL21-mCHerry	CCR7-/-	281.831	145.503	0.516279
3	8	8_1	CCL21-mCHerry	CCR7-/-	24.4121	14.1087	0.577939
3	8	8_1	CCL21-mCHerry	CCR7-/-	635.265	378.235	0.595397
3	8	8_1	CCL21-mCHerry	CCR7-/-	84.1994	50.8966	0.604477
3	8	8_1	CCL21-mCHerry	CCR7-/-	1069.27	677.727	0.633819
3	8	8_1	CCL21-mCHerry	CCR7-/-	625.111	427.966	0.684624
3	8	8_1	CCL21-mCHerry	CCR7-/-	31.453	25.872	0.82256
3	8	8_1	CCL21-mCHerry	CCR7-/-	25.625	22.6773	0.884966
3	8	8_1	CCL21-mCHerry	CCR7-/-	728.372	663.752	0.911282
3	8	8_1	CCL21-mCHerry	CCR7-/-	29.4047	28.4043	0.965978
3	8	8_1	CCL21-mCHerry	CCR7-/-	12.9301	12.9301	1
3	8	8_2	CCL21-mCHerry	CCR7-/-	403.429	0.832721	0.00206411
3	8	8_2	CCL21-mCHerry	CCR7-/-	121.763	3.10631	0.0255111
3	8	8_2	CCL21-mCHerry	CCR7-/-	544.458	28.7046	0.0527214
3	8	8_2	CCL21-mCHerry	CCR7-/-	424.189	39.0563	0.0920728
3	8	8_2	CCL21-mCHerry	CCR7-/-	674.598	62.4206	0.0925301
3	8	8_2	CCL21-mCHerry	CCR7-/-	521.315	59.121	0.113407
3	8	8_2	CCL21-mCHerry	CCR7-/-	127.311	14.7336	0.115729
3	8	8_2	CCL21-mCHerry	CCR7-/-	758.788	89.3946	0.117812
3	8	8_2	CCL21-mCHerry	CCR7-/-	887.691	110.146	0.124081
3	8	8_2	CCL21-mCHerry	CCR7-/-	177.558	24.4392	0.137641
3	8	8_2	CCL21-mCHerry	CCR7-/-	832.184	118.534	0.142437
3	8	8_2	CCL21-mCHerry	CCR7-/-	370.956	53.3529	0.143825
3	8	8_2	CCL21-mCHerry	CCR7-/-	61.2199	9.0252	0.147423
3	8	8_2	CCL21-mCHerry	CCR7-/-	510.089	78.8898	0.154659
3	8	8_2	CCL21-mCHerry	CCR7-/-	494.153	76.516	0.154843
3	8	8_2	CCL21-mCHerry	CCR7-/-	740.489	116.141	0.156844
3	8	8_2	CCL21-mCHerry	CCR7-/-	698.349	109.682	0.157059
3	8	8_2	CCL21-mCHerry	CCR7-/-	134.278	21.673	0.161404
3	8	8_2	CCL21-mCHerry	CCR7-/-	256.422	44.2308	0.172492
3	8	8_2	CCL21-mCHerry	CCR7-/-	239.765	43.3658	0.180868
3	8	8_2	CCL21-mCHerry	CCR7-/-	69.4275	12.7312	0.183374
3	8	8_2	CCL21-mCHerry	CCR7-/-	279.728	52.5858	0.187989
3	8	8_2	CCL21-mCHerry	CCR7-/-	63.067	12.885	0.204307
3	8	8_2	CCL21-mCHerry	CCR7-/-	266.24	58.8756	0.221138
3	8	8_2	CCL21-mCHerry	CCR7-/-	412.647	98.239	0.23807
3	8	8_2	CCL21-mCHerry	CCR7-/-	394.061	95.7806	0.24306
3	8	8_2	CCL21-mCHerry	CCR7-/-	809.943	199.754	0.246627
3	8	8_2	CCL21-mCHerry	CCR7-/-	139.479	35.2671	0.252849
3	8	8_2	CCL21-mCHerry	CCR7-/-	97.3262	25.0822	0.257713
3	8	8_2	CCL21-mCHerry	CCR7-/-	172.222	44.7952	0.260101
3	8	8_2	CCL21-mCHerry	CCR7-/-	167.948	43.7673	0.260601
3	8	8_2	CCL21-mCHerry	CCR7-/-	77.1998	20.8325	0.269852
3	8	8_2	CCL21-mCHerry	CCR7-/-	297.587	81.5844	0.274153
3	8	8_2	CCL21-mCHerry	CCR7-/-	169.559	46.8557	0.276338
3	8	8_2	CCL21-mCHerry	CCR7-/-	56.9903	16.0787	0.28213
3	8	8_2	CCL21-mCHerry	CCR7-/-	274.328	78.8102	0.287285
3	8	8_2	CCL21-mCHerry	CCR7-/-	128.738	39.8243	0.309345
3	8	8_2	CCL21-mCHerry	CCR7-/-	146.925	45.8421	0.312011
3	8	8_2	CCL21-mCHerry	CCR7-/-	114.571	37.1425	0.324188
3	8	8_2	CCL21-mCHerry	CCR7-/-	68.3639	22.5987	0.330565
3	8	8_2	CCL21-mCHerry	CCR7-/-	290.86	101.209	0.347964
3	8	8_2	CCL21-mCHerry	CCR7-/-	215.432	77.1809	0.358261
3	8	8_2	CCL21-mCHerry	CCR7-/-	29.9482	11.9403	0.398697
3	8	8_2	CCL21-mCHerry	CCR7-/-	735.299	293.645	0.399354
3	8	8_2	CCL21-mCHerry	CCR7-/-	419.328	168.455	0.401727
3	8	8_2	CCL21-mCHerry	CCR7-/-	529.323	229.765	0.434074
3	8	8_2	CCL21-mCHerry	CCR7-/-	265.944	120.632	0.453601
3	8	8_2	CCL21-mCHerry	CCR7-/-	92.2966	41.884	0.453798
3	8	8_2	CCL21-mCHerry	CCR7-/-	230.651	108.692	0.471242
3	8	8_2	CCL21-mCHerry	CCR7-/-	38.0047	18.3398	0.482568
3	8	8_2	CCL21-mCHerry	CCR7-/-	71.6152	35.297	0.49287
3	8	8_2	CCL21-mCHerry	CCR7-/-	238.271	119.39	0.501067
3	8	8_2	CCL21-mCHerry	CCR7-/-	105.6	56.4076	0.534161
3	8	8_2	CCL21-mCHerry	CCR7-/-	300.28	161.107	0.536522
3	8	8_2	CCL21-mCHerry	CCR7-/-	266.564	144.705	0.542853
3	8	8_2	CCL21-mCHerry	CCR7-/-	384.584	214.017	0.556489
3	8	8_2	CCL21-mCHerry	CCR7-/-	105.049	61.1916	0.582507
3	8	8_2	CCL21-mCHerry	CCR7-/-	97.2635	59.7409	0.614216
3	8	8_2	CCL21-mCHerry	CCR7-/-	535.241	329.012	0.614699
3	8	8_2	CCL21-mCHerry	CCR7-/-	202.11	132.471	0.65544
3	8	8_2	CCL21-mCHerry	CCR7-/-	121.836	80.3155	0.659213
3	8	8_2	CCL21-mCHerry	CCR7-/-	1043	713.091	0.68369
3	8	8_2	CCL21-mCHerry	CCR7-/-	963.003	663.35	0.688836
3	8	8_2	CCL21-mCHerry	CCR7-/-	478.967	331.557	0.692232
3	8	8_2	CCL21-mCHerry	CCR7-/-	658.757	457.472	0.694447
3	8	8_2	CCL21-mCHerry	CCR7-/-	643.421	449.359	0.698391
3	8	8_2	CCL21-mCHerry	CCR7-/-	524.475	376.958	0.718734
3	8	8_2	CCL21-mCHerry	CCR7-/-	109.502	82.8029	0.756181
3	8	8_2	CCL21-mCHerry	CCR7-/-	776.064	608.454	0.784025
3	8	8_2	CCL21-mCHerry	CCR7-/-	118.685	95.0308	0.800699
3	8	8_2	CCL21-mCHerry	CCR7-/-	237.184	191.487	0.807335
3	8	8_2	CCL21-mCHerry	CCR7-/-	311.395	268.062	0.860842
3	8	8_2	CCL21-mCHerry	CCR7-/-	273.521	236.661	0.86524
3	8	8_2	CCL21-mCHerry	CCR7-/-	864.908	759.715	0.878376
3	8	8_2	CCL21-mCHerry	CCR7-/-	771.582	680.8	0.882343
3	8	8_2	CCL21-mCHerry	CCR7-/-	2001.32	1778.66	0.888744
3	8	8_2	CCL21-mCHerry	CCR7-/-	962.51	865.632	0.899349
3	8	8_2	CCL21-mCHerry	CCR7-/-	1183.37	1071.72	0.905652
3	8	8_2	CCL21-mCHerry	CCR7-/-	828.051	752.082	0.908255
3	8	8_2	CCL21-mCHerry	CCR7-/-	833.616	765.05	0.917749
2	9	9_1	CCL21-mCHerry	CCR7-/-	685.757	10.2073	0.0148847
2	9	9_1	CCL21-mCHerry	CCR7-/-	851.026	45.1566	0.0530613
2	9	9_1	CCL21-mCHerry	CCR7-/-	332.204	27.1072	0.0815979
2	9	9_1	CCL21-mCHerry	CCR7-/-	620.671	80.3901	0.129521
2	9	9_1	CCL21-mCHerry	CCR7-/-	540.144	72.0807	0.133447
2	9	9_1	CCL21-mCHerry	CCR7-/-	259.321	35.1028	0.135364
2	9	9_1	CCL21-mCHerry	CCR7-/-	469.845	70.0437	0.149078
2	9	9_1	CCL21-mCHerry	CCR7-/-	273.976	42.4914	0.155091
2	9	9_1	CCL21-mCHerry	CCR7-/-	651.141	102.707	0.157734
2	9	9_1	CCL21-mCHerry	CCR7-/-	313.415	49.5129	0.157979
2	9	9_1	CCL21-mCHerry	CCR7-/-	232.056	36.9064	0.159041
2	9	9_1	CCL21-mCHerry	CCR7-/-	289.024	47.2461	0.163468
2	9	9_1	CCL21-mCHerry	CCR7-/-	400.692	78.4916	0.19589
2	9	9_1	CCL21-mCHerry	CCR7-/-	52.4727	11.216	0.213749
2	9	9_1	CCL21-mCHerry	CCR7-/-	472.981	102.649	0.217027
2	9	9_1	CCL21-mCHerry	CCR7-/-	394.76	106.744	0.270403
2	9	9_1	CCL21-mCHerry	CCR7-/-	86.6429	23.5158	0.27141
2	9	9_1	CCL21-mCHerry	CCR7-/-	493.846	151.087	0.305939
2	9	9_1	CCL21-mCHerry	CCR7-/-	349.364	109.475	0.313354
2	9	9_1	CCL21-mCHerry	CCR7-/-	287.568	92.5015	0.321669
2	9	9_1	CCL21-mCHerry	CCR7-/-	429.903	138.886	0.323063
2	9	9_1	CCL21-mCHerry	CCR7-/-	479.297	168.332	0.351206
2	9	9_1	CCL21-mCHerry	CCR7-/-	74.4905	26.3752	0.354075
2	9	9_1	CCL21-mCHerry	CCR7-/-	112.674	42.7962	0.379824
2	9	9_1	CCL21-mCHerry	CCR7-/-	580.542	240.53	0.41432
2	9	9_1	CCL21-mCHerry	CCR7-/-	14.8047	6.15226	0.415562
2	9	9_1	CCL21-mCHerry	CCR7-/-	138.132	67.1413	0.486066
2	9	9_1	CCL21-mCHerry	CCR7-/-	283.488	144.238	0.508798
2	9	9_1	CCL21-mCHerry	CCR7-/-	147.174	75.3655	0.512086
2	9	9_1	CCL21-mCHerry	CCR7-/-	339.7	174.606	0.513999
2	9	9_1	CCL21-mCHerry	CCR7-/-	507.366	265.636	0.52356
2	9	9_1	CCL21-mCHerry	CCR7-/-	355.554	194.649	0.547454
2	9	9_1	CCL21-mCHerry	CCR7-/-	22.4167	13.4479	0.599908
2	9	9_1	CCL21-mCHerry	CCR7-/-	568.356	356.175	0.626676
2	9	9_1	CCL21-mCHerry	CCR7-/-	84.8638	62.94	0.741659
2	9	9_1	CCL21-mCHerry	CCR7-/-	34.885	29.581	0.847957
2	9	9_1	CCL21-mCHerry	CCR7-/-	42.223	42.223	1
2	9	9_2	CCL21-mCHerry	CCR7-/-	387.995	9.40029	0.0242279
2	9	9_2	CCL21-mCHerry	CCR7-/-	614.56	18.9563	0.0308453
2	9	9_2	CCL21-mCHerry	CCR7-/-	331.044	19.5745	0.0591297
2	9	9_2	CCL21-mCHerry	CCR7-/-	161.843	9.58384	0.0592168
2	9	9_2	CCL21-mCHerry	CCR7-/-	454.357	37.8553	0.0833163
2	9	9_2	CCL21-mCHerry	CCR7-/-	396.669	35.8651	0.0904155
2	9	9_2	CCL21-mCHerry	CCR7-/-	389.877	40.1032	0.102861
2	9	9_2	CCL21-mCHerry	CCR7-/-	557.697	57.6406	0.103355
2	9	9_2	CCL21-mCHerry	CCR7-/-	40.0735	4.23813	0.105759
2	9	9_2	CCL21-mCHerry	CCR7-/-	445.102	51.8481	0.116486
2	9	9_2	CCL21-mCHerry	CCR7-/-	700.822	84.3229	0.12032
2	9	9_2	CCL21-mCHerry	CCR7-/-	402.303	48.9265	0.121616
2	9	9_2	CCL21-mCHerry	CCR7-/-	235.903	30.4506	0.129081
2	9	9_2	CCL21-mCHerry	CCR7-/-	442.358	71.5718	0.161796
2	9	9_2	CCL21-mCHerry	CCR7-/-	284.073	46.4601	0.16355
2	9	9_2	CCL21-mCHerry	CCR7-/-	207.719	34.546	0.166311
2	9	9_2	CCL21-mCHerry	CCR7-/-	852.474	144.283	0.169252
2	9	9_2	CCL21-mCHerry	CCR7-/-	280.39	50.9362	0.181662
2	9	9_2	CCL21-mCHerry	CCR7-/-	496.827	94.009	0.189219
2	9	9_2	CCL21-mCHerry	CCR7-/-	454.959	86.6022	0.190352
2	9	9_2	CCL21-mCHerry	CCR7-/-	62.5942	12.8308	0.204984
2	9	9_2	CCL21-mCHerry	CCR7-/-	578.56	120.443	0.208177
2	9	9_2	CCL21-mCHerry	CCR7-/-	759.411	173.76	0.228809
2	9	9_2	CCL21-mCHerry	CCR7-/-	393.09	90.9284	0.231317
2	9	9_2	CCL21-mCHerry	CCR7-/-	419.803	98.9661	0.235744
2	9	9_2	CCL21-mCHerry	CCR7-/-	348.457	86.6254	0.248597
2	9	9_2	CCL21-mCHerry	CCR7-/-	566.036	149.07	0.263358
2	9	9_2	CCL21-mCHerry	CCR7-/-	191.811	55.8415	0.291128
2	9	9_2	CCL21-mCHerry	CCR7-/-	65.9827	19.4138	0.294225
2	9	9_2	CCL21-mCHerry	CCR7-/-	257.266	75.9411	0.295185
2	9	9_2	CCL21-mCHerry	CCR7-/-	207.826	63.3675	0.304906
2	9	9_2	CCL21-mCHerry	CCR7-/-	106.21	35.3831	0.333142
2	9	9_2	CCL21-mCHerry	CCR7-/-	537.37	179.066	0.333227
2	9	9_2	CCL21-mCHerry	CCR7-/-	152.72	53.5114	0.350389
2	9	9_2	CCL21-mCHerry	CCR7-/-	333.335	117.097	0.35129
2	9	9_2	CCL21-mCHerry	CCR7-/-	312.467	110.176	0.352599
2	9	9_2	CCL21-mCHerry	CCR7-/-	243.362	86.8167	0.356739
2	9	9_2	CCL21-mCHerry	CCR7-/-	317.781	122.555	0.385658
2	9	9_2	CCL21-mCHerry	CCR7-/-	213.246	82.3361	0.386108
2	9	9_2	CCL21-mCHerry	CCR7-/-	696.996	281.547	0.403943
2	9	9_2	CCL21-mCHerry	CCR7-/-	662.817	267.851	0.40411
2	9	9_2	CCL21-mCHerry	CCR7-/-	831.52	354.468	0.42629
2	9	9_2	CCL21-mCHerry	CCR7-/-	97.9044	44.1941	0.4514
2	9	9_2	CCL21-mCHerry	CCR7-/-	261.338	119.32	0.456576
2	9	9_2	CCL21-mCHerry	CCR7-/-	89.7846	41.38	0.460881
2	9	9_2	CCL21-mCHerry	CCR7-/-	129.326	61.214	0.473332
2	9	9_2	CCL21-mCHerry	CCR7-/-	708.452	335.675	0.473815
2	9	9_2	CCL21-mCHerry	CCR7-/-	398.859	197.019	0.493957
2	9	9_2	CCL21-mCHerry	CCR7-/-	404.841	200.074	0.494204
2	9	9_2	CCL21-mCHerry	CCR7-/-	260.416	129.187	0.496081
2	9	9_2	CCL21-mCHerry	CCR7-/-	238.457	123.52	0.517997
2	9	9_2	CCL21-mCHerry	CCR7-/-	585.479	303.525	0.518422
2	9	9_2	CCL21-mCHerry	CCR7-/-	179.081	93.1099	0.519931
2	9	9_2	CCL21-mCHerry	CCR7-/-	391.456	206.212	0.526783
2	9	9_2	CCL21-mCHerry	CCR7-/-	85.9686	48.4586	0.563679
2	9	9_2	CCL21-mCHerry	CCR7-/-	251.737	146.687	0.582702
2	9	9_2	CCL21-mCHerry	CCR7-/-	617.17	424.964	0.68857
2	9	9_2	CCL21-mCHerry	CCR7-/-	17.4614	16.8387	0.964336
2	1	1_1	CCL21-mCHerry	WT	131.933	4.62548	0.0350592
2	1	1_1	CCL21-mCHerry	WT	304.317	10.8201	0.0355552
2	1	1_1	CCL21-mCHerry	WT	66.5252	2.76634	0.0415833
2	1	1_1	CCL21-mCHerry	WT	387.44	19.7691	0.0510249
2	1	1_1	CCL21-mCHerry	WT	644.981	47.0827	0.0729987
2	1	1_1	CCL21-mCHerry	WT	145.88	10.6802	0.0732121
2	1	1_1	CCL21-mCHerry	WT	202.719	15.0946	0.0744608
2	1	1_1	CCL21-mCHerry	WT	424.106	42.8257	0.100979
2	1	1_1	CCL21-mCHerry	WT	307.891	37.5162	0.121849
2	1	1_1	CCL21-mCHerry	WT	815.949	100.543	0.123222
2	1	1_1	CCL21-mCHerry	WT	153.37	20.5744	0.134149
2	1	1_1	CCL21-mCHerry	WT	217.546	32.1566	0.147815
2	1	1_1	CCL21-mCHerry	WT	179.652	32.3432	0.180032
2	1	1_1	CCL21-mCHerry	WT	24.9645	4.686	0.187707
2	1	1_1	CCL21-mCHerry	WT	95.8472	18.1728	0.189602
2	1	1_1	CCL21-mCHerry	WT	156.925	32.3506	0.206153
2	1	1_1	CCL21-mCHerry	WT	192.385	46.251	0.240408
2	1	1_1	CCL21-mCHerry	WT	125.77	30.9022	0.245705
2	1	1_1	CCL21-mCHerry	WT	107.432	26.8633	0.250049
2	1	1_1	CCL21-mCHerry	WT	332.779	85.8695	0.258037
2	1	1_1	CCL21-mCHerry	WT	142.611	36.9972	0.259427
2	1	1_1	CCL21-mCHerry	WT	127.964	34.2093	0.267335
2	1	1_1	CCL21-mCHerry	WT	165.506	44.5647	0.269263
2	1	1_1	CCL21-mCHerry	WT	188.277	51.2615	0.272266
2	1	1_1	CCL21-mCHerry	WT	589.372	161.243	0.273584
2	1	1_1	CCL21-mCHerry	WT	87.2853	24.6373	0.282262
2	1	1_1	CCL21-mCHerry	WT	295.835	84.7819	0.286585
2	1	1_1	CCL21-mCHerry	WT	511.242	150.325	0.294039
2	1	1_1	CCL21-mCHerry	WT	423.215	124.662	0.294559
2	1	1_1	CCL21-mCHerry	WT	159.051	48.2221	0.303186
2	1	1_1	CCL21-mCHerry	WT	73.0648	22.1903	0.303707
2	1	1_1	CCL21-mCHerry	WT	76.3324	24.1162	0.315937
2	1	1_1	CCL21-mCHerry	WT	188.271	60.8102	0.322993
2	1	1_1	CCL21-mCHerry	WT	466.816	157.115	0.336567
2	1	1_1	CCL21-mCHerry	WT	381.542	136.32	0.357287
2	1	1_1	CCL21-mCHerry	WT	427.47	162.029	0.379043
2	1	1_1	CCL21-mCHerry	WT	49.2687	19.3076	0.391883
2	1	1_1	CCL21-mCHerry	WT	242.139	96.8776	0.400091
2	1	1_1	CCL21-mCHerry	WT	62.3097	26.25	0.421282
2	1	1_1	CCL21-mCHerry	WT	467.742	209.052	0.446939
2	1	1_1	CCL21-mCHerry	WT	271.16	121.682	0.448744
2	1	1_1	CCL21-mCHerry	WT	135.539	60.8385	0.448864
2	1	1_1	CCL21-mCHerry	WT	173.927	78.2146	0.449698
2	1	1_1	CCL21-mCHerry	WT	13.7302	6.19953	0.451526
2	1	1_1	CCL21-mCHerry	WT	275.305	124.975	0.453953
2	1	1_1	CCL21-mCHerry	WT	535.154	247.549	0.462576
2	1	1_1	CCL21-mCHerry	WT	330.187	153.618	0.465247
2	1	1_1	CCL21-mCHerry	WT	591.085	281.53	0.476293
2	1	1_1	CCL21-mCHerry	WT	125.355	60.1348	0.479716
2	1	1_1	CCL21-mCHerry	WT	699.192	341.547	0.488487
2	1	1_1	CCL21-mCHerry	WT	113.854	57.1643	0.502086
2	1	1_1	CCL21-mCHerry	WT	261.619	131.861	0.50402
2	1	1_1	CCL21-mCHerry	WT	396.101	202.928	0.512314
2	1	1_1	CCL21-mCHerry	WT	215.543	111.865	0.518991
2	1	1_1	CCL21-mCHerry	WT	677.685	359.571	0.530588
2	1	1_1	CCL21-mCHerry	WT	528.416	280.952	0.531687
2	1	1_1	CCL21-mCHerry	WT	813.975	433.162	0.532157
2	1	1_1	CCL21-mCHerry	WT	163.537	88.6194	0.541893
2	1	1_1	CCL21-mCHerry	WT	474.454	258.48	0.544795
2	1	1_1	CCL21-mCHerry	WT	64.8673	36.0128	0.555176
2	1	1_1	CCL21-mCHerry	WT	720.946	400.377	0.55535
2	1	1_1	CCL21-mCHerry	WT	475.245	266.874	0.56155
2	1	1_1	CCL21-mCHerry	WT	34.526	19.4306	0.562781
2	1	1_1	CCL21-mCHerry	WT	210.76	118.873	0.564019
2	1	1_1	CCL21-mCHerry	WT	361.097	204.075	0.565154
2	1	1_1	CCL21-mCHerry	WT	50.1904	28.5176	0.568188
2	1	1_1	CCL21-mCHerry	WT	45.8713	26.5052	0.577816
2	1	1_1	CCL21-mCHerry	WT	6.68015	3.86284	0.578257
2	1	1_1	CCL21-mCHerry	WT	12.534	7.40997	0.59119
2	1	1_1	CCL21-mCHerry	WT	245.162	146.599	0.597966
2	1	1_1	CCL21-mCHerry	WT	563.463	342.887	0.608535
2	1	1_1	CCL21-mCHerry	WT	163.127	100.053	0.613345
2	1	1_1	CCL21-mCHerry	WT	80.8526	50.0597	0.619147
2	1	1_1	CCL21-mCHerry	WT	220.171	138.599	0.629509
2	1	1_1	CCL21-mCHerry	WT	110.936	70.7722	0.637957
2	1	1_1	CCL21-mCHerry	WT	741.086	473.637	0.639113
2	1	1_1	CCL21-mCHerry	WT	526.448	336.832	0.639821
2	1	1_1	CCL21-mCHerry	WT	36.9917	23.7907	0.643136
2	1	1_1	CCL21-mCHerry	WT	1137.61	760.203	0.668247
2	1	1_1	CCL21-mCHerry	WT	593.84	404.662	0.681432
2	1	1_1	CCL21-mCHerry	WT	748.796	516.12	0.689267
2	1	1_1	CCL21-mCHerry	WT	159.99	110.431	0.690236
2	1	1_1	CCL21-mCHerry	WT	88.1306	61.4961	0.697783
2	1	1_1	CCL21-mCHerry	WT	473.8	330.737	0.698052
2	1	1_1	CCL21-mCHerry	WT	440.271	307.764	0.699034
2	1	1_1	CCL21-mCHerry	WT	552.169	395.466	0.716205
2	1	1_1	CCL21-mCHerry	WT	49.6448	35.7249	0.719611
2	1	1_1	CCL21-mCHerry	WT	12.9427	9.31383	0.719618
2	1	1_1	CCL21-mCHerry	WT	158.39	114.654	0.723869
2	1	1_1	CCL21-mCHerry	WT	395.551	287.774	0.727527
2	1	1_1	CCL21-mCHerry	WT	592.072	432.193	0.729967
2	1	1_1	CCL21-mCHerry	WT	29.1206	21.5197	0.738987
2	1	1_1	CCL21-mCHerry	WT	288.216	213.656	0.741306
2	1	1_1	CCL21-mCHerry	WT	218.746	163.035	0.745316
2	1	1_1	CCL21-mCHerry	WT	196.629	147.547	0.750381
2	1	1_1	CCL21-mCHerry	WT	89.8786	69.5798	0.774154
2	1	1_1	CCL21-mCHerry	WT	225.161	174.559	0.775259
2	1	1_1	CCL21-mCHerry	WT	75.6766	58.6778	0.775375
2	1	1_1	CCL21-mCHerry	WT	277.122	214.968	0.775718
2	1	1_1	CCL21-mCHerry	WT	67.0366	52.493	0.783049
2	1	1_1	CCL21-mCHerry	WT	112.487	92.1884	0.819547
2	1	1_1	CCL21-mCHerry	WT	392.363	324.006	0.82578
2	1	1_1	CCL21-mCHerry	WT	20.7036	17.9436	0.866689
2	1	1_1	CCL21-mCHerry	WT	134.436	116.619	0.867471
2	1	1_1	CCL21-mCHerry	WT	49.4852	45.5851	0.921186
2	1	1_1	CCL21-mCHerry	WT	836.819	798.969	0.954769
2	1	1_1	CCL21-mCHerry	WT	26.4088	25.9004	0.980749
2	1	1_1	CCL21-mCHerry	WT	16.29	16.29	1
2	1	1_1	CCL21-mCHerry	WT	16.7899	16.7899	0.0432511
3	1	1_1	CCL21-mCHerry	WT	49.9854	2.16192	0.0432511
3	1	1_1	CCL21-mCHerry	WT	295.794	15.9013	0.053758
3	1	1_1	CCL21-mCHerry	WT	469.999	32.4872	0.0691217
3	1	1_1	CCL21-mCHerry	WT	44.542	3.55111	0.079725
3	1	1_1	CCL21-mCHerry	WT	369.435	32.8485	0.0889156
3	1	1_1	CCL21-mCHerry	WT	393.052	35.4403	0.0901668
3	1	1_1	CCL21-mCHerry	WT	115.408	14.018	0.121465
3	1	1_1	CCL21-mCHerry	WT	147.019	19.2297	0.130797
3	1	1_1	CCL21-mCHerry	WT	404.698	57.3916	0.141813
3	1	1_1	CCL21-mCHerry	WT	190.834	27.585	0.14455
3	1	1_1	CCL21-mCHerry	WT	172.953	27.0845	0.1566
3	1	1_1	CCL21-mCHerry	WT	119.323	22.5939	0.189351
3	1	1_1	CCL21-mCHerry	WT	166.04	33.6223	0.202496
3	1	1_1	CCL21-mCHerry	WT	420.83	86.8536	0.206386
3	1	1_1	CCL21-mCHerry	WT	162.575	33.5671	0.206472
3	1	1_1	CCL21-mCHerry	WT	129.81	28.6335	0.22058
3	1	1_1	CCL21-mCHerry	WT	56.3486	12.43	0.220591
3	1	1_1	CCL21-mCHerry	WT	267.295	59.2311	0.221595
3	1	1_1	CCL21-mCHerry	WT	132.644	30.2288	0.227894
3	1	1_1	CCL21-mCHerry	WT	378.096	110.59	0.292492
3	1	1_1	CCL21-mCHerry	WT	82.0012	24.1367	0.294346
3	1	1_1	CCL21-mCHerry	WT	282.345	84.6396	0.299774
3	1	1_1	CCL21-mCHerry	WT	568.658	183.049	0.321897
3	1	1_1	CCL21-mCHerry	WT	242.536	79.2258	0.326655
3	1	1_1	CCL21-mCHerry	WT	85.5891	30.479	0.356109
3	1	1_1	CCL21-mCHerry	WT	535.484	193.987	0.362265
3	1	1_1	CCL21-mCHerry	WT	581.916	215.279	0.36995
3	1	1_1	CCL21-mCHerry	WT	18.835	7.35269	0.390374
3	1	1_1	CCL21-mCHerry	WT	267.791	109.179	0.4077
3	1	1_1	CCL21-mCHerry	WT	85.859	35.2577	0.410646
3	1	1_1	CCL21-mCHerry	WT	15.989	6.6072	0.413234
3	1	1_1	CCL21-mCHerry	WT	469.245	203.55	0.433782
3	1	1_1	CCL21-mCHerry	WT	178.714	77.9617	0.436237
3	1	1_1	CCL21-mCHerry	WT	76.3972	33.3844	0.436984
3	1	1_1	CCL21-mCHerry	WT	261.518	115.742	0.442576
3	1	1_1	CCL21-mCHerry	WT	58.6172	26.0773	0.444876
3	1	1_1	CCL21-mCHerry	WT	283.94	128.051	0.45098
3	1	1_1	CCL21-mCHerry	WT	72.0367	32.4956	0.451098
3	1	1_1	CCL21-mCHerry	WT	345.415	158.669	0.459357
3	1	1_1	CCL21-mCHerry	WT	204.13	94.5024	0.462952
3	1	1_1	CCL21-mCHerry	WT	358.572	178.616	0.498131
3	1	1_1	CCL21-mCHerry	WT	235.033	119.421	0.508102
3	1	1_1	CCL21-mCHerry	WT	279.416	143.653	0.514118
3	1	1_1	CCL21-mCHerry	WT	135.11	70.7459	0.523618
3	1	1_1	CCL21-mCHerry	WT	276.269	145.18	0.525501
3	1	1_1	CCL21-mCHerry	WT	223.042	123.248	0.552575
3	1	1_1	CCL21-mCHerry	WT	442.408	253.045	0.571972
3	1	1_1	CCL21-mCHerry	WT	87.9658	50.3697	0.572605
3	1	1_1	CCL21-mCHerry	WT	13.3043	7.76996	0.584018
3	1	1_1	CCL21-mCHerry	WT	41.5925	24.5988	0.591425
3	1	1_1	CCL21-mCHerry	WT	102.717	61.1606	0.595428
3	1	1_1	CCL21-mCHerry	WT	193.806	115.453	0.595716
3	1	1_1	CCL21-mCHerry	WT	69.6258	42.7243	0.613627
3	1	1_1	CCL21-mCHerry	WT	654.262	430.214	0.657557
3	1	1_1	CCL21-mCHerry	WT	254.985	170.736	0.66959
3	1	1_1	CCL21-mCHerry	WT	115.52	80.0797	0.693209
3	1	1_1	CCL21-mCHerry	WT	152.955	110.763	0.724154
3	1	1_1	CCL21-mCHerry	WT	288.078	214.88	0.745907
3	1	1_1	CCL21-mCHerry	WT	158.679	120.688	0.760582
3	1	1_1	CCL21-mCHerry	WT	28.7109	22.1656	0.772025
3	1	1_1	CCL21-mCHerry	WT	1259.97	991.596	0.786998
3	1	1_1	CCL21-mCHerry	WT	28.1544	22.369	0.794512
3	1	1_1	CCL21-mCHerry	WT	152.438	121.561	0.797444
3	1	1_1	CCL21-mCHerry	WT	34.7734	27.8742	0.801596
3	1	1_1	CCL21-mCHerry	WT	73.8216	59.7349	0.809179
3	1	1_1	CCL21-mCHerry	WT	553.355	450.828	0.814717
3	1	1_1	CCL21-mCHerry	WT	412.532	340.99	0.826579
3	1	1_1	CCL21-mCHerry	WT	596.236	498.139	0.835473
3	1	1_1	CCL21-mCHerry	WT	26.1846	21.8843	0.83577
3	1	1_1	CCL21-mCHerry	WT	73.607	61.8573	0.840372
3	1	1_1	CCL21-mCHerry	WT	29.5153	25.086	0.849932
3	1	1_1	CCL21-mCHerry	WT	1231.73	1071.24	0.869707
3	1	1_1	CCL21-mCHerry	WT	364.538	324.441	0.890006
3	1	1_1	CCL21-mCHerry	WT	25.2484	22.9455	0.908787
3	1	1_1	CCL21-mCHerry	WT	342.866	317.008	0.92458
2	1	1_2	CCL21-mCHerry	WT	25.9894	1.12391	0.0432448
2	1	1_2	CCL21-mCHerry	WT	182.557	9.9172	0.0543239
2	1	1_2	CCL21-mCHerry	WT	64.2347	3.9811	0.0619774
2	1	1_2	CCL21-mCHerry	WT	208.28	15.7826	0.0757758
2	1	1_2	CCL21-mCHerry	WT	159.975	21.6106	0.135087
2	1	1_2	CCL21-mCHerry	WT	105.427	15.4814	0.146845
2	1	1_2	CCL21-mCHerry	WT	279.854	45.9075	0.164041
2	1	1_2	CCL21-mCHerry	WT	139.523	30.7632	0.220488
2	1	1_2	CCL21-mCHerry	WT	330.577	73.315	0.221779
2	1	1_2	CCL21-mCHerry	WT	99.6733	22.5803	0.226543
2	1	1_2	CCL21-mCHerry	WT	96.026	21.8726	0.227778
2	1	1_2	CCL21-mCHerry	WT	94.1946	21.5759	0.229056
2	1	1_2	CCL21-mCHerry	WT	166.198	39.1048	0.235291
2	1	1_2	CCL21-mCHerry	WT	228.903	54.0188	0.23599
2	1	1_2	CCL21-mCHerry	WT	274.098	66.0299	0.240899
2	1	1_2	CCL21-mCHerry	WT	289.873	70.1992	0.242173
2	1	1_2	CCL21-mCHerry	WT	610.073	147.978	0.242557
2	1	1_2	CCL21-mCHerry	WT	82.9786	21.2401	0.255971
2	1	1_2	CCL21-mCHerry	WT	72.0381	19.3828	0.269063
2	1	1_2	CCL21-mCHerry	WT	204.73	64.6939	0.315996
2	1	1_2	CCL21-mCHerry	WT	142.881	45.4752	0.318272
2	1	1_2	CCL21-mCHerry	WT	50.3041	16.1662	0.32137
2	1	1_2	CCL21-mCHerry	WT	192.345	61.881	0.321719
2	1	1_2	CCL21-mCHerry	WT	618.807	205.873	0.332693
2	1	1_2	CCL21-mCHerry	WT	604.468	208.067	0.344216
2	1	1_2	CCL21-mCHerry	WT	65.1331	23.3425	0.358381
2	1	1_2	CCL21-mCHerry	WT	204.673	73.4697	0.358961
2	1	1_2	CCL21-mCHerry	WT	189.676	68.7949	0.362696
2	1	1_2	CCL21-mCHerry	WT	167.838	61.3272	0.365394
2	1	1_2	CCL21-mCHerry	WT	17.3381	6.36317	0.367005
2	1	1_2	CCL21-mCHerry	WT	593.353	219.222	0.369464
2	1	1_2	CCL21-mCHerry	WT	395.298	152.115	0.384811
2	1	1_2	CCL21-mCHerry	WT	477.683	185.462	0.388254
2	1	1_2	CCL21-mCHerry	WT	221.825	86.2148	0.38866
2	1	1_2	CCL21-mCHerry	WT	271.165	106.972	0.394488
2	1	1_2	CCL21-mCHerry	WT	251.448	100.357	0.399116
2	1	1_2	CCL21-mCHerry	WT	22.4562	9.13365	0.406731
2	1	1_2	CCL21-mCHerry	WT	165.691	67.931	0.409987
2	1	1_2	CCL21-mCHerry	WT	556.797	234.356	0.420901
2	1	1_2	CCL21-mCHerry	WT	225.827	97.4134	0.431362
2	1	1_2	CCL21-mCHerry	WT	777.46	338.004	0.434754
2	1	1_2	CCL21-mCHerry	WT	316.979	138.201	0.435994
2	1	1_2	CCL21-mCHerry	WT	52.4755	22.9258	0.436886
2	1	1_2	CCL21-mCHerry	WT	45.4904	20.5532	0.451813
2	1	1_2	CCL21-mCHerry	WT	471.699	219.583	0.465515
2	1	1_2	CCL21-mCHerry	WT	447.029	209.38	0.46838
2	1	1_2	CCL21-mCHerry	WT	194.052	90.976	0.468823
2	1	1_2	CCL21-mCHerry	WT	1021.86	482.581	0.472255
2	1	1_2	CCL21-mCHerry	WT	373.22	178.353	0.477876
2	1	1_2	CCL21-mCHerry	WT	286.157	137.321	0.479882
2	1	1_2	CCL21-mCHerry	WT	70.2718	33.7601	0.480421
2	1	1_2	CCL21-mCHerry	WT	810.431	399.609	0.493081
2	1	1_2	CCL21-mCHerry	WT	206.614	102.28	0.495031
2	1	1_2	CCL21-mCHerry	WT	976.683	484.83	0.496405
2	1	1_2	CCL21-mCHerry	WT	572.997	287.018	0.500906
2	1	1_2	CCL21-mCHerry	WT	259.778	130.264	0.501442
2	1	1_2	CCL21-mCHerry	WT	250.17	126.107	0.504084
2	1	1_2	CCL21-mCHerry	WT	452.086	231.414	0.51188
2	1	1_2	CCL21-mCHerry	WT	53.7451	27.6528	0.514517
2	1	1_2	CCL21-mCHerry	WT	75.6096	38.903	0.514525
2	1	1_2	CCL21-mCHerry	WT	135.725	70.68	0.520758
2	1	1_2	CCL21-mCHerry	WT	102.56	53.9511	0.526044
2	1	1_2	CCL21-mCHerry	WT	547.37	288.352	0.526796
2	1	1_2	CCL21-mCHerry	WT	807.096	428.812	0.531303
2	1	1_2	CCL21-mCHerry	WT	150.25	80.0528	0.532795
2	1	1_2	CCL21-mCHerry	WT	236.979	126.622	0.534318
2	1	1_2	CCL21-mCHerry	WT	63.8055	34.3902	0.538986
2	1	1_2	CCL21-mCHerry	WT	301.953	167.92	0.556112
2	1	1_2	CCL21-mCHerry	WT	244.865	137.237	0.560461
2	1	1_2	CCL21-mCHerry	WT	159.841	89.9914	0.563004
2	1	1_2	CCL21-mCHerry	WT	735.299	415.163	0.564618
2	1	1_2	CCL21-mCHerry	WT	169.25	96.1092	0.567853
2	1	1_2	CCL21-mCHerry	WT	219.308	127.031	0.579235
2	1	1_2	CCL21-mCHerry	WT	127.273	75.8168	0.595702
2	1	1_2	CCL21-mCHerry	WT	133.944	79.8847	0.596403
2	1	1_2	CCL21-mCHerry	WT	137.649	85.099	0.618231
2	1	1_2	CCL21-mCHerry	WT	1027.84	641.352	0.623981
2	1	1_2	CCL21-mCHerry	WT	1014.2	641.216	0.632241
2	1	1_2	CCL21-mCHerry	WT	430.213	273.281	0.635222
2	1	1_2	CCL21-mCHerry	WT	470.065	299.738	0.637653
2	1	1_2	CCL21-mCHerry	WT	549.534	351.373	0.639401
2	1	1_2	CCL21-mCHerry	WT	545.727	352.321	0.6456
2	1	1_2	CCL21-mCHerry	WT	129.114	83.4192	0.646091
2	1	1_2	CCL21-mCHerry	WT	309.655	202.251	0.65315
2	1	1_2	CCL21-mCHerry	WT	665.366	435.371	0.654333
2	1	1_2	CCL21-mCHerry	WT	994.049	653.871	0.657785
2	1	1_2	CCL21-mCHerry	WT	764.401	507.48	0.663892
2	1	1_2	CCL21-mCHerry	WT	1147.49	771	0.6719
2	1	1_2	CCL21-mCHerry	WT	331.647	225.266	0.679234
2	1	1_2	CCL21-mCHerry	WT	1043.57	721.507	0.691381
2	1	1_2	CCL21-mCHerry	WT	191.725	132.669	0.69198
2	1	1_2	CCL21-mCHerry	WT	27.9684	19.5664	0.69959
2	1	1_2	CCL21-mCHerry	WT	1039.56	730.299	0.70251
2	1	1_2	CCL21-mCHerry	WT	143.646	101.758	0.708394
2	1	1_2	CCL21-mCHerry	WT	101.226	71.8852	0.710143
2	1	1_2	CCL21-mCHerry	WT	1175.37	844.845	0.71879
2	1	1_2	CCL21-mCHerry	WT	274.165	197.075	0.718819
2	1	1_2	CCL21-mCHerry	WT	186.876	135.146	0.723183
2	1	1_2	CCL21-mCHerry	WT	271.41	201.797	0.743513
2	1	1_2	CCL21-mCHerry	WT	337.483	251.062	0.743925
2	1	1_2	CCL21-mCHerry	WT	307.267	229.535	0.747022
2	1	1_2	CCL21-mCHerry	WT	19.388	14.582	0.752116
2	1	1_2	CCL21-mCHerry	WT	419.127	315.805	0.753483
2	1	1_2	CCL21-mCHerry	WT	464.003	356.771	0.768898
2	1	1_2	CCL21-mCHerry	WT	426.713	328.925	0.770835
2	1	1_2	CCL21-mCHerry	WT	203.156	156.776	0.771701
2	1	1_2	CCL21-mCHerry	WT	642.53	495.876	0.771755
2	1	1_2	CCL21-mCHerry	WT	578.922	447.607	0.773173
2	1	1_2	CCL21-mCHerry	WT	662.078	513.439	0.775496
2	1	1_2	CCL21-mCHerry	WT	264.942	206.219	0.778356
2	1	1_2	CCL21-mCHerry	WT	190.694	148.734	0.779963
2	1	1_2	CCL21-mCHerry	WT	180.35	142.398	0.789566
2	1	1_2	CCL21-mCHerry	WT	880.94	701.046	0.795793
2	1	1_2	CCL21-mCHerry	WT	434.67	347.679	0.799871
2	1	1_2	CCL21-mCHerry	WT	979.769	798.566	0.815055
2	1	1_2	CCL21-mCHerry	WT	37.4675	30.6134	0.817063
2	1	1_2	CCL21-mCHerry	WT	142.161	116.241	0.81767
2	1	1_2	CCL21-mCHerry	WT	795.904	652.754	0.820142
2	1	1_2	CCL21-mCHerry	WT	121.731	100.23	0.82337
2	1	1_2	CCL21-mCHerry	WT	434.978	358.189	0.823464
2	1	1_2	CCL21-mCHerry	WT	75.6922	62.5072	0.825807
2	1	1_2	CCL21-mCHerry	WT	197.977	164.424	0.830521
2	1	1_2	CCL21-mCHerry	WT	1083.27	901.307	0.832023
2	1	1_2	CCL21-mCHerry	WT	221.472	184.463	0.832892
2	1	1_2	CCL21-mCHerry	WT	597.941	512.492	0.857094
2	1	1_2	CCL21-mCHerry	WT	363.782	314.015	0.863195
2	1	1_2	CCL21-mCHerry	WT	643.1	556.303	0.865032
2	1	1_2	CCL21-mCHerry	WT	393.597	342.038	0.869006
2	1	1_2	CCL21-mCHerry	WT	167.048	145.673	0.872041
2	1	1_2	CCL21-mCHerry	WT	146.506	127.999	0.873677
2	1	1_2	CCL21-mCHerry	WT	469.748	410.464	0.873795
2	1	1_2	CCL21-mCHerry	WT	347.551	304.623	0.876482
2	1	1_2	CCL21-mCHerry	WT	1004.89	883.748	0.879445
2	1	1_2	CCL21-mCHerry	WT	740.557	651.349	0.879539
2	1	1_2	CCL21-mCHerry	WT	842.462	742.181	0.880967
2	1	1_2	CCL21-mCHerry	WT	454.637	401.759	0.883693
2	1	1_2	CCL21-mCHerry	WT	379.341	336.143	0.886123
2	1	1_2	CCL21-mCHerry	WT	734.854	651.467	0.886526
2	1	1_2	CCL21-mCHerry	WT	688.449	613.994	0.89185
2	1	1_2	CCL21-mCHerry	WT	287.5	259.003	0.900877
2	1	1_2	CCL21-mCHerry	WT	146.409	132.193	0.902897
2	1	1_2	CCL21-mCHerry	WT	468.645	423.968	0.904666
2	1	1_2	CCL21-mCHerry	WT	550.816	500.086	0.907901
2	1	1_2	CCL21-mCHerry	WT	350.03	321.023	0.91713
2	1	1_2	CCL21-mCHerry	WT	1171.15	1074.58	0.91754
2	1	1_2	CCL21-mCHerry	WT	1010.5	952.745	0.942847
2	1	1_2	CCL21-mCHerry	WT	225.715	220.684	0.977709
2	1	1_2	CCL21-mCHerry	WT	672.941	667.208	0.99148
3	1	1_2	CCL21-mCHerry	WT	18.0302	0.650024	0.0360521
3	1	1_2	CCL21-mCHerry	WT	19.3101	1.01001	0.0523049
3	1	1_2	CCL21-mCHerry	WT	46.7844	2.9567	0.0631985
3	1	1_2	CCL21-mCHerry	WT	454.186	35.4763	0.0781097
3	1	1_2	CCL21-mCHerry	WT	340.152	28.288	0.0831628
3	1	1_2	CCL21-mCHerry	WT	180.369	24.9709	0.138444
3	1	1_2	CCL21-mCHerry	WT	1463.17	216.033	0.147647
3	1	1_2	CCL21-mCHerry	WT	374.02	67.6475	0.180866
3	1	1_2	CCL21-mCHerry	WT	343.773	69.4918	0.202144
3	1	1_2	CCL21-mCHerry	WT	343.787	69.9357	0.203428
3	1	1_2	CCL21-mCHerry	WT	79.4952	18.7356	0.235682
3	1	1_2	CCL21-mCHerry	WT	96.3616	23.3306	0.242115
3	1	1_2	CCL21-mCHerry	WT	97.5162	27.0386	0.277273
3	1	1_2	CCL21-mCHerry	WT	51.2487	15.481	0.302076
3	1	1_2	CCL21-mCHerry	WT	289.411	89.3976	0.308895
3	1	1_2	CCL21-mCHerry	WT	293.698	90.7946	0.309143
3	1	1_2	CCL21-mCHerry	WT	96.1619	38.0658	0.395851
3	1	1_2	CCL21-mCHerry	WT	53.3199	22.2855	0.417958
3	1	1_2	CCL21-mCHerry	WT	93.502	46.7634	0.500133
3	1	1_2	CCL21-mCHerry	WT	333.673	170.155	0.509944
3	1	1_2	CCL21-mCHerry	WT	27.6787	14.3204	0.517379
3	1	1_2	CCL21-mCHerry	WT	38.7376	21.7776	0.562182
3	1	1_2	CCL21-mCHerry	WT	35.3223	22.0281	0.62363
3	1	1_2	CCL21-mCHerry	WT	166.564	115.232	0.691819
3	1	1_2	CCL21-mCHerry	WT	192.434	159.631	0.829538
3	1	1_2	CCL21-mCHerry	WT	90.6746	75.7341	0.835229
3	1	1_2	CCL21-mCHerry	WT	221.501	201.416	0.909323
3	1	1_2	CCL21-mCHerry	WT	508.105	481.988	0.948598
1		2_1	CCL21-mCHerry	WT	41.5887	0.449158	0.0108
1		2_1	CCL21-mCHerry	WT	213.393	10.9001	0.0510797
1		2_1	CCL21-mCHerry	WT	384.519	26.0286	0.0676915
1		2_1	CCL21-mCHerry	WT	134.876	12.421	0.0920921
1		2_1	CCL21-mCHerry	WT	3.37988	0.320068	0.0946981
1		2_1	CCL21-mCHerry	WT	5.03214	0.496351	0.0986363
1		2_1	CCL21-mCHerry	WT	132.524	13.1899	0.0995285
1		2_1	CCL21-mCHerry	WT	300.069	32.1574	0.107167
1		2_1	CCL21-mCHerry	WT	125.259	15.952	0.127353
1		2_1	CCL21-mCHerry	WT	135.259	17.2509	0.12754
1		2_1	CCL21-mCHerry	WT	239.08	32.2942	0.135077
1		2_1	CCL21-mCHerry	WT	476.347	65.4743	0.137451
1		2_1	CCL21-mCHerry	WT	10.4771	1.50269	0.143426
1		2_1	CCL21-mCHerry	WT	69.8439	10.6842	0.152972
1		2_1	CCL21-mCHerry	WT	75.8139	12.6989	0.1675
1		2_1	CCL21-mCHerry	WT	303.477	53.9778	0.177865
1		2_1	CCL21-mCHerry	WT	32.5663	5.98868	0.183892
1		2_1	CCL21-mCHerry	WT	78.5104	14.4702	0.18431
1		2_1	CCL21-mCHerry	WT	37.9712	7.07353	0.186287
1		2_1	CCL21-mCHerry	WT	41.5377	7.74965	0.186569
1		2_1	CCL21-mCHerry	WT	185.18	37.0747	0.200209
1		2_1	CCL21-mCHerry	WT	137.693	28.3554	0.205932
1		2_1	CCL21-mCHerry	WT	561.3	116.479	0.207517
1		2_1	CCL21-mCHerry	WT	172.278	35.8816	0.208277
1		2_1	CCL21-mCHerry	WT	346.907	73.3034	0.211306
1		2_1	CCL21-mCHerry	WT	534.151	117.735	0.220414
1		2_1	CCL21-mCHerry	WT	73.9674	16.4824	0.222833
1		2_1	CCL21-mCHerry	WT	108.4	24.8328	0.229084
1		2_1	CCL21-mCHerry	WT	208.996	49.2115	0.235467
1		2_1	CCL21-mCHerry	WT	12.5843	2.9747	0.236382
1		2_1	CCL21-mCHerry	WT	185.647	44.3992	0.239159
1		2_1	CCL21-mCHerry	WT	460.347	111.054	0.24124
1		2_1	CCL21-mCHerry	WT	134.073	33.6292	0.250829
1		2_1	CCL21-mCHerry	WT	182.24	48.1342	0.264126
1		2_1	CCL21-mCHerry	WT	643.355	170.335	0.26476
1		2_1	CCL21-mCHerry	WT	253.419	68.3468	0.269699
1		2_1	CCL21-mCHerry	WT	125.407	34.3884	0.274215
1		2_1	CCL21-mCHerry	WT	85.6197	24.1725	0.282324
1		2_1	CCL21-mCHerry	WT	505.409	144.13	0.285174
1		2_1	CCL21-mCHerry	WT	176.667	51.3215	0.290499
1		2_1	CCL21-mCHerry	WT	193.05	57.655	0.298653
1		2_1	CCL21-mCHerry	WT	463.644	143.817	0.310188
1		2_1	CCL21-mCHerry	WT	179.506	56.281	0.313533
1		2_1	CCL21-mCHerry	WT	465.592	146.168	0.313941
1		2_1	CCL21-mCHerry	WT	107.256	34.5194	0.321841
1		2_1	CCL21-mCHerry	WT	265.613	85.5653	0.322143
1		2_1	CCL21-mCHerry	WT	156.548	50.5588	0.32296
1		2_1	CCL21-mCHerry	WT	695.711	234.779	0.337466
1		2_1	CCL21-mCHerry	WT	65.6305	22.2028	0.3383
1		2_1	CCL21-mCHerry	WT	130.815	44.3568	0.339081
1		2_1	CCL21-mCHerry	WT	300.882	105.477	0.35056
1		2_1	CCL21-mCHerry	WT	167.209	58.908	0.352302
1		2_1	CCL21-mCHerry	WT	406.444	143.293	0.352553
1		2_1	CCL21-mCHerry	WT	184.392	65.3558	0.35444
1		2_1	CCL21-mCHerry	WT	200.314	72.4359	0.361611
1		2_1	CCL21-mCHerry	WT	669.849	245.219	0.366081
1		2_1	CCL21-mCHerry	WT	403.208	153.817	0.381483
1		2_1	CCL21-mCHerry	WT	4.38174	1.67427	0.382101
1		2_1	CCL21-mCHerry	WT	124.135	47.8357	0.385353
1		2_1	CCL21-mCHerry	WT	466.71	180.123	0.385942
1		2_1	CCL21-mCHerry	WT	115.722	45.1387	0.390062
1		2_1	CCL21-mCHerry	WT	138.632	54.2291	0.391172
1		2_1	CCL21-mCHerry	WT	140.179	55.5299	0.396134
1		2_1	CCL21-mCHerry	WT	58.0579	23.4815	0.40445
1		2_1	CCL21-mCHerry	WT	18.4771	7.487	0.405204
1		2_1	CCL21-mCHerry	WT	89.1177	37.3118	0.418679
1		2_1	CCL21-mCHerry	WT	311.056	134.998	0.434
1		2_1	CCL21-mCHerry	WT	145.374	63.266	0.435195
1		2_1	CCL21-mCHerry	WT	265.515	115.958	0.436729
1		2_1	CCL21-mCHerry	WT	125.714	56.706	0.451073
1		2_1	CCL21-mCHerry	WT	611.837	277.024	0.452773
1		2_1	CCL21-mCHerry	WT	72.1888	32.8412	0.454935
1		2_1	CCL21-mCHerry	WT	223.081	102.194	0.458104
1		2_1	CCL21-mCHerry	WT	181.762	84.1926	0.463202
1		2_1	CCL21-mCHerry	WT	20.8487	9.69576	0.465053
1		2_1	CCL21-mCHerry	WT	207.317	96.6923	0.466398
1		2_1	CCL21-mCHerry	WT	79.7669	37.3329	0.468024
1		2_1	CCL21-mCHerry	WT	135.707	64.1806	0.472937
1		2_1	CCL21-mCHerry	WT	358.867	171.043	0.476619
1		2_1	CCL21-mCHerry	WT	31.2361	14.9776	0.479498
1		2_1	CCL21-mCHerry	WT	319.024	153.801	0.482099
1		2_1	CCL21-mCHerry	WT	280.566	138.565	0.493875
1		2_1	CCL21-mCHerry	WT	531.826	264.05	0.496498
1		2_1	CCL21-mCHerry	WT	110.819	55.1423	0.497591
1		2_1	CCL21-mCHerry	WT	211.164	105.817	0.501112
1		2_1	CCL21-mCHerry	WT	20.0713	10.1817	0.50728
1		2_1	CCL21-mCHerry	WT	129.301	66.2454	0.512333
1		2_1	CCL21-mCHerry	WT	141.372	72.8996	0.515659
1		2_1	CCL21-mCHerry	WT	142.812	74.1138	0.518962
1		2_1	CCL21-mCHerry	WT	707.698	369.203	0.521696
1		2_1	CCL21-mCHerry	WT	212.542	111.7	0.525546
1		2_1	CCL21-mCHerry	WT	301.692	159	0.527026
1		2_1	CCL21-mCHerry	WT	127.232	67.1208	0.527547
1		2_1	CCL21-mCHerry	WT	13.84	7.388	0.533815
1		2_1	CCL21-mCHerry	WT	395.731	212.239	0.536322
1		2_1	CCL21-mCHerry	WT	137.475	74.1578	0.539426
1		2_1	CCL21-mCHerry	WT	307.122	166.66	0.542651
1		2_1	CCL21-mCHerry	WT	177.28	96.6462	0.54516
1		2_1	CCL21-mCHerry	WT	259.861	143.411	0.551876
1		2_1	CCL21-mCHerry	WT	443.389	245.004	0.55257
1		2_1	CCL21-mCHerry	WT	121.952	67.7404	0.555469
1		2_1	CCL21-mCHerry	WT	59.3405	33.7313	0.568436
1		2_1	CCL21-mCHerry	WT	149.61	85.6032	0.572175
1		2_1	CCL21-mCHerry	WT	95.7501	56.6309	0.591445
1		2_1	CCL21-mCHerry	WT	195.667	117.394	0.599969
1		2_1	CCL21-mCHerry	WT	151.982	92.4055	0.608001
1		2_1	CCL21-mCHerry	WT	113.999	69.5135	0.609772
1		2_1	CCL21-mCHerry	WT	277.719	169.445	0.610131
1		2_1	CCL21-mCHerry	WT	163.143	100.391	0.615353
1		2_1	CCL21-mCHerry	WT	163.556	101.198	0.618738
1		2_1	CCL21-mCHerry	WT	74.4532	46.2803	0.621603
1		2_1	CCL21-mCHerry	WT	136.025	84.856	0.623825
1		2_1	CCL21-mCHerry	WT	134.211	83.7345	0.623901
1		2_1	CCL21-mCHerry	WT	209.487	131.935	0.629802
1		2_1	CCL21-mCHerry	WT	67.5233	42.8146	0.634071
1		2_1	CCL21-mCHerry	WT	109.435	69.5547	0.635582
1		2_1	CCL21-mCHerry	WT	468.142	298.055	0.636677
1		2_1	CCL21-mCHerry	WT	202.143	130.559	0.645872
1		2_1	CCL21-mCHerry	WT	401.996	259.711	0.646053
1		2_1	CCL21-mCHerry	WT	191.117	124.097	0.649326
1		2_1	CCL21-mCHerry	WT	15.3214	10.0364	0.655057
1		2_1	CCL21-mCHerry	WT	543.734	360.382	0.662791
1		2_1	CCL21-mCHerry	WT	203.618	136.024	0.668034
1		2_1	CCL21-mCHerry	WT	119.752	80.3446	0.670925
1		2_1	CCL21-mCHerry	WT	140.768	95.1098	0.675649
1		2_1	CCL21-mCHerry	WT	196.627	133.354	0.678209
1		2_1	CCL21-mCHerry	WT	71.8934	48.8505	0.679485
1		2_1	CCL21-mCHerry	WT	187.599	131.223	0.699483
1		2_1	CCL21-mCHerry	WT	32.1123	23.0468	0.717692
1		2_1	CCL21-mCHerry	WT	27.3082	19.6867	0.72091
1		2_1	CCL21-mCHerry	WT	160.564	119.004	0.741162
1		2_1	CCL21-mCHerry	WT	19.1289	14.2952	0.747308
1		2_1	CCL21-mCHerry	WT	171.647	128.406	0.748081
1		2_1	CCL21-mCHerry	WT	356.608	266.824	0.748228
1		2_1	CCL21-mCHerry	WT	99.9685	75.2305	0.752542
1		2_1	CCL21-mCHerry	WT	18.7291	14.5956	0.779304
1		2_1	CCL21-mCHerry	WT	95.6424	74.5964	0.779951
1		2_1	CCL21-mCHerry	WT	177.887	141.21	0.793819
1		2_1	CCL21-mCHerry	WT	5.78918	4.68672	0.809565
1		2_1	CCL21-mCHerry	WT	169.276	138.167	0.816227
1		2_1	CCL21-mCHerry	WT	117.791	96.2825	0.8174
1		2_1	CCL21-mCHerry	WT	80.8859	67.252	0.831443
1		2_1	CCL21-mCHerry	WT	15.1081	12.6655	0.838324
1		2_1	CCL21-mCHerry	WT	26.3389	22.196	0.84271
1		2_1	CCL21-mCHerry	WT	47.0549	40.3804	0.858154
1		2_1	CCL21-mCHerry	WT	62.4269	53.8292	0.862277
1		2_1	CCL21-mCHerry	WT	94.6682	82.4043	0.870454
1		2_1	CCL21-mCHerry	WT	249.626	218.399	0.874903
1		2_1	CCL21-mCHerry	WT	30.836	27.4955	0.891669
1		2_1	CCL21-mCHerry	WT	89.5813	85.2267	0.951389
1		2_1	CCL21-mCHerry	WT	21.9789	21.085	0.959328
1		2_1	CCL21-mCHerry	WT	35.1912	34.3108	0.974984
1		2_1	CCL21-mCHerry	WT	185.08	181.017	0.978048
1		2_1	CCL21-mCHerry	WT	33.2626	32.9324	0.990072
1		2_2	CCL21-mCHerry	WT	188.693	14.8467	0.0786819
1		2_2	CCL21-mCHerry	WT	314.657	30.4918	0.0969049
1		2_2	CCL21-mCHerry	WT	64.1798	6.33997	0.0987844
1		2_2	CCL21-mCHerry	WT	146.268	14.5005	0.0991365
1		2_2	CCL21-mCHerry	WT	309.523	33.5258	0.108314
1		2_2	CCL21-mCHerry	WT	148.511	18.0184	0.121327
1		2_2	CCL21-mCHerry	WT	184.014	22.4451	0.121975
1		2_2	CCL21-mCHerry	WT	284.366	37.9528	0.133465
1		2_2	CCL21-mCHerry	WT	128.318	19.4536	0.151604
1		2_2	CCL21-mCHerry	WT	141.835	22.5096	0.158702
1		2_2	CCL21-mCHerry	WT	21.18	3.43434	0.16215
1		2_2	CCL21-mCHerry	WT	334.153	57.0975	0.170872
1		2_2	CCL21-mCHerry	WT	366.469	64.2356	0.175282
1		2_2	CCL21-mCHerry	WT	18.4758	3.34542	0.181071
1		2_2	CCL21-mCHerry	WT	339.963	66.5357	0.195714
1		2_2	CCL21-mCHerry	WT	458.831	93.537	0.203859
1		2_2	CCL21-mCHerry	WT	85.2496	18.3676	0.215457
1		2_2	CCL21-mCHerry	WT	239.232	56.2877	0.235285
1		2_2	CCL21-mCHerry	WT	215.485	52.1949	0.242221
1		2_2	CCL21-mCHerry	WT	233.695	56.629	0.242321
1		2_2	CCL21-mCHerry	WT	317.698	77.4637	0.243828
1		2_2	CCL21-mCHerry	WT	126.751	31.5986	0.249297
1		2_2	CCL21-mCHerry	WT	303.496	79.8176	0.262994
1		2_2	CCL21-mCHerry	WT	112.667	30.7396	0.272836
1		2_2	CCL21-mCHerry	WT	161.749	44.4755	0.274966
1		2_2	CCL21-mCHerry	WT	334.045	96.1299	0.287775
1		2_2	CCL21-mCHerry	WT	64.5486	18.9838	0.294102
1		2_2	CCL21-mCHerry	WT	251.266	74.0866	0.294853
1		2_2	CCL21-mCHerry	WT	346.787	103.277	0.297811
1		2_2	CCL21-mCHerry	WT	174.538	53.1447	0.304488
1		2_2	CCL21-mCHerry	WT	65.0199	19.9724	0.307173
1		2_2	CCL21-mCHerry	WT	301.281	93.8993	0.311666
1		2_2	CCL21-mCHerry	WT	280.834	90.6796	0.322894
1		2_2	CCL21-mCHerry	WT	215.945	70.447	0.326226
1		2_2	CCL21-mCHerry	WT	140.177	45.7769	0.326565
1		2_2	CCL21-mCHerry	WT	312.123	106.019	0.339669
1		2_2	CCL21-mCHerry	WT	219.094	75.302	0.343697
1		2_2	CCL21-mCHerry	WT	161.505	55.9773	0.346597
1		2_2	CCL21-mCHerry	WT	83.2642	29.0775	0.34922
1		2_2	CCL21-mCHerry	WT	158.66	57.3198	0.361274
1		2_2	CCL21-mCHerry	WT	242.582	88.6086	0.365272
1		2_2	CCL21-mCHerry	WT	72.7569	26.7172	0.367213
1		2_2	CCL21-mCHerry	WT	291.29	109.419	0.375637
1		2_2	CCL21-mCHerry	WT	255.937	99.255	0.387811
1		2_2	CCL21-mCHerry	WT	171.263	68.4235	0.399524
1		2_2	CCL21-mCHerry	WT	381.762	156.897	0.41098
1		2_2	CCL21-mCHerry	WT	126.962	52.4716	0.413286
1		2_2	CCL21-mCHerry	WT	44.4753	18.4787	0.415482
1		2_2	CCL21-mCHerry	WT	164.375	71.3716	0.434201
1		2_2	CCL21-mCHerry	WT	128.221	55.8578	0.435636
1		2_2	CCL21-mCHerry	WT	134.832	58.85	0.43647
1		2_2	CCL21-mCHerry	WT	26.0353	11.4454	0.439613
1		2_2	CCL21-mCHerry	WT	388.819	171.669	0.441515
1		2_2	CCL21-mCHerry	WT	92.4813	41.1063	0.444483
1		2_2	CCL21-mCHerry	WT	870.101	417.294	0.479592
1		2_2	CCL21-mCHerry	WT	11.3433	5.5355	0.487997
1		2_2	CCL21-mCHerry	WT	196.225	102.611	0.522924
1		2_2	CCL21-mCHerry	WT	465.315	243.841	0.524034
1		2_2	CCL21-mCHerry	WT	212.074	112.118	0.528673
1		2_2	CCL21-mCHerry	WT	97.4738	52.6928	0.540585
1		2_2	CCL21-mCHerry	WT	348.894	189.508	0.543167
1		2_2	CCL21-mCHerry	WT	234.454	128.272	0.547108
1		2_2	CCL21-mCHerry	WT	350.342	191.949	0.547891
1		2_2	CCL21-mCHerry	WT	265.804	145.902	0.548909
1		2_2	CCL21-mCHerry	WT	405.648	226.84	0.559203
1		2_2	CCL21-mCHerry	WT	278.611	158.235	0.567942
1		2_2	CCL21-mCHerry	WT	159.069	91.2266	0.573504
1		2_2	CCL21-mCHerry	WT	355.488	209.271	0.588688
1		2_2	CCL21-mCHerry	WT	55.9128	33.2045	0.593863
1		2_2	CCL21-mCHerry	WT	166.49	101.455	0.609377
1		2_2	CCL21-mCHerry	WT	162.454	99.5825	0.612989
1		2_2	CCL21-mCHerry	WT	400.232	248.331	0.620469
1		2_2	CCL21-mCHerry	WT	188.396	118.091	0.626823
1		2_2	CCL21-mCHerry	WT	201.737	129.621	0.642524
1		2_2	CCL21-mCHerry	WT	393.08	253.265	0.64431
1		2_2	CCL21-mCHerry	WT	285.574	184.374	0.645626
1		2_2	CCL21-mCHerry	WT	578.46	375.215	0.648644
1		2_2	CCL21-mCHerry	WT	458.742	298.782	0.651307
1		2_2	CCL21-mCHerry	WT	323.763	210.956	0.651576
1		2_2	CCL21-mCHerry	WT	143.959	94.892	0.659158
1		2_2	CCL21-mCHerry	WT	61.0764	41.3083	0.676338
1		2_2	CCL21-mCHerry	WT	262.894	177.892	0.676668
1		2_2	CCL21-mCHerry	WT	370.527	256.713	0.692831
1		2_2	CCL21-mCHerry	WT	93.803	65.2189	0.695275
1		2_2	CCL21-mCHerry	WT	288.137	200.976	0.697502
1		2_2	CCL21-mCHerry	WT	16.7245	11.6866	0.698773
1		2_2	CCL21-mCHerry	WT	653.922	457.042	0.698924
1		2_2	CCL21-mCHerry	WT	465.762	325.731	0.699351
1		2_2	CCL21-mCHerry	WT	34.52	24.5027	0.709813
1		2_2	CCL21-mCHerry	WT	542.142	385.21	0.710532
1		2_2	CCL21-mCHerry	WT	178.877	128.703	0.719507
1		2_2	CCL21-mCHerry	WT	82.9659	60.3889	0.727876
1		2_2	CCL21-mCHerry	WT	488.579	358.161	0.733065
1		2_2	CCL21-mCHerry	WT	128.654	96.4356	0.749576
1		2_2	CCL21-mCHerry	WT	490.412	368.317	0.751035
1		2_2	CCL21-mCHerry	WT	119.461	90.0006	0.75339
1		2_2	CCL21-mCHerry	WT	161.881	122.514	0.756814
1		2_2	CCL21-mCHerry	WT	362.962	279.71	0.770633
1		2_2	CCL21-mCHerry	WT	794.684	629.855	0.792585
1		2_2	CCL21-mCHerry	WT	188.881	150.601	0.797333
1		2_2	CCL21-mCHerry	WT	14.7998	12.22	0.825685
1		2_2	CCL21-mCHerry	WT	58.1682	49.5696	0.852177
1		2_2	CCL21-mCHerry	WT	426.43	364.059	0.853738
1		2_2	CCL21-mCHerry	WT	16.1528	13.9687	0.864784
1		2_2	CCL21-mCHerry	WT	572.25	498.878	0.871782
1		2_2	CCL21-mCHerry	WT	56.2925	49.6391	0.881806
1		2_2	CCL21-mCHerry	WT	158.813	140.205	0.882832
1		2_2	CCL21-mCHerry	WT	16.3654	14.6746	0.896683
1		2_2	CCL21-mCHerry	WT	8.44	8.44	1
1		3_1	CCL21-mCHerry	WT	253.858	5.02593	0.0197982
1		3_1	CCL21-mCHerry	WT	65.2445	2.28907	0.0350844
1		3_1	CCL21-mCHerry	WT	361.396	24.5858	0.0680303
1		3_1	CCL21-mCHerry	WT	177.925	12.4632	0.0700472
1		3_1	CCL21-mCHerry	WT	109.059	7.6571	0.0702108
1		3_1	CCL21-mCHerry	WT	64.7694	4.5745	0.0706275
1		3_1	CCL21-mCHerry	WT	18.1603	1.3281	0.073132
1		3_1	CCL21-mCHerry	WT	220.495	16.8296	0.0763267
1		3_1	CCL21-mCHerry	WT	489.367	43.0108	0.0878908
1		3_1	CCL21-mCHerry	WT	347.951	35.4413	0.101857
1		3_1	CCL21-mCHerry	WT	333.55	36.1438	0.108361
1		3_1	CCL21-mCHerry	WT	329.004	40.5549	0.123266
1		3_1	CCL21-mCHerry	WT	264.714	32.7427	0.123691
1		3_1	CCL21-mCHerry	WT	21.4742	2.83761	0.132141
1		3_1	CCL21-mCHerry	WT	279.231	37.7343	0.135136
1		3_1	CCL21-mCHerry	WT	197.084	27.0584	0.137294
1		3_1	CCL21-mCHerry	WT	33.2857	4.6753	0.14046
1		3_1	CCL21-mCHerry	WT	278.13	39.246	0.141107
1		3_1	CCL21-mCHerry	WT	37.6426	5.43328	0.144339
1		3_1	CCL21-mCHerry	WT	24.2099	3.58146	0.147934
1		3_1	CCL21-mCHerry	WT	111.281	16.6126	0.149286
1		3_1	CCL21-mCHerry	WT	178.972	27.6574	0.154535
1		3_1	CCL21-mCHerry	WT	276.232	49.3988	0.178831
1		3_1	CCL21-mCHerry	WT	209.026	37.7609	0.180652
1		3_1	CCL21-mCHerry	WT	49.6316	9.73303	0.196106
1		3_1	CCL21-mCHerry	WT	569.181	114.005	0.200297
1		3_1	CCL21-mCHerry	WT	547.493	109.75	0.200459
1		3_1	CCL21-mCHerry	WT	374.298	79.361	0.212026
1		3_1	CCL21-mCHerry	WT	123.548	27.3631	0.221477
1		3_1	CCL21-mCHerry	WT	24.5164	5.44505	0.222098
1		3_1	CCL21-mCHerry	WT	352.108	78.3295	0.222459
1		3_1	CCL21-mCHerry	WT	276.343	65.2505	0.236122
1		3_1	CCL21-mCHerry	WT	80.432	19.5502	0.243065
1		3_1	CCL21-mCHerry	WT	57.7404	14.2064	0.246039
1		3_1	CCL21-mCHerry	WT	212.622	55.7181	0.262053
1		3_1	CCL21-mCHerry	WT	259.055	69.5058	0.268305
1		3_1	CCL21-mCHerry	WT	177.305	50.0532	0.2823
1		3_1	CCL21-mCHerry	WT	83.3342	23.6427	0.28371
1		3_1	CCL21-mCHerry	WT	107.866	30.8626	0.286121
1		3_1	CCL21-mCHerry	WT	138.863	40.0836	0.288657
1		3_1	CCL21-mCHerry	WT	269.758	78.0296	0.289258
1		3_1	CCL21-mCHerry	WT	158.086	46.3088	0.292934
1		3_1	CCL21-mCHerry	WT	319.963	94.7008	0.295974
1		3_1	CCL21-mCHerry	WT	167.088	49.8589	0.298398
1		3_1	CCL21-mCHerry	WT	219.305	65.5203	0.298763
1		3_1	CCL21-mCHerry	WT	103.614	31.5936	0.304916
1		3_1	CCL21-mCHerry	WT	7.22116	2.24498	0.310889
1		3_1	CCL21-mCHerry	WT	121.826	38.0695	0.31249
1		3_1	CCL21-mCHerry	WT	263.637	84.2822	0.31969
1		3_1	CCL21-mCHerry	WT	72.9748	23.3503	0.319978
1		3_1	CCL21-mCHerry	WT	308.551	101.622	0.329354
1		3_1	CCL21-mCHerry	WT	324.531	107.031	0.329803
1		3_1	CCL21-mCHerry	WT	191.507	63.2099	0.330066
1		3_1	CCL21-mCHerry	WT	136.384	45.7781	0.335655
1		3_1	CCL21-mCHerry	WT	244.247	82.0717	0.33602
1		3_1	CCL21-mCHerry	WT	29.7112	10.2121	0.343711
1		3_1	CCL21-mCHerry	WT	564.86	195.965	0.346926
1		3_1	CCL21-mCHerry	WT	33.8317	11.8648	0.3507
1		3_1	CCL21-mCHerry	WT	538.958	190.174	0.352854
1		3_1	CCL21-mCHerry	WT	143.779	50.8088	0.35338
1		3_1	CCL21-mCHerry	WT	9.10647	3.22217	0.353833
1		3_1	CCL21-mCHerry	WT	313.784	111.336	0.354817
1		3_1	CCL21-mCHerry	WT	40.7806	14.5663	0.357186
1		3_1	CCL21-mCHerry	WT	85.3632	30.6196	0.358698
1		3_1	CCL21-mCHerry	WT	90.8455	33.1249	0.364629
1		3_1	CCL21-mCHerry	WT	275.592	101.353	0.367766
1		3_1	CCL21-mCHerry	WT	321.07	120.444	0.375132
1		3_1	CCL21-mCHerry	WT	25.5999	9.82559	0.383814
1		3_1	CCL21-mCHerry	WT	479.889	186.581	0.388801
1		3_1	CCL21-mCHerry	WT	71.7044	27.9057	0.389177
1		3_1	CCL21-mCHerry	WT	183.361	71.5179	0.390039
1		3_1	CCL21-mCHerry	WT	411.95	162.75	0.395072
1		3_1	CCL21-mCHerry	WT	106.532	42.5426	0.399341
1		3_1	CCL21-mCHerry	WT	97.5653	38.9722	0.399447
1		3_1	CCL21-mCHerry	WT	668.619	270.499	0.404564
1		3_1	CCL21-mCHerry	WT	265.716	108.471	0.408221
1		3_1	CCL21-mCHerry	WT	150.546	62.0375	0.412083
1		3_1	CCL21-mCHerry	WT	503.43	209.808	0.416758
1		3_1	CCL21-mCHerry	WT	110.869	46.2237	0.41692
1		3_1	CCL21-mCHerry	WT	233.702	98.6578	0.422153
1		3_1	CCL21-mCHerry	WT	18.0074	7.62452	0.423411
1		3_1	CCL21-mCHerry	WT	501.374	213.318	0.425467
1		3_1	CCL21-mCHerry	WT	312.539	133.181	0.426127
1		3_1	CCL21-mCHerry	WT	113.978	48.7576	0.427782
1		3_1	CCL21-mCHerry	WT	142.129	60.9159	0.428595
1		3_1	CCL21-mCHerry	WT	346.391	149.884	0.432702
1		3_1	CCL21-mCHerry	WT	322.464	141.713	0.43947
1		3_1	CCL21-mCHerry	WT	173.711	76.6637	0.44133
1		3_1	CCL21-mCHerry	WT	146.554	64.9486	0.443171
1		3_1	CCL21-mCHerry	WT	143.162	63.9077	0.4464
1		3_1	CCL21-mCHerry	WT	160.415	72.2827	0.450598
1		3_1	CCL21-mCHerry	WT	378.26	171.514	0.45343
1		3_1	CCL21-mCHerry	WT	77.0627	34.9502	0.45353
1		3_1	CCL21-mCHerry	WT	250.848	117.777	0.469515
1		3_1	CCL21-mCHerry	WT	60.5837	29.1058	0.480423
1		3_1	CCL21-mCHerry	WT	20.5102	9.9843	0.486796
1		3_1	CCL21-mCHerry	WT	14.7397	7.29293	0.494782
1		3_1	CCL21-mCHerry	WT	533.047	264.814	0.496794
1		3_1	CCL21-mCHerry	WT	147.684	74.2847	0.502999
1		3_1	CCL21-mCHerry	WT	156.752	81.526	0.520095
1		3_1	CCL21-mCHerry	WT	319.444	168.045	0.526055
1		3_1	CCL21-mCHerry	WT	318.501	168.299	0.528411
1		3_1	CCL21-mCHerry	WT	103.91	55.1764	0.531002
1		3_1	CCL21-mCHerry	WT	479.049	254.976	0.532254
1		3_1	CCL21-mCHerry	WT	133.336	71.4842	0.536121
1		3_1	CCL21-mCHerry	WT	485.152	263.108	0.54232
1		3_1	CCL21-mCHerry	WT	185.921	101.612	0.546536
1		3_1	CCL21-mCHerry	WT	174.224	95.9359	0.550647
1		3_1	CCL21-mCHerry	WT	194.178	108.285	0.55766
1		3_1	CCL21-mCHerry	WT	37.0827	20.8094	0.561162
1		3_1	CCL21-mCHerry	WT	338.097	191.973	0.567805
1		3_1	CCL21-mCHerry	WT	271.274	155.158	0.57196
1		3_1	CCL21-mCHerry	WT	64.9278	37.9581	0.584621
1		3_1	CCL21-mCHerry	WT	132.969	78.7148	0.59198
1		3_1	CCL21-mCHerry	WT	312.865	185.65	0.593388
1		3_1	CCL21-mCHerry	WT	221.476	132.619	0.598794
1		3_1	CCL21-mCHerry	WT	346.552	207.896	0.599899
1		3_1	CCL21-mCHerry	WT	248.346	148.992	0.599939
1		3_1	CCL21-mCHerry	WT	272.429	165.079	0.605953
1		3_1	CCL21-mCHerry	WT	718.317	435.305	0.606007
1		3_1	CCL21-mCHerry	WT	283.886	173.352	0.610641
1		3_1	CCL21-mCHerry	WT	237.881	145.28	0.610726
1		3_1	CCL21-mCHerry	WT	160.202	98.0519	0.612053
1		3_1	CCL21-mCHerry	WT	800.652	494.679	0.617845
1		3_1	CCL21-mCHerry	WT	142.716	89.9399	0.630204
1		3_1	CCL21-mCHerry	WT	330.199	208.65	0.631892
1		3_1	CCL21-mCHerry	WT	128.827	81.5548	0.633056
1		3_1	CCL21-mCHerry	WT	555.816	354.344	0.637521
1		3_1	CCL21-mCHerry	WT	92.0038	58.8345	0.639479
1		3_1	CCL21-mCHerry	WT	49.77	33.022	0.663492
1		3_1	CCL21-mCHerry	WT	78.766	52.48	0.666277
1		3_1	CCL21-mCHerry	WT	341.917	236.382	0.691343
1		3_1	CCL21-mCHerry	WT	11.5668	8.01123	0.692605
1		3_1	CCL21-mCHerry	WT	392.885	274.374	0.698358
1		3_1	CCL21-mCHerry	WT	346.874	243.955	0.703296
1		3_1	CCL21-mCHerry	WT	137.511	96.8722	0.704469
1		3_1	CCL21-mCHerry	WT	285.07	202.947	0.711919
1		3_1	CCL21-mCHerry	WT	256.999	184.353	0.717332
1		3_1	CCL21-mCHerry	WT	155.357	113.637	0.73146
1		3_1	CCL21-mCHerry	WT	380.793	281.34	0.738827
1		3_1	CCL21-mCHerry	WT	6.07704	4.50038	0.740555
1		3_1	CCL21-mCHerry	WT	40.7978	30.5591	0.749038
1		3_1	CCL21-mCHerry	WT	165.437	125.966	0.761415
1		3_1	CCL21-mCHerry	WT	2.90451	2.2321	0.768494
1		3_1	CCL21-mCHerry	WT	108.94	84.5512	0.776127
1		3_1	CCL21-mCHerry	WT	112.979	89.5288	0.792437
1		3_1	CCL21-mCHerry	WT	34.1877	29.0241	0.848962
1		3_1	CCL21-mCHerry	WT	33.9127	29.6082	0.873072
1		3_1	CCL21-mCHerry	WT	143.683	128.926	0.897296
1		3_1	CCL21-mCHerry	WT	363.338	328.639	0.904498
1		3_1	CCL21-mCHerry	WT	60.4086	55.0365	0.91107
1		3_1	CCL21-mCHerry	WT	13.0282	12.1495	0.932554
3		3_1	CCL21-mCHerry	WT	668.394	55.9639	0.0837289
3		3_1	CCL21-mCHerry	WT	329.051	39.3439	0.119568
3		3_1	CCL21-mCHerry	WT	232.751	30.0844	0.129256
3		3_1	CCL21-mCHerry	WT	159.501	25.7111	0.161198
3		3_1	CCL21-mCHerry	WT	67.6963	12.2923	0.181581
3		3_1	CCL21-mCHerry	WT	113.36	22.4801	0.198307
3		3_1	CCL21-mCHerry	WT	447.887	89.2701	0.199314
3		3_1	CCL21-mCHerry	WT	94.2991	19.0068	0.201559
3		3_1	CCL21-mCHerry	WT	136.278	30.0883	0.220786
3		3_1	CCL21-mCHerry	WT	140.735	31.106	0.221026
3		3_1	CCL21-mCHerry	WT	154.361	35.2267	0.22821
3		3_1	CCL21-mCHerry	WT	293.381	69.2895	0.236176
3		3_1	CCL21-mCHerry	WT	164.067	42.5194	0.259159
3		3_1	CCL21-mCHerry	WT	209.105	59.656	0.285293
3		3_1	CCL21-mCHerry	WT	219	62.6006	0.285848
3		3_1	CCL21-mCHerry	WT	397.242	116.207	0.292534
3		3_1	CCL21-mCHerry	WT	483.976	148.343	0.306508
3		3_1	CCL21-mCHerry	WT	99.874	30.6131	0.306517
3		3_1	CCL21-mCHerry	WT	802.173	261.402	0.325867
3		3_1	CCL21-mCHerry	WT	301.978	102.667	0.339983
3		3_1	CCL21-mCHerry	WT	232.651	83.4477	0.358683
3		3_1	CCL21-mCHerry	WT	185.323	71.8429	0.387662
3		3_1	CCL21-mCHerry	WT	161.904	63.469	0.392016
3		3_1	CCL21-mCHerry	WT	169.747	66.8428	0.393779
3		3_1	CCL21-mCHerry	WT	200.058	81.8819	0.40929
3		3_1	CCL21-mCHerry	WT	148.295	62.1893	0.419362
3		3_1	CCL21-mCHerry	WT	298.73	127.544	0.426955
3		3_1	CCL21-mCHerry	WT	109.01	46.99	0.431061
3		3_1	CCL21-mCHerry	WT	309.564	143.916	0.464899
3		3_1	CCL21-mCHerry	WT	218.926	102.345	0.467487
3		3_1	CCL21-mCHerry	WT	287.321	135.248	0.470719
3		3_1	CCL21-mCHerry	WT	84.0038	40.0565	0.476841
3		3_1	CCL21-mCHerry	WT	122.962	59.1689	0.481198
3		3_1	CCL21-mCHerry	WT	447.406	216.207	0.483246
3		3_1	CCL21-mCHerry	WT	57.5775	27.9126	0.484782
3		3_1	CCL21-mCHerry	WT	656.252	321.697	0.490203
3		3_1	CCL21-mCHerry	WT	324.561	160.216	0.493639
3		3_1	CCL21-mCHerry	WT	356.279	176.195	0.49454
3		3_1	CCL21-mCHerry	WT	312.211	154.729	0.495591
3		3_1	CCL21-mCHerry	WT	416.968	207.125	0.49674
3		3_1	CCL21-mCHerry	WT	150.282	77.6048	0.516396
3		3_1	CCL21-mCHerry	WT	73.3303	41.1214	0.560769
3		3_1	CCL21-mCHerry	WT	274.41	159.827	0.582437
3		3_1	CCL21-mCHerry	WT	395.318	238.65	0.603692
3		3_1	CCL21-mCHerry	WT	749.274	455.263	0.607605
3		3_1	CCL21-mCHerry	WT	134.533	83.9444	0.623969
3		3_1	CCL21-mCHerry	WT	688.995	436.51	0.633546
3		3_1	CCL21-mCHerry	WT	468.985	301.83	0.643581
3		3_1	CCL21-mCHerry	WT	205.347	136.408	0.664277
3		3_1	CCL21-mCHerry	WT	933.002	666.139	0.713974
3		3_1	CCL21-mCHerry	WT	275.923	204.225	0.740153
3		3_1	CCL21-mCHerry	WT	707.351	535.82	0.757502
3		3_1	CCL21-mCHerry	WT	604.14	483.587	0.800456
3		3_1	CCL21-mCHerry	WT	223.135	179.134	0.802807
3		3_1	CCL21-mCHerry	WT	607.098	495.687	0.816486
3		3_1	CCL21-mCHerry	WT	389.184	319.894	0.821961
3		3_1	CCL21-mCHerry	WT	107.07	88.7849	0.829225
3		3_1	CCL21-mCHerry	WT	599.634	501.115	0.835701
3		3_1	CCL21-mCHerry	WT	42.5657	36.5807	0.859394
3		3_1	CCL21-mCHerry	WT	29.12	29.12	1
1		3_2	CCL21-mCHerry	WT	218.98	3.1532	0.0143995
1		3_2	CCL21-mCHerry	WT	3.05447	0.243307	0.0796562
1		3_2	CCL21-mCHerry	WT	128.646	13.3971	0.104139
1		3_2	CCL21-mCHerry	WT	519.283	58.9247	0.113473
1		3_2	CCL21-mCHerry	WT	141.143	25.8047	0.182826
1		3_2	CCL21-mCHerry	WT	300.822	62.0807	0.206371
1		3_2	CCL21-mCHerry	WT	5.69577	1.18929	0.208802
1		3_2	CCL21-mCHerry	WT	84.7239	17.8092	0.210203
1		3_2	CCL21-mCHerry	WT	144.95	32.1802	0.222009
1		3_2	CCL21-mCHerry	WT	215.773	48.8792	0.226531
1		3_2	CCL21-mCHerry	WT	22.7504	5.7731	0.253758
1		3_2	CCL21-mCHerry	WT	342.125	91.6754	0.267959
1		3_2	CCL21-mCHerry	WT	666.677	196.063	0.29409
1		3_2	CCL21-mCHerry	WT	130.384	40.6303	0.311621
1		3_2	CCL21-mCHerry	WT	65.5302	20.4273	0.311723
1		3_2	CCL21-mCHerry	WT	123.678	38.8078	0.313782
1		3_2	CCL21-mCHerry	WT	171.002	55.1791	0.32268
1		3_2	CCL21-mCHerry	WT	126.618	41.9293	0.331149
1		3_2	CCL21-mCHerry	WT	77.1149	26.0777	0.338167
1		3_2	CCL21-mCHerry	WT	218.321	81.1739	0.37181
1		3_2	CCL21-mCHerry	WT	183.411	71.7299	0.391089
1		3_2	CCL21-mCHerry	WT	63.1804	24.8512	0.393338
1		3_2	CCL21-mCHerry	WT	281.398	117.104	0.41615
1		3_2	CCL21-mCHerry	WT	115	48.8447	0.424737
1		3_2	CCL21-mCHerry	WT	1.85025	0.80785	0.436617
1		3_2	CCL21-mCHerry	WT	157.828	68.9754	0.437029
1		3_2	CCL21-mCHerry	WT	238.093	105.337	0.442419
1		3_2	CCL21-mCHerry	WT	99.6567	44.5437	0.446971
1		3_2	CCL21-mCHerry	WT	180.218	81.1011	0.450018
1		3_2	CCL21-mCHerry	WT	179.606	82.8499	0.461288
1		3_2	CCL21-mCHerry	WT	48.3076	23.03	0.476737
1		3_2	CCL21-mCHerry	WT	82.2933	40.6231	0.493638
1		3_2	CCL21-mCHerry	WT	422.786	217.192	0.513717
1		3_2	CCL21-mCHerry	WT	310.687	163.279	0.525542
1		3_2	CCL21-mCHerry	WT	207.445	112.218	0.540952
1		3_2	CCL21-mCHerry	WT	54.6834	31.2941	0.572277
1		3_2	CCL21-mCHerry	WT	188.122	108.937	0.579077
1		3_2	CCL21-mCHerry	WT	85.1473	49.3803	0.57994
1		3_2	CCL21-mCHerry	WT	472.712	283.295	0.599298
1		3_2	CCL21-mCHerry	WT	204.331	123.283	0.603351
1		3_2	CCL21-mCHerry	WT	49.7522	30.0764	0.604523
1		3_2	CCL21-mCHerry	WT	133.547	81.7232	0.611945
1		3_2	CCL21-mCHerry	WT	135.144	82.7871	0.612583
1		3_2	CCL21-mCHerry	WT	23.6436	14.7833	0.625254
1		3_2	CCL21-mCHerry	WT	265.939	174.584	0.65648
1		3_2	CCL21-mCHerry	WT	310.75	205.326	0.660743
1		3_2	CCL21-mCHerry	WT	88.7258	60.2071	0.678574
1		3_2	CCL21-mCHerry	WT	11.0447	7.50733	0.679722
1		3_2	CCL21-mCHerry	WT	548.242	381.342	0.695572
1		3_2	CCL21-mCHerry	WT	30.691	21.499	0.700498
1		3_2	CCL21-mCHerry	WT	56.2377	39.9032	0.709545
1		3_2	CCL21-mCHerry	WT	428.735	304.848	0.711041
1		3_2	CCL21-mCHerry	WT	169.351	121.678	0.718497
1		3_2	CCL21-mCHerry	WT	19.7581	14.2905	0.723272
1		3_2	CCL21-mCHerry	WT	66.8688	49.3579	0.73813
1		3_2	CCL21-mCHerry	WT	27.1906	20.165	0.741617
1		3_2	CCL21-mCHerry	WT	93.8492	71.2792	0.759508
1		3_2	CCL21-mCHerry	WT	55.6543	42.3561	0.761057
1		3_2	CCL21-mCHerry	WT	1292.14	1013.67	0.784491
1		3_2	CCL21-mCHerry	WT	70.8298	56.0227	0.790948
1		3_2	CCL21-mCHerry	WT	532.949	431.724	0.810065
1		3_2	CCL21-mCHerry	WT	140.873	114.32	0.811511
1		3_2	CCL21-mCHerry	WT	87.0502	70.8036	0.813366
1		3_2	CCL21-mCHerry	WT	28.079	23.5367	0.838231
1		3_2	CCL21-mCHerry	WT	39.1445	33.1467	0.846777
1		3_2	CCL21-mCHerry	WT	63.9339	55.1832	0.863129
1		3_2	CCL21-mCHerry	WT	447.79	388.961	0.868624
1		3_2	CCL21-mCHerry	WT	33.4041	29.0313	0.869094
1		3_2	CCL21-mCHerry	WT	213.087	188.202	0.883214
1		3_2	CCL21-mCHerry	WT	262.963	237.563	0.903409
1		3_2	CCL21-mCHerry	WT	159.21	144.327	0.906516
1		3_2	CCL21-mCHerry	WT	46.4349	43.7114	0.941349
1		3_2	CCL21-mCHerry	WT	67.3275	63.7955	0.947539
1		3_2	CCL21-mCHerry	WT	108.929	105.756	0.97087
3		3_2	CCL21-mCHerry	WT	237.731	5.5451	0.0233251
3		3_2	CCL21-mCHerry	WT	9.02301	0.320984	0.0355739
3		3_2	CCL21-mCHerry	WT	259.765	18.8656	0.0726256
3		3_2	CCL21-mCHerry	WT	340.04	30.6232	0.0900576
3		3_2	CCL21-mCHerry	WT	297.992	28.6502	0.0961443
3		3_2	CCL21-mCHerry	WT	78.7036	11.6787	0.148388
3		3_2	CCL21-mCHerry	WT	203.599	40.5857	0.199342
3		3_2	CCL21-mCHerry	WT	741.323	165.819	0.223679
3		3_2	CCL21-mCHerry	WT	302.213	67.7266	0.224102
3		3_2	CCL21-mCHerry	WT	306.909	74.2661	0.241981
3		3_2	CCL21-mCHerry	WT	162.384	44.4465	0.273713
3		3_2	CCL21-mCHerry	WT	331.726	103.029	0.310586
3		3_2	CCL21-mCHerry	WT	491.136	153.291	0.312115
3		3_2	CCL21-mCHerry	WT	409.026	128.758	0.314791
3		3_2	CCL21-mCHerry	WT	93.7106	30.9515	0.330288
3		3_2	CCL21-mCHerry	WT	440.119	148.937	0.338401
3		3_2	CCL21-mCHerry	WT	286.868	102.773	0.358261
3		3_2	CCL21-mCHerry	WT	764.985	282.339	0.369078
3		3_2	CCL21-mCHerry	WT	14.4047	5.54559	0.384985
3		3_2	CCL21-mCHerry	WT	675.731	263.711	0.39026
3		3_2	CCL21-mCHerry	WT	505.775	212.94	0.421017
3		3_2	CCL21-mCHerry	WT	328.184	141.434	0.430961
3		3_2	CCL21-mCHerry	WT	202.049	88.3654	0.437347
3		3_2	CCL21-mCHerry	WT	174.984	80.6169	0.460709
3		3_2	CCL21-mCHerry	WT	200.055	93.2982	0.466362
3		3_2	CCL21-mCHerry	WT	278.367	131.597	0.472746
3		3_2	CCL21-mCHerry	WT	423.964	203.632	0.480306
3		3_2	CCL21-mCHerry	WT	174.062	90.7714	0.521489
3		3_2	CCL21-mCHerry	WT	385.934	205.36	0.532113
3		3_2	CCL21-mCHerry	WT	210.917	116.207	0.550962
3		3_2	CCL21-mCHerry	WT	105.912	60.6951	0.573071
3		3_2	CCL21-mCHerry	WT	121.79	70.5915	0.579617
3		3_2	CCL21-mCHerry	WT	45.8019	26.6468	0.581785
3		3_2	CCL21-mCHerry	WT	19.5293	12.4015	0.63502
3		3_2	CCL21-mCHerry	WT	271.776	180.908	0.665649
3		3_2	CCL21-mCHerry	WT	200.123	140.512	0.702126
3		3_2	CCL21-mCHerry	WT	81.5035	57.4862	0.705322
3		3_2	CCL21-mCHerry	WT	516.048	369.896	0.716787
3		3_2	CCL21-mCHerry	WT	175.914	128.339	0.729552
3		3_2	CCL21-mCHerry	WT	131.775	96.3759	0.731367
3		3_2	CCL21-mCHerry	WT	49.8235	39.885	0.800525
3		3_2	CCL21-mCHerry	WT	400.421	323.712	0.808428
3		3_2	CCL21-mCHerry	WT	111.112	90.8795	0.817908
3		3_2	CCL21-mCHerry	WT	233.646	191.616	0.820113
3		3_2	CCL21-mCHerry	WT	174.912	150.288	0.85922
3		3_2	CCL21-mCHerry	WT	49.3685	43.581	0.88277
3		3_2	CCL21-mCHerry	WT	20.2992	18.1505	0.894147
3		3_2	CCL21-mCHerry	WT	42.0116	37.8193	0.900212
3		3_2	CCL21-mCHerry	WT	7.1669	7.08712	0.988867
2		5_1	CCL21-mCHerry	WT	299.715	11.994	0.0400182
2		5_1	CCL21-mCHerry	WT	27.985	1.12111	0.040061
2		5_1	CCL21-mCHerry	WT	98.576	5.35988	0.054373
2		5_1	CCL21-mCHerry	WT	50.4009	3.90503	0.0774794
2		5_1	CCL21-mCHerry	WT	129.266	11.6707	0.0902846
2		5_1	CCL21-mCHerry	WT	327.082	31.7002	0.0969183
2		5_1	CCL21-mCHerry	WT	142.441	13.9993	0.098282
2		5_1	CCL21-mCHerry	WT	96.695	10.5455	0.10906
2		5_1	CCL21-mCHerry	WT	70.7563	8.22439	0.116235
2		5_1	CCL21-mCHerry	WT	263.143	39.9135	0.15168
2		5_1	CCL21-mCHerry	WT	210.154	32.9338	0.156713
2		5_1	CCL21-mCHerry	WT	207.875	32.7844	0.157712
2		5_1	CCL21-mCHerry	WT	266.457	42.9849	0.16132
2		5_1	CCL21-mCHerry	WT	398.298	68.5179	0.172027
2		5_1	CCL21-mCHerry	WT	160.178	28.9071	0.180469
2		5_1	CCL21-mCHerry	WT	47.3625	9.05801	0.191249
2		5_1	CCL21-mCHerry	WT	555.41	116.202	0.209218
2		5_1	CCL21-mCHerry	WT	355.665	77.6301	0.218268
2		5_1	CCL21-mCHerry	WT	174.866	40.0882	0.229251
2		5_1	CCL21-mCHerry	WT	451.672	106.095	0.234895
2		5_1	CCL21-mCHerry	WT	214.533	50.4719	0.235264
2		5_1	CCL21-mCHerry	WT	16.591	3.92899	0.236814
2		5_1	CCL21-mCHerry	WT	6.36694	1.547	0.242973
2		5_1	CCL21-mCHerry	WT	554.469	136.2	0.24564
2		5_1	CCL21-mCHerry	WT	114.809	28.3337	0.246791
2		5_1	CCL21-mCHerry	WT	145.917	36.7911	0.252137
2		5_1	CCL21-mCHerry	WT	959.724	244.925	0.255203
2		5_1	CCL21-mCHerry	WT	492.462	126.637	0.25715
2		5_1	CCL21-mCHerry	WT	22.8201	6.04004	0.264681
2		5_1	CCL21-mCHerry	WT	127.945	34.1163	0.266647
2		5_1	CCL21-mCHerry	WT	382.058	101.92	0.266766
2		5_1	CCL21-mCHerry	WT	598.102	162.361	0.27146
2		5_1	CCL21-mCHerry	WT	378.43	103.016	0.272219
2		5_1	CCL21-mCHerry	WT	369.421	101.354	0.27436
2		5_1	CCL21-mCHerry	WT	346.688	95.1658	0.2745
2		5_1	CCL21-mCHerry	WT	231.235	63.9301	0.276473
2		5_1	CCL21-mCHerry	WT	147.831	41.5639	0.281158
2		5_1	CCL21-mCHerry	WT	367.106	104.309	0.284138
2		5_1	CCL21-mCHerry	WT	270.457	77.56	0.286774
2		5_1	CCL21-mCHerry	WT	504.913	147.9	0.292922
2		5_1	CCL21-mCHerry	WT	155.507	45.6303	0.29343
2		5_1	CCL21-mCHerry	WT	684.504	202.238	0.295452
2		5_1	CCL21-mCHerry	WT	382.756	114.148	0.298226
2		5_1	CCL21-mCHerry	WT	200.253	59.8217	0.29873
2		5_1	CCL21-mCHerry	WT	134.139	40.4752	0.30174
2		5_1	CCL21-mCHerry	WT	23.9596	7.24743	0.302485
2		5_1	CCL21-mCHerry	WT	180.958	57.4707	0.317592
2		5_1	CCL21-mCHerry	WT	241.905	76.8725	0.31778
2		5_1	CCL21-mCHerry	WT	212.461	69.0344	0.324927
2		5_1	CCL21-mCHerry	WT	483.866	164.686	0.340355
2		5_1	CCL21-mCHerry	WT	450.363	154.429	0.342899
2		5_1	CCL21-mCHerry	WT	146.967	50.5099	0.343683
2		5_1	CCL21-mCHerry	WT	248.239	85.5372	0.344577
2		5_1	CCL21-mCHerry	WT	286.92	99.6017	0.347142
2		5_1	CCL21-mCHerry	WT	443.723	156.101	0.351798
2		5_1	CCL21-mCHerry	WT	254.175	90.0448	0.354263
2		5_1	CCL21-mCHerry	WT	301.472	106.874	0.354508
2		5_1	CCL21-mCHerry	WT	134.295	48.7847	0.363266
2		5_1	CCL21-mCHerry	WT	86.2021	31.7718	0.368574
2		5_1	CCL21-mCHerry	WT	31.438	11.9292	0.379451
2		5_1	CCL21-mCHerry	WT	208.648	80.2958	0.384839
2		5_1	CCL21-mCHerry	WT	128.795	50.4531	0.391733
2		5_1	CCL21-mCHerry	WT	142.445	55.9097	0.392502
2		5_1	CCL21-mCHerry	WT	146.979	57.7081	0.392627
2		5_1	CCL21-mCHerry	WT	399.965	157.407	0.393551
2		5_1	CCL21-mCHerry	WT	268.758	105.835	0.393793
2		5_1	CCL21-mCHerry	WT	171.88	67.9542	0.395358
2		5_1	CCL21-mCHerry	WT	517.111	204.726	0.395902
2		5_1	CCL21-mCHerry	WT	187.457	75.3208	0.401802
2		5_1	CCL21-mCHerry	WT	299.929	120.682	0.402367
2		5_1	CCL21-mCHerry	WT	291.686	117.402	0.402495
2		5_1	CCL21-mCHerry	WT	149.827	61.0661	0.407577
2		5_1	CCL21-mCHerry	WT	811.238	331.394	0.408504
2		5_1	CCL21-mCHerry	WT	126.789	51.9948	0.41009
2		5_1	CCL21-mCHerry	WT	620.873	254.795	0.410382
2		5_1	CCL21-mCHerry	WT	17.1495	7.04004	0.41051
2		5_1	CCL21-mCHerry	WT	71.7949	29.8487	0.41575
2		5_1	CCL21-mCHerry	WT	177.637	74.2855	0.418188
2		5_1	CCL21-mCHerry	WT	568.907	242.593	0.426419
2		5_1	CCL21-mCHerry	WT	199.992	87.0776	0.435405
2		5_1	CCL21-mCHerry	WT	87.7207	38.5216	0.439139
2		5_1	CCL21-mCHerry	WT	607.085	272.348	0.448615
2		5_1	CCL21-mCHerry	WT	40.6793	18.4164	0.452722
2		5_1	CCL21-mCHerry	WT	502.168	228.372	0.454771
2		5_1	CCL21-mCHerry	WT	156.961	71.4066	0.454933
2		5_1	CCL21-mCHerry	WT	213.43	97.2117	0.455474
2		5_1	CCL21-mCHerry	WT	752.958	344.294	0.457255
2		5_1	CCL21-mCHerry	WT	110.547	50.697	0.458601
2		5_1	CCL21-mCHerry	WT	59.7506	27.4401	0.459243
2		5_1	CCL21-mCHerry	WT	128.231	59.7032	0.465589
2		5_1	CCL21-mCHerry	WT	84.54	39.5	0.467234
2		5_1	CCL21-mCHerry	WT	87.7028	40.9804	0.467264
2		5_1	CCL21-mCHerry	WT	298.861	143.01	0.478516
2		5_1	CCL21-mCHerry	WT	269.459	129.024	0.478827
2		5_1	CCL21-mCHerry	WT	325.639	156.24	0.479795
2		5_1	CCL21-mCHerry	WT	189.459	91.1153	0.480923
2		5_1	CCL21-mCHerry	WT	205.881	99.05	0.481104
2		5_1	CCL21-mCHerry	WT	564.147	271.658	0.481538
2		5_1	CCL21-mCHerry	WT	28.5309	13.809	0.484002
2		5_1	CCL21-mCHerry	WT	279.508	135.52	0.484853
2		5_1	CCL21-mCHerry	WT	244.051	120.32	0.493009
2		5_1	CCL21-mCHerry	WT	227.841	113.047	0.496168
2		5_1	CCL21-mCHerry	WT	335.171	166.355	0.496329
2		5_1	CCL21-mCHerry	WT	790.621	392.476	0.496415
2		5_1	CCL21-mCHerry	WT	100.624	50.8412	0.50526
2		5_1	CCL21-mCHerry	WT	148.681	75.2281	0.50597
2		5_1	CCL21-mCHerry	WT	13.5717	6.88306	0.507162
2		5_1	CCL21-mCHerry	WT	166.96	84.7383	0.507537
2		5_1	CCL21-mCHerry	WT	785.268	399.716	0.509019
2		5_1	CCL21-mCHerry	WT	290.644	147.968	0.509105
2		5_1	CCL21-mCHerry	WT	386.219	199.744	0.517177
2		5_1	CCL21-mCHerry	WT	15.9679	8.36753	0.524021
2		5_1	CCL21-mCHerry	WT	517.882	273.575	0.528257
2		5_1	CCL21-mCHerry	WT	241.209	134.097	0.555937
2		5_1	CCL21-mCHerry	WT	144.936	80.5867	0.556016
2		5_1	CCL21-mCHerry	WT	114.899	64.3959	0.560454
2		5_1	CCL21-mCHerry	WT	358.456	201.44	0.561966
2		5_1	CCL21-mCHerry	WT	211.657	119.591	0.565021
2		5_1	CCL21-mCHerry	WT	108.545	62.0477	0.571633
2		5_1	CCL21-mCHerry	WT	142.391	81.841	0.574761
2		5_1	CCL21-mCHerry	WT	936.927	539.122	0.575415
2		5_1	CCL21-mCHerry	WT	369.155	214.76	0.581762
2		5_1	CCL21-mCHerry	WT	16.4121	9.57504	0.583413
2		5_1	CCL21-mCHerry	WT	190.128	111.324	0.585518
2		5_1	CCL21-mCHerry	WT	404.702	245.4	0.606373
2		5_1	CCL21-mCHerry	WT	230.043	141.795	0.616387
2		5_1	CCL21-mCHerry	WT	244.902	151.128	0.617094
2		5_1	CCL21-mCHerry	WT	310.993	192.604	0.619321
2		5_1	CCL21-mCHerry	WT	160.682	100.052	0.622668
2		5_1	CCL21-mCHerry	WT	977.459	611.934	0.626046
2		5_1	CCL21-mCHerry	WT	235.338	147.769	0.627901
2		5_1	CCL21-mCHerry	WT	43.7263	27.5374	0.629768
2		5_1	CCL21-mCHerry	WT	176.716	112.082	0.634249
2		5_1	CCL21-mCHerry	WT	586.144	372.486	0.635485
2		5_1	CCL21-mCHerry	WT	211.4	135.353	0.640269
2		5_1	CCL21-mCHerry	WT	121.947	78.2633	0.641779
2		5_1	CCL21-mCHerry	WT	13.4891	8.77562	0.650571
2		5_1	CCL21-mCHerry	WT	177.972	116.655	0.655466
2		5_1	CCL21-mCHerry	WT	216.575	145.459	0.671633
2		5_1	CCL21-mCHerry	WT	231.747	155.935	0.672865
2		5_1	CCL21-mCHerry	WT	364.697	245.558	0.67332
2		5_1	CCL21-mCHerry	WT	590.269	399.879	0.677451
2		5_1	CCL21-mCHerry	WT	320.813	219.479	0.684132
2		5_1	CCL21-mCHerry	WT	61.5766	42.2306	0.685822
2		5_1	CCL21-mCHerry	WT	897.275	622.405	0.693661
2		5_1	CCL21-mCHerry	WT	127.404	89.5265	0.702698
2		5_1	CCL21-mCHerry	WT	48.7668	34.3226	0.70381
2		5_1	CCL21-mCHerry	WT	625.504	443.89	0.709652
2		5_1	CCL21-mCHerry	WT	246.43	175.128	0.710662
2		5_1	CCL21-mCHerry	WT	11.1436	7.97964	0.716072
2		5_1	CCL21-mCHerry	WT	60.8999	43.6205	0.716265
2		5_1	CCL21-mCHerry	WT	156.509	113.392	0.72451
2		5_1	CCL21-mCHerry	WT	370.033	268.926	0.726762
2		5_1	CCL21-mCHerry	WT	376.487	274.382	0.728795
2		5_1	CCL21-mCHerry	WT	498.842	369.07	0.739854
2		5_1	CCL21-mCHerry	WT	10.7229	7.94658	0.741087
2		5_1	CCL21-mCHerry	WT	295.541	220.975	0.747698
2		5_1	CCL21-mCHerry	WT	176.337	132.701	0.752541
2		5_1	CCL21-mCHerry	WT	715.24	544.408	0.761154
2		5_1	CCL21-mCHerry	WT	88.5904	67.7792	0.765086
2		5_1	CCL21-mCHerry	WT	1203.08	935.353	0.777465
2		5_1	CCL21-mCHerry	WT	131.852	102.751	0.779286
2		5_1	CCL21-mCHerry	WT	565.851	443.901	0.784484
2		5_1	CCL21-mCHerry	WT	373.86	293.92	0.786176
2		5_1	CCL21-mCHerry	WT	139.739	111.121	0.795201
2		5_1	CCL21-mCHerry	WT	68.3166	54.328	0.795239
2		5_1	CCL21-mCHerry	WT	70.9893	56.5182	0.796151
2		5_1	CCL21-mCHerry	WT	145.159	115.635	0.796605
2		5_1	CCL21-mCHerry	WT	111.234	88.6648	0.797098
2		5_1	CCL21-mCHerry	WT	405.276	323.227	0.797548
2		5_1	CCL21-mCHerry	WT	48.9829	39.1984	0.800248
2		5_1	CCL21-mCHerry	WT	42.8664	34.4588	0.803867
2		5_1	CCL21-mCHerry	WT	282.102	227.664	0.807028
2		5_1	CCL21-mCHerry	WT	611.77	496.274	0.811209
2		5_1	CCL21-mCHerry	WT	2.81433	2.28866	0.813215
2		5_1	CCL21-mCHerry	WT	239.293	195.227	0.81585
2		5_1	CCL21-mCHerry	WT	374.766	306.073	0.816704
2		5_1	CCL21-mCHerry	WT	24.2825	19.8646	0.818063
2		5_1	CCL21-mCHerry	WT	178.25	145.827	0.818103
2		5_1	CCL21-mCHerry	WT	107.207	88.6804	0.827187
2		5_1	CCL21-mCHerry	WT	107.744	90.4191	0.839201
2		5_1	CCL21-mCHerry	WT	346.775	291.848	0.841606
2		5_1	CCL21-mCHerry	WT	49.9838	42.0954	0.84218
2		5_1	CCL21-mCHerry	WT	388.207	328.531	0.846277
2		5_1	CCL21-mCHerry	WT	315.378	268.112	0.85013
2		5_1	CCL21-mCHerry	WT	81.4257	69.2977	0.851055
2		5_1	CCL21-mCHerry	WT	587.648	501.913	0.854104
2		5_1	CCL21-mCHerry	WT	83.0392	71.3856	0.859661
2		5_1	CCL21-mCHerry	WT	1259.56	1082.87	0.859721
2		5_1	CCL21-mCHerry	WT	730.406	628.69	0.860741
2		5_1	CCL21-mCHerry	WT	436.773	380.516	0.871199
2		5_1	CCL21-mCHerry	WT	324.788	285.525	0.879112
2		5_1	CCL21-mCHerry	WT	41.9758	37.1157	0.884216
2		5_1	CCL21-mCHerry	WT	1303.18	1152.32	0.884236
2		5_1	CCL21-mCHerry	WT	853.499	757.731	0.887793
2		5_1	CCL21-mCHerry	WT	160.013	142.663	0.891569
2		5_1	CCL21-mCHerry	WT	75.3578	67.266	0.892621
2		5_1	CCL21-mCHerry	WT	429.152	383.076	0.892633
2		5_1	CCL21-mCHerry	WT	602.548	538.927	0.894414
2		5_1	CCL21-mCHerry	WT	65.7075	59.4321	0.904495
2		5_1	CCL21-mCHerry	WT	350.337	319.264	0.911304
2		5_1	CCL21-mCHerry	WT	76.9444	70.3544	0.914354
2		5_1	CCL21-mCHerry	WT	750.789	686.725	0.914671
2		5_1	CCL21-mCHerry	WT	76.2796	70.3729	0.922565
2		5_1	CCL21-mCHerry	WT	744.65	687.761	0.923603
2		5_1	CCL21-mCHerry	WT	26.2698	24.2817	0.924321
2		5_1	CCL21-mCHerry	WT	45.1719	41.8914	0.927379
2		5_1	CCL21-mCHerry	WT	44.8927	41.639	0.927523
2		5_1	CCL21-mCHerry	WT	8.50702	7.909	0.929702
2		5_1	CCL21-mCHerry	WT	116.014	108.333	0.933788
2		5_1	CCL21-mCHerry	WT	17.2451	16.1153	0.934489
2		5_1	CCL21-mCHerry	WT	1303.76	1221.53	0.936931
2		5_1	CCL21-mCHerry	WT	29.7698	28.21	0.947604
2		5_1	CCL21-mCHerry	WT	107.761	102.453	0.950737
2		5_1	CCL21-mCHerry	WT	881.486	838.122	0.950806
2		5_1	CCL21-mCHerry	WT	160.258	152.392	0.950917
2		5_1	CCL21-mCHerry	WT	300.319	286.922	0.955391
2		5_1	CCL21-mCHerry	WT	1078.56	1034.08	0.958756
2		5_1	CCL21-mCHerry	WT	138.552	132.946	0.959539
2		5_1	CCL21-mCHerry	WT	81.6788	78.6366	0.962755
2		5_1	CCL21-mCHerry	WT	7.15843	6.913	0.965714
2		5_1	CCL21-mCHerry	WT	554.681	536.607	0.967415
2		5_1	CCL21-mCHerry	WT	156.409	151.633	0.969466
2		5_1	CCL21-mCHerry	WT	1087.05	1062.41	0.977328
2		5_1	CCL21-mCHerry	WT	1008.57	986.083	0.977708
2		5_1	CCL21-mCHerry	WT	49.0274	48.0251	0.979555
2		5_1	CCL21-mCHerry	WT	386.582	380.045	0.983091
2		5_1	CCL21-mCHerry	WT	557.3	548.745	0.984649
2		5_1	CCL21-mCHerry	WT	281.801	278.266	0.987456
2		5_1	CCL21-mCHerry	WT	124.845	123.849	0.992024
2		5_1	CCL21-mCHerry	WT	42.3569	42.1991	0.996276
2		5_1	CCL21-mCHerry	WT	8.5118	8.5118	1
2		5_2	CCL21-mCHerry	WT	15.011	0.173004	0.0115251
2		5_2	CCL21-mCHerry	WT	275.697	10.3857	0.0376708
2		5_2	CCL21-mCHerry	WT	108.321	4.35927	0.0402438
2		5_2	CCL21-mCHerry	WT	81.1726	4.55486	0.0561132
2		5_2	CCL21-mCHerry	WT	254.931	15.4065	0.0604342
2		5_2	CCL21-mCHerry	WT	116.376	7.67684	0.065966
2		5_2	CCL21-mCHerry	WT	368.938	28.1863	0.0763985
2		5_2	CCL21-mCHerry	WT	104.098	8.8721	0.0852282
2		5_2	CCL21-mCHerry	WT	775.595	87.7243	0.113106
2		5_2	CCL21-mCHerry	WT	125.769	14.4781	0.115117
2		5_2	CCL21-mCHerry	WT	854.608	98.7887	0.115595
2		5_2	CCL21-mCHerry	WT	618.09	71.6613	0.11594
2		5_2	CCL21-mCHerry	WT	278.609	34.5895	0.124151
2		5_2	CCL21-mCHerry	WT	633.83	83.0876	0.131088
2		5_2	CCL21-mCHerry	WT	375.674	52.6413	0.140125
2		5_2	CCL21-mCHerry	WT	352.008	49.3734	0.140262
2		5_2	CCL21-mCHerry	WT	512.92	72.3931	0.141139
2		5_2	CCL21-mCHerry	WT	389.559	55.9897	0.143726
2		5_2	CCL21-mCHerry	WT	360.775	51.9217	0.143917
2		5_2	CCL21-mCHerry	WT	218.155	32.3307	0.148201
2		5_2	CCL21-mCHerry	WT	64.5661	9.87432	0.152934
2		5_2	CCL21-mCHerry	WT	111.784	17.2472	0.154291
2		5_2	CCL21-mCHerry	WT	267.956	42.0196	0.156815
2		5_2	CCL21-mCHerry	WT	230.661	36.4543	0.158043
2		5_2	CCL21-mCHerry	WT	330.158	53.6142	0.162389
2		5_2	CCL21-mCHerry	WT	770.445	126.919	0.164735
2		5_2	CCL21-mCHerry	WT	175.261	29.3562	0.1675
2		5_2	CCL21-mCHerry	WT	116.224	19.5545	0.168249
2		5_2	CCL21-mCHerry	WT	189.803	33.2813	0.175346
2		5_2	CCL21-mCHerry	WT	75.233	13.3252	0.177119
2		5_2	CCL21-mCHerry	WT	172.955	31.2538	0.180705
2		5_2	CCL21-mCHerry	WT	540.846	98.7837	0.182647
2		5_2	CCL21-mCHerry	WT	27.1263	4.98038	0.1836
2		5_2	CCL21-mCHerry	WT	538.128	102.849	0.191123
2		5_2	CCL21-mCHerry	WT	166.475	31.9828	0.192117
2		5_2	CCL21-mCHerry	WT	404.694	78.0254	0.192801
2		5_2	CCL21-mCHerry	WT	97.9673	18.9725	0.193661
2		5_2	CCL21-mCHerry	WT	360.339	71.1964	0.197582
2		5_2	CCL21-mCHerry	WT	147.537	29.2175	0.198034
2		5_2	CCL21-mCHerry	WT	258.517	52.0947	0.201513
2		5_2	CCL21-mCHerry	WT	78.3033	17.8223	0.227606
2		5_2	CCL21-mCHerry	WT	57.2358	13.9169	0.243151
2		5_2	CCL21-mCHerry	WT	138.266	35.462	0.256477
2		5_2	CCL21-mCHerry	WT	375.883	96.5388	0.256832
2		5_2	CCL21-mCHerry	WT	125.689	32.3357	0.257269
2		5_2	CCL21-mCHerry	WT	450.477	116.271	0.258107
2		5_2	CCL21-mCHerry	WT	128.086	33.4155	0.260883
2		5_2	CCL21-mCHerry	WT	182.578	47.8476	0.262067
2		5_2	CCL21-mCHerry	WT	241.11	64.0164	0.265508
2		5_2	CCL21-mCHerry	WT	379.966	103.208	0.271624
2		5_2	CCL21-mCHerry	WT	209.881	57.2828	0.27293
2		5_2	CCL21-mCHerry	WT	912.665	252.56	0.276728
2		5_2	CCL21-mCHerry	WT	174.594	48.4755	0.277648
2		5_2	CCL21-mCHerry	WT	354.87	98.7055	0.278145
2		5_2	CCL21-mCHerry	WT	130.787	36.3911	0.278248
2		5_2	CCL21-mCHerry	WT	337.291	94.265	0.279477
2		5_2	CCL21-mCHerry	WT	125.401	36.7071	0.292717
2		5_2	CCL21-mCHerry	WT	269.54	80.0587	0.29702
2		5_2	CCL21-mCHerry	WT	38.3201	11.4199	0.298014
2		5_2	CCL21-mCHerry	WT	23.18	6.922	0.298619
2		5_2	CCL21-mCHerry	WT	125.432	37.6219	0.29994
2		5_2	CCL21-mCHerry	WT	34.5652	10.3865	0.30049
2		5_2	CCL21-mCHerry	WT	104.149	31.3985	0.301475
2		5_2	CCL21-mCHerry	WT	387.807	117.639	0.303346
2		5_2	CCL21-mCHerry	WT	534.597	163.255	0.30538
2		5_2	CCL21-mCHerry	WT	464.097	148.024	0.31895
2		5_2	CCL21-mCHerry	WT	162.749	51.9849	0.319418
2		5_2	CCL21-mCHerry	WT	750.682	239.813	0.31946
2		5_2	CCL21-mCHerry	WT	499.69	161.077	0.322354
2		5_2	CCL21-mCHerry	WT	23.6369	7.80967	0.330402
2		5_2	CCL21-mCHerry	WT	45.6169	15.3647	0.336821
2		5_2	CCL21-mCHerry	WT	122.63	41.4348	0.337884
2		5_2	CCL21-mCHerry	WT	208.062	70.347	0.338106
2		5_2	CCL21-mCHerry	WT	328.918	112.18	0.341059
2		5_2	CCL21-mCHerry	WT	367.915	125.505	0.341125
2		5_2	CCL21-mCHerry	WT	257.203	88.8237	0.345344
2		5_2	CCL21-mCHerry	WT	262.009	91.0038	0.34733
2		5_2	CCL21-mCHerry	WT	274.498	95.9821	0.349663
2		5_2	CCL21-mCHerry	WT	411.162	144.498	0.351439
2		5_2	CCL21-mCHerry	WT	191.634	67.9396	0.354528
2		5_2	CCL21-mCHerry	WT	24.5388	8.80822	0.35895
2		5_2	CCL21-mCHerry	WT	79.0678	29.3803	0.371584
2		5_2	CCL21-mCHerry	WT	246.284	92.3794	0.375093
2		5_2	CCL21-mCHerry	WT	512.093	192.238	0.375396
2		5_2	CCL21-mCHerry	WT	86.2017	32.9314	0.382028
2		5_2	CCL21-mCHerry	WT	26.5438	10.1682	0.383071
2		5_2	CCL21-mCHerry	WT	472.483	181.731	0.38463
2		5_2	CCL21-mCHerry	WT	103.445	39.7926	0.384672
2		5_2	CCL21-mCHerry	WT	219.648	84.9556	0.38678
2		5_2	CCL21-mCHerry	WT	106.917	41.5781	0.388883
2		5_2	CCL21-mCHerry	WT	436.828	170.119	0.389441
2		5_2	CCL21-mCHerry	WT	134.104	52.3172	0.390123
2		5_2	CCL21-mCHerry	WT	68.4673	26.8729	0.392492
2		5_2	CCL21-mCHerry	WT	752.288	296.347	0.393928
2		5_2	CCL21-mCHerry	WT	233.776	92.5623	0.395945
2		5_2	CCL21-mCHerry	WT	779.371	314.866	0.404
2		5_2	CCL21-mCHerry	WT	274.103	111.025	0.405049
2		5_2	CCL21-mCHerry	WT	195.67	79.6437	0.407031
2		5_2	CCL21-mCHerry	WT	301.243	125.495	0.416591
2		5_2	CCL21-mCHerry	WT	348.051	147.759	0.424532
2		5_2	CCL21-mCHerry	WT	110.389	47.0124	0.425879
2		5_2	CCL21-mCHerry	WT	545.553	235.778	0.432181
2		5_2	CCL21-mCHerry	WT	106.773	46.5692	0.436151
2		5_2	CCL21-mCHerry	WT	221.747	97.4019	0.439247
2		5_2	CCL21-mCHerry	WT	502.113	220.959	0.440058
2		5_2	CCL21-mCHerry	WT	93.9691	41.3726	0.440279
2		5_2	CCL21-mCHerry	WT	23.8887	10.5274	0.440688
2		5_2	CCL21-mCHerry	WT	41.8191	18.7916	0.449353
2		5_2	CCL21-mCHerry	WT	194.878	88.198	0.45258
2		5_2	CCL21-mCHerry	WT	474.006	214.883	0.453334
2		5_2	CCL21-mCHerry	WT	167.886	76.8989	0.458041
2		5_2	CCL21-mCHerry	WT	273.066	125.85	0.460877
2		5_2	CCL21-mCHerry	WT	97.2981	45.362	0.466217
2		5_2	CCL21-mCHerry	WT	227.703	106.946	0.469674
2		5_2	CCL21-mCHerry	WT	481.494	226.579	0.470576
2		5_2	CCL21-mCHerry	WT	87.6255	41.3337	0.471709
2		5_2	CCL21-mCHerry	WT	174.433	83.7622	0.480197
2		5_2	CCL21-mCHerry	WT	375.177	182.612	0.486736
2		5_2	CCL21-mCHerry	WT	394.521	192.355	0.487567
2		5_2	CCL21-mCHerry	WT	422.089	206.31	0.488782
2		5_2	CCL21-mCHerry	WT	115.178	57.1397	0.4961
2		5_2	CCL21-mCHerry	WT	166.432	83.2583	0.500254
2		5_2	CCL21-mCHerry	WT	312.479	157.093	0.502731
2		5_2	CCL21-mCHerry	WT	75.3781	38.3925	0.509332
2		5_2	CCL21-mCHerry	WT	263.852	134.741	0.510668
2		5_2	CCL21-mCHerry	WT	316.4	162.404	0.513287
2		5_2	CCL21-mCHerry	WT	155.675	81.0351	0.520539
2		5_2	CCL21-mCHerry	WT	25.4904	13.465	0.528237
2		5_2	CCL21-mCHerry	WT	116.764	61.9296	0.530381
2		5_2	CCL21-mCHerry	WT	69.6131	37.8721	0.544036
2		5_2	CCL21-mCHerry	WT	549.882	300.006	0.545582
2		5_2	CCL21-mCHerry	WT	356.742	195.572	0.548217
2		5_2	CCL21-mCHerry	WT	130.227	71.7493	0.550955
2		5_2	CCL21-mCHerry	WT	387.203	215.536	0.556649
2		5_2	CCL21-mCHerry	WT	102.003	57.0874	0.559664
2		5_2	CCL21-mCHerry	WT	419.699	235.117	0.560204
2		5_2	CCL21-mCHerry	WT	117.157	65.9549	0.562964
2		5_2	CCL21-mCHerry	WT	87.8784	49.6565	0.565059
2		5_2	CCL21-mCHerry	WT	142.127	80.5716	0.566897
2		5_2	CCL21-mCHerry	WT	235.549	134.938	0.572868
2		5_2	CCL21-mCHerry	WT	65.4553	37.5066	0.573011
2		5_2	CCL21-mCHerry	WT	104.014	59.9594	0.576456
2		5_2	CCL21-mCHerry	WT	152.937	88.7902	0.580566
2		5_2	CCL21-mCHerry	WT	127.517	74.183	0.581751
2		5_2	CCL21-mCHerry	WT	452.071	263.325	0.582488
2		5_2	CCL21-mCHerry	WT	538.716	314.466	0.583732
2		5_2	CCL21-mCHerry	WT	527.183	308.03	0.584294
2		5_2	CCL21-mCHerry	WT	121.652	71.523	0.58793
2		5_2	CCL21-mCHerry	WT	609.926	359.708	0.589758
2		5_2	CCL21-mCHerry	WT	1148.56	681.081	0.592984
2		5_2	CCL21-mCHerry	WT	469.985	279.885	0.595519
2		5_2	CCL21-mCHerry	WT	200.97	120.439	0.599287
2		5_2	CCL21-mCHerry	WT	394.311	236.714	0.600324
2		5_2	CCL21-mCHerry	WT	147.158	88.4771	0.601239
2		5_2	CCL21-mCHerry	WT	366.011	220.24	0.601731
2		5_2	CCL21-mCHerry	WT	264.252	159.801	0.604732
2		5_2	CCL21-mCHerry	WT	811.727	492.229	0.606398
2		5_2	CCL21-mCHerry	WT	137.294	84.0676	0.612316
2		5_2	CCL21-mCHerry	WT	27.7803	17.02	0.612666
2		5_2	CCL21-mCHerry	WT	353.549	217.509	0.615217
2		5_2	CCL21-mCHerry	WT	52.2863	32.246	0.616719
2		5_2	CCL21-mCHerry	WT	193.26	122.516	0.633947
2		5_2	CCL21-mCHerry	WT	440.487	282.893	0.642228
2		5_2	CCL21-mCHerry	WT	576.724	373.395	0.647441
2		5_2	CCL21-mCHerry	WT	649.339	424.609	0.65391
2		5_2	CCL21-mCHerry	WT	302.765	199.772	0.659825
2		5_2	CCL21-mCHerry	WT	281.223	187.652	0.66727
2		5_2	CCL21-mCHerry	WT	488.9	326.402	0.667625
2		5_2	CCL21-mCHerry	WT	244.819	164.44	0.671681
2		5_2	CCL21-mCHerry	WT	90.5659	62.0374	0.684997
2		5_2	CCL21-mCHerry	WT	197.2	136.114	0.690234
2		5_2	CCL21-mCHerry	WT	43.3797	30.033	0.692328
2		5_2	CCL21-mCHerry	WT	181.642	126.245	0.695021
2		5_2	CCL21-mCHerry	WT	503.147	350.454	0.696523
2		5_2	CCL21-mCHerry	WT	50.8696	35.5386	0.698621
2		5_2	CCL21-mCHerry	WT	53.1553	37.4145	0.703871
2		5_2	CCL21-mCHerry	WT	164.669	116.042	0.704702
2		5_2	CCL21-mCHerry	WT	163.135	115.06	0.705306
2		5_2	CCL21-mCHerry	WT	49.0232	34.6036	0.705861
2		5_2	CCL21-mCHerry	WT	398.939	282.274	0.707562
2		5_2	CCL21-mCHerry	WT	130.954	93.263	0.71218
2		5_2	CCL21-mCHerry	WT	269.767	196.264	0.72753
2		5_2	CCL21-mCHerry	WT	185.202	135.04	0.729149
2		5_2	CCL21-mCHerry	WT	678.143	495.965	0.731358
2		5_2	CCL21-mCHerry	WT	245.889	179.84	0.731389
2		5_2	CCL21-mCHerry	WT	170.794	125.088	0.732395
2		5_2	CCL21-mCHerry	WT	1039.73	771.819	0.742327
2		5_2	CCL21-mCHerry	WT	832.701	630.409	0.757065
2		5_2	CCL21-mCHerry	WT	204.628	154.958	0.757269
2		5_2	CCL21-mCHerry	WT	153.59	117.576	0.765518
2		5_2	CCL21-mCHerry	WT	100.926	77.5573	0.768457
2		5_2	CCL21-mCHerry	WT	68.1897	53.3284	0.782059
2		5_2	CCL21-mCHerry	WT	195.345	153.446	0.785512
2		5_2	CCL21-mCHerry	WT	187.616	147.649	0.786976
2		5_2	CCL21-mCHerry	WT	283.326	224.799	0.793428
2		5_2	CCL21-mCHerry	WT	57.9784	46.0613	0.794457
2		5_2	CCL21-mCHerry	WT	335.032	266.792	0.796319
2		5_2	CCL21-mCHerry	WT	69.7958	56.0048	0.802409
2		5_2	CCL21-mCHerry	WT	351.204	282.822	0.805291
2		5_2	CCL21-mCHerry	WT	333.667	269.452	0.807549
2		5_2	CCL21-mCHerry	WT	95.9398	77.5907	0.808743
2		5_2	CCL21-mCHerry	WT	575.186	468.187	0.813975
2		5_2	CCL21-mCHerry	WT	205.055	171.829	0.837965
2		5_2	CCL21-mCHerry	WT	25.0514	21.0469	0.840146
2		5_2	CCL21-mCHerry	WT	116.535	100.103	0.858992
2		5_2	CCL21-mCHerry	WT	197.406	172.506	0.873865
2		5_2	CCL21-mCHerry	WT	151.585	135.633	0.894769
2		5_2	CCL21-mCHerry	WT	340.322	305.164	0.896693
2		5_2	CCL21-mCHerry	WT	36.7575	33.3702	0.907848
2		5_2	CCL21-mCHerry	WT	295.799	269.477	0.911016
2		5_2	CCL21-mCHerry	WT	15.3743	14.4405	0.939262
2		5_2	CCL21-mCHerry	WT	65.6963	63.2146	0.962224
2		5_2	CCL21-mCHerry	WT	32.8458	31.6186	0.962639

## Sheet: description
Tab	Description
DC straightness	The track length and displacement from starting point to the arrest site was calculated for each DC. The straightness of each track was calculated by dividing the displacement by the track length. Percentage relative frequency distribution of track straightness was plotted. Data was gathered from three individual experiments, altogether 6 wild-type and 5 CCR7-/- biological replicates. The data is…
