# Supplementary material for: Spatially targeted chemokine exocytosis guides transmigration at lymphatic endothelial multicellular junctions
Source: EMBO J. 2024 Jun 14;43(15):4. doi: 10.1038/s44318-024-00129-x (PMC11294460; doi:10.1038/s44318-024-00129-x)
Supplement: Supplementary file 16 — Source data Fig. 1 [file 44318_2024_129_MOESM16_ESM.zip › Figure 1/1G/Figure 1G.xls]

## Sheet: DC arrest sites
experiment	Video	CCL21-mCHerry	DC	number of DCs arrested at multicellular junction	number of DCs arrested at bicellular junction	number of DCs arrested at non-junctional site
1	1_1	CCL21-mCHerry	CCR7-/-	14	12	20
1	1_2	CCL21-mCHerry	CCR7-/-	29	19	30
2	6_1	CCL21-mCHerry	CCR7-/-	2	2	0
2	6_2	CCL21-mCHerry	CCR7-/-	1	4	1
2	9_1	CCL21-mCHerry	CCR7-/-	2	16	8
2	9_2	CCL21-mCHerry	CCR7-/-	10	12	12
3	5_1	CCL21-mCHerry	CCR7-/-	19	17	13
3	5_2	CCL21-mCHerry	CCR7-/-	15	14	12
3	8_1	CCL21-mCHerry	CCR7-/-	23	13	15
3	8_2	CCL21-mCHerry	CCR7-/-	25	20	16
1	2_1	CCL21-mCHerry	WT	55	12	10
1	2_2	CCL21-mCHerry	WT	25	23	16
1	3_1	CCL21-mCHerry	WT	48	32	8
1	3_2	CCL21-mCHerry	WT	19	13	2
2	1_1	CCL21-mCHerry	WT	46	16	4
2	1_2	CCL21-mCHerry	WT	32	13	5
2	5_1	CCL21-mCHerry	WT	30	12	4
2	5_2	CCL21-mCHerry	WT	34	11	1
3	1_1	CCL21-mCHerry	WT	37	10	3
3	1_2	CCL21-mCHerry	WT	15	2	1
3	3_1	CCL21-mCHerry	WT	29	18	2
3	3_2	CCL21-mCHerry	WT	31	12	2
			SUM WT	401	174	58			633
			SUM CCR7 KO	140	129	127			396
			% WT	63.3491	27.4882	9.16272			100
			% CCR7 KO	35.3535	32.5758	32.0707			100

## Sheet: description
Tab	Description
DC arrest sites	The number of arrest events at multicellular, bicellular and non-junctional sites are reported. Data was plotted as percentage of total events. Data was pooled from three individual experiments and, altogether, 6 wild-type and 5 CCR7-/- biological replicates. Two Videos/biological replicate. The data is related to Fig. 1E-F.
