# Supplementary material for: Spatially targeted chemokine exocytosis guides transmigration at lymphatic endothelial multicellular junctions
Source: EMBO J. 2024 Jun 14;43(15):4. doi: 10.1038/s44318-024-00129-x (PMC11294460; doi:10.1038/s44318-024-00129-x)
Supplement: Supplementary file 16 — Source data Fig. 1 [file 44318_2024_129_MOESM16_ESM.zip › Figure 1/1B/Figure 1B.xls]

## Sheet: DC TM
experiment	biological replicate	Video	number of TM events at multicellular junction	number of TM events at bicellular junctions
1	1	1	33	5
1	1	2	19	3
1	2	1	11	1
1	2	2	16	3
1	3	1	34	5
1	3	2	58	1
2	1	1	21	5
2	1	2	8	3
2	2	1	15	3
2	2	2	14	2
2	3	1	19	3
2	3	2	14	8
3	1	1	1	3
3	1	2	4	1
3	2	1	19	7
3	2	2	18	4
						sum
		SUM	304	57		361
		%	84.2105	15.7895

## Sheet: description
Tab	Description
DC TM	Data shows the number of transmigration events at multicellular and bicellular junctions. Data represents three individual experiments and, altogether, eight biological replicates. Two Videos/biological replicate. Data is related to Fig. 1A.
