# Supplementary material for: Spatially targeted chemokine exocytosis guides transmigration at lymphatic endothelial multicellular junctions
Source: EMBO J. 2024 Jun 14;43(15):4. doi: 10.1038/s44318-024-00129-x (PMC11294460; doi:10.1038/s44318-024-00129-x)
Supplement: Supplementary file 16 — Source data Fig. 1 [file 44318_2024_129_MOESM16_ESM.zip › Figure 1/1D/Figure 1D.xlsx]

## Sheet: TM distnace
Cell No.	Distance of TM event from the nearest multicellular junction	at Multicellular junction	<5um from multicellular junction	>5um and <10um from multicellular junction	>10um from multicellular junction	check
1	0	1				1
2	2.8		1			1
3	3		1			1
4	3		1			1
5	0	1				1
6	1.8		1			1
7	13.2				1	1
8	2.5		1			1
9	10				1	1
10	0	1				1
11	0	1				1
12	0	1				1
13	0	1				1
14	0	1				1
15	0	1				1
16	0	1				1
17	0	1				1
18	5.7			1		1
19	0	1				1
20	0	1				1
21	3.7		1			1
22	0	1				1
23	17.5				1	1
24	0	1				1
25	2		1			1
26	0	1				1
27	8.7			1		1
28	7.9			1		1
29	12.1				1	1
30	8.3			1		1
31	5.7			1		1
32	2.1		1			1
33	0	1				1
							Sum total
	Sum	16	8	5	4		33
	% percentage	48.4848	24.2424	15.1515	12.1212

## Sheet: Description
Tab	Description
TM distance	Data shows distance (micrometers) of DC transmigration event from the nearest multicellular junction. Data is derived from three independent experiments and, altogether 6 biological replicates. Data is related to Fig. 1C.
