# Supplementary material for: Spatially targeted chemokine exocytosis guides transmigration at lymphatic endothelial multicellular junctions
Source: EMBO J. 2024 Jun 14;43(15):4. doi: 10.1038/s44318-024-00129-x (PMC11294460; doi:10.1038/s44318-024-00129-x)
Supplement: Supplementary file 17 — Source data Fig. 2 [file 44318_2024_129_MOESM17_ESM.zip]

Archive with 116 entries (99 files):
- Figure 2/
- Figure 2/.DS_Store
- __MACOSX/Figure 2/._.DS_Store
- Figure 2/2G/
- __MACOSX/Figure 2/._2G
- Figure 2/2I/
- __MACOSX/Figure 2/._2I
- Figure 2/2N/
- __MACOSX/Figure 2/._2N
- Figure 2/2O/
- __MACOSX/Figure 2/._2O
- Figure 2/2H/
- __MACOSX/Figure 2/._2H
- Figure 2/2A/
- Figure 2/2F/
- __MACOSX/Figure 2/._2F
- Figure 2/2C/
- __MACOSX/Figure 2/._2C
- Figure 2/2D/
- __MACOSX/Figure 2/._2D
- Figure 2/2M/
- __MACOSX/Figure 2/._2M
- Figure 2/2J/
- __MACOSX/Figure 2/._2J
- Figure 2/2K/
- __MACOSX/Figure 2/._2K
- Figure 2/2L/
- __MACOSX/Figure 2/._2L
- Figure 2/2E/
- __MACOSX/Figure 2/._2E
- Figure 2/2B/
- Figure 2/2P/
- __MACOSX/Figure 2/._2P
- Figure 2/2G/.DS_Store
- __MACOSX/Figure 2/2G/._.DS_Store
- Figure 2/2G/Figure 2G.tif
- __MACOSX/Figure 2/2G/._Figure 2G.tif
- Figure 2/2G/READ ME.rtf
- __MACOSX/Figure 2/2G/._READ ME.rtf
- Figure 2/2I/.DS_Store
- __MACOSX/Figure 2/2I/._.DS_Store
- Figure 2/2I/Figure 2I.tif
- __MACOSX/Figure 2/2I/._Figure 2I.tif
- Figure 2/2I/READ ME.rtf
- __MACOSX/Figure 2/2I/._READ ME.rtf
- Figure 2/2N/Figure 2N.xlsx
- __MACOSX/Figure 2/2N/._Figure 2N.xlsx
- Figure 2/2O/.DS_Store
- __MACOSX/Figure 2/2O/._.DS_Store
- Figure 2/2O/Figure 2O.xlsx
- __MACOSX/Figure 2/2O/._Figure 2O.xlsx
- Figure 2/2H/.DS_Store
- __MACOSX/Figure 2/2H/._.DS_Store
- Figure 2/2H/Figure 2H.tif
- __MACOSX/Figure 2/2H/._Figure 2H.tif
- Figure 2/2H/READ ME.rtf
- __MACOSX/Figure 2/2H/._READ ME.rtf
- Figure 2/2A/Figure 2A.tif
- __MACOSX/Figure 2/2A/._Figure 2A.tif
- Figure 2/2A/READ ME.rtf
- __MACOSX/Figure 2/2A/._READ ME.rtf
- Figure 2/2F/~$Figure 2F.xlsx
- __MACOSX/Figure 2/2F/._~$Figure 2F.xlsx
- Figure 2/2F/Figure 2F.xlsx
- __MACOSX/Figure 2/2F/._Figure 2F.xlsx
- Figure 2/2C/.DS_Store
- __MACOSX/Figure 2/2C/._.DS_Store
- Figure 2/2C/~$CCL21 secretion distance to multi junctions-Fig.2C.xlsx
- __MACOSX/Figure 2/2C/._~$CCL21 secretion distance to multi junctions-Fig.2C.xlsx
- Figure 2/2C/Figure 2C.xlsx
- __MACOSX/Figure 2/2C/._Figure 2C.xlsx
- Figure 2/2D/.DS_Store
- __MACOSX/Figure 2/2D/._.DS_Store
- Figure 2/2D/Figure 2C-EGFP-RAB6A.tif
- __MACOSX/Figure 2/2D/._Figure 2C-EGFP-RAB6A.tif
- Figure 2/2D/Figure 2C-EGFP-RAB37.tif
- __MACOSX/Figure 2/2D/._Figure 2C-EGFP-RAB37.tif
- Figure 2/2D/Figure 2C-EGFP-RAB3D.tif
- __MACOSX/Figure 2/2D/._Figure 2C-EGFP-RAB3D.tif
- Figure 2/2D/Figure 2C-EGFP-RAB27A.tif
- __MACOSX/Figure 2/2D/._Figure 2C-EGFP-RAB27A.tif
- Figure 2/2D/READ ME.rtf
- __MACOSX/Figure 2/2D/._READ ME.rtf
- Figure 2/2M/.DS_Store
- __MACOSX/Figure 2/2M/._.DS_Store
- Figure 2/2M/Figure 2M.xlsx
- __MACOSX/Figure 2/2M/._Figure 2M.xlsx
- Figure 2/2J/.DS_Store
- __MACOSX/Figure 2/2J/._.DS_Store
- Figure 2/2J/Figure 2J-overview.tif
- __MACOSX/Figure 2/2J/._Figure 2J-overview.tif
- Figure 2/2J/Figure 2J-zoom.tif
- __MACOSX/Figure 2/2J/._Figure 2J-zoom.tif
- Figure 2/2J/READ ME.rtf
- __MACOSX/Figure 2/2J/._READ ME.rtf
- Figure 2/2K/.DS_Store
- __MACOSX/Figure 2/2K/._.DS_Store
- Figure 2/2K/Figure 2K-kept stack-7-17.tif
- Figure 2/2K/Figure 2K.tif
- Figure 2/2K/READ ME.rtf
- __MACOSX/Figure 2/2K/._READ ME.rtf
- Figure 2/2L/.DS_Store
- __MACOSX/Figure 2/2L/._.DS_Store
- Figure 2/2L/Figure 2L.tif
- __MACOSX/Figure 2/2L/._Figure 2L.tif
- Figure 2/2L/Figure 2L-kept stack12-24.tif
- Figure 2/2L/READ ME.rtf
- __MACOSX/Figure 2/2L/._READ ME.rtf
- Figure 2/2E/Figure 2E.xlsx
- __MACOSX/Figure 2/2E/._Figure 2E.xlsx
- Figure 2/2B/.DS_Store
- __MACOSX/Figure 2/2B/._.DS_Store
- Figure 2/2B/figure 2B source data.avi
- __MACOSX/Figure 2/2B/._figure 2B source data.avi
- Figure 2/2P/Figure 2P.xlsx
- __MACOSX/Figure 2/2P/._Figure 2P.xlsx
