# Supplementary material for: Spatially targeted chemokine exocytosis guides transmigration at lymphatic endothelial multicellular junctions
Source: EMBO J. 2024 Jun 14;43(15):4. doi: 10.1038/s44318-024-00129-x (PMC11294460; doi:10.1038/s44318-024-00129-x)
Supplement: Supplementary file 17 — Source data Fig. 2 [file 44318_2024_129_MOESM17_ESM.zip › Figure 2/2N/Figure 2N.xlsx]

## Sheet: Dist to multi-2EXPs pooled
Colocalized vesicles-Dist to multicellular junction-Pooled from 2 EXPs (Raw Data)																																	Non Colocalized CCL21 vesicles-Dist to multicellular junction-Pooled from 2 EXPs (Raw Data)
Ear1-1-CELL1	Ear1-1-CELL2	Ear1-2	002-CELL1	002-CELL2	004-CELL1	004-CELL2	005-CELL1	005-CELL2	005-CELL3	006-CELL1	006-CELL2	Ear1-1-CELL1	Ear1-1-CELL2	Ear1-2	Ear1-3	Ear1-4-CELL1	Ear1-4-CELL2	Ear1-5-CELL1	Ear2-2-CELL1	Ear2-2-CELL2	Ear2-3-CELL1	Ear2-3-CELL2	Ear3-1-CELL1	Ear3-1-CELL2	Ear8-2	Ear8-3	Ear8-4	Ear3-1					Ear1-1-CELL1	Ear1-1-CELL2	Ear1-2	002-CELL1	002-CELL2	004-CELL1	004-CELL2	005-CELL1	005-CELL2	005-CELL3	006-CELL1	006-CELL2	Ear1-1-CELL1	Ear1-1-CELL2	Ear1-2	Ear1-3	Ear1-4-CELL1
3.311	8.803	4.353	2.101	1.666	0.984	0.641	5.683	5.358	0.777	1.327	1.491	7.478	2.934	5.402	11.516	0.485	2.998	3.015	2.187	6.752	7.213	3.234	3.106	1.569	2.863	4.899	0.884	1.85					2.685	3.363	5.552	1.523	0.263	5.117	1.457	5.888	2.523	6.88	2.402	1.434	8.902	8.4	1.517	6.09	2.224
2.889	9.211	4.352	0.942	1.74	1.011	2.13	4.318	4.856	0.569	5.291	4.839	7.522	1.226	3.514	12.196	8.005	3.983	3.044	2.437	2.562	6.157	8.269	1.462	1.793	4.011	4.918	2.394	1.309					1.425	4.009	4.769	1.559	2.26	4.976	0.84	6.242	2.545	6.899	3.466	1.636	9.595	9.868	2.608	4.302	2.532
3.086	6.426	4.942	1.079	3.091	1.13	2.527	4.772	4.593	1.075	5.551	3.626	5.812	0.869	3.73	12.461	8.967	4.402	2.193	1.443	4.831	8.459	9.11	1.059	3.589	3.052	5.066	1.949	0.817					1.982	10.212	4.593	2.273	3.099	5.216	1.172	6.52	1.863	3.762	1.882	1.656	9.119	6.999	2.562	4.109	1.184
1.014	5.121	5.195	1.436	5.486	0.379	3.907	5.255	3.794	1.303	8.21	5.242	4.108	1.43	3.218	12.736	10.689	3.471	3.759	3.137	2.5	10.176	11.413	1.533	5.811	0.779	4.96	2.478	0.336					2.47	10.625	4.27	3.707	3.252	5.879	1.923	4.617	2.264	4.355	2.429	1.069	8.196	8.756	1.255	5.305	2.075
2.809	4.915	6.173	3.132	6.841	0.379	3.009	5.219	3.617	2.459	4.195	5.333	3.083	2.107	2.454	11.599	12.981	3.702	5.207	5.972	4	10.305	12.35	1.158	7.021	1.378	4.803	5.093	3.271					2.695	9.476	3.083	4.07	4.491	3.962	1.324	4.2	2.773	5.999	5.023	1.964	8.079	5.391	5.409	4.703	5.711
5.032	4.37	6.71	3.971	9.049	0.577	2.576	5.713	3.317	3.3	11.051	4.695	2.954	3.011	1.704	12.055	12.697	3.473	2.345	7.181	4.163	9.864	13.632	0.322	4.267	2.384	5.04	4.281	2.186					6.355	9.148	3.957	4.117	4.099	1.675	1.09	5.07	3.279	5.528	5.728	3.665	7.501	3.618	5.637	5.389	2.228
4.846	6.347	5.847	5.712	10.637	0.743	1.572	5.756	3.482	3.057	12.531	6.963	3.007	2.506	1.677	11.658	12.527	2.79	6.472	6.002	3.567	8.787	14.417	0.541	4.397	3.353	5.152	5.774	2.05					5.598	12.271	2.287	3.191	4.289	3.115	2.466	4.857	2.825	4.384	5.177	3.334	7.388	3.374	6.166	2.662	9.779
7.031	11.759	5.236	6.168	0.56	1.011	1.381	5.471	0.715	4.397	12.16	8.114	0.993	3.71	0.325	10.883	12.624	1.492	7.044	4.257	7.344	4.367	14.323	2.223	2.669	3.417	1.011	1.218	2.295					5.701	11.692	1.91	4.111	5.449	1.355	2.839	4.577	1.655	2.944	6.283	2.942	8.127	3.169	4.573	1.189	7.167
4.873	11.189	5.484	6.702	10.099	0.943	0.976	4.848	0.85	3.872	12.802	9.403	2.073	4.659	2.081	10.51	10.12	1.394	3.042	5.182	7.722	6.958	15.594	3.592	4.12	3.66	1.321	1.05	1.629					7.367	11.706	4.504	3.088	6.394	4.302	2.866	4.556	1.838	3.375	6.473	3.349	7.51	1.998	4.594	1.765	9.919
6.446	3.238	5.689	3.395	9.834	1.835	1.58	4.057	0.885	4.746	10.527	2.912	2.725	5.159	2.647	9.832	10.449	1.697	7.18	4.674	7.829	6.521	16.124	4.269	4.392	2.983	2.137	5.793	0.684					8.832	12.301	5.79	4.934	7.29	4.547	4.377	5.954	0.594	2.532	7.125	5.464	3.551	7.936	1.704	3.19	9.387
3.391	2.731	5.287	4.947	12.06	1.661	4.387	3.637	1.184	4.918	8.32	1.27	1.953	5.239	4.442	10.152	10.232	1.351	7.728	5.399	7.582	6.532	17.537	3.22	4.937	1.742	2.545	14.209	2.955					9.002	13.21	5.645	5.317	8.786	3.453	4.53	3.953	3.51	1.905	6.243	6.332	2.928	2.692	1.83	9.158	7.176
4.275	2.014	6.546	5.204	1.317	1.865	4.76	5.812	1.162	5.788	11.716	1.963	0.332	5.451	5.944	11.755	8.818	1.764	7.627	7.484	7.091	5.738	16.937	5.421	2.909	2.665	2.771	13.398	5.227					8.831	14.072	3.263	5.636	9.866	1.979	3.835	3.539	4.659	3.452	6.003	6.556	6.084	3.567	1.489	6.099	6.889
2.654	1.72	6.088	1.052	1.285	1.134	5.206	6.417	1.293	4.849	8.747	5.775	2.253	5.311	5.719	7.175	9.527	0.72	0.322	6.954	6.483	4.237	16.037	5.952	3.257	1.529	1.408	10.54	4.346					9.011	14.831	1.882	4.97	9.822	2.572	4.208	5.686	5.374	1.416	4.546	5.683	6.058	3.482	1.123	7.318	9.4
2.539	1.794	4.324	0.479	1.219	0.902	5.71	6.364	2.695	5.471	9.022	6.856	4.033	5.964	7.875	6.506	6.556	5.011	0.599	7.17	5.955	7.054	13.45	6.079	4.112	1.487	0.798	7.85	4.347					10.21	14.945	0.215	5.62	9.439	3.348	3.088	7.12	5.28	2.355	1.623	5.994	2.023	4.078	4.482	2.885	9.846
4.57	2.139	7.413	4.644	1.999	2.462	4.066	1.877	3.11	5.859	10.06	7.546	6.841	4.861	8.331	7.457	8.37	3.384	2.245	9.833	3.718	8.197	15.07	5.14	3.129	1.508	1.425	7.904	6.958					11.131	14.334	2.339	6.179	7.844	5.403	3.111	7.972	6.018	3.334	1.303	6.935	2.389	4.059	4.703	8.842	10.44
4.95	2.475	5.891	1.83	0.442	5.268	3.52	1.736	3.84	6.343	8.484	6.675	5.071	4.824	8.245	4.947	7.979	4.822	2.608	8.319	3.941	13.413	18.026	5.163	2.896	5.967	3.7	13.993	5.551					10.592	14.515	4.802	5.246	6.562	5.127	3.71	7.097	4.689	0.357	1.622	4.885	3.358	4.504	6.668	7.022	12.085
1.188	3.217	3.665	9.028	1.767	5.859	2.653	1.583	3.751	6.869	7.615	5.217	4.621	3.823	3.612	3.454	7.066	5.135	2.485	7.891	2.841	12.996	15.297	6.168	4.07	3.487	5.236	14.548	6.319					9.758	14.331	4.393	5.634	5.821	5.737	6.571	7.966	3.96	5.275	7.765	4.43	5.871	5.641	7.524	4.885	7.938
0.871	5.268	3.129	6.23	2.418	5.564	2.811	2.451	5.644	4.869	6.967	3.536	0.761	3.539	2.867	8.177	7.395	3.152	2.775	8.729	2.452	14.786	16.041	5.219	5.078	4.192	1.899	8.561	6.029					9.751	15.678	4.152	4.296	5.654	3.879	5.468	7.698	3.333	5.487	8.032	5.388	6.644	6.198	8.976	5.161	12.197
0.367	7.683	5.182	8.358	7.293	5.278	3.067	1.671	3.312	4.558	6.444	4.365	2.66	2.688	9.766	5.662	5.709	2.841	3.497	2.462	2.379	11.413	14.794	5.192	10.319	3.375	3.115	5.446	1.03					9.352	13.726	6.544	4.052	5.457	3.081	7.3	6.975	1.318	4.874	6.451	4.14	7.273	6.463	5.33	4.77	12.254
1.449	6.96	6.355	7.927	6.198	4.53	3.665	2.057	2.048	1.547	7.114	3.03	6.618	1.095	1.379	6.304	5.608	1.34	6.984	1.216	0.96	16.061	14.465	6.493	8.615	5.312	2.643	3.777	3.563					8.427	13.775	3.73	3.158	3.865	2.865	6.427	3.138	4.389	3.517	6.981	4.298	7.071	7.212	5.368	5.689	13.201
1.713	7.759	2.394	2.005	6.324	3.955	4.356	2.372	0.97	1.781	2.246	1.37	5.795	1.48	1.144	5.472	5.541	1.224	7.928	3.641	2.09	14.915	15.457	4.265	10.684	13.438	0.606	10.6	8.91					7.793	16.729	4.983	2.432	3.666	4.207	8.583	2.248	9.384	6.865	8.933	5.476	7.289	8.415	4.998	6.374	12.721
2.76	1.661	1.034	4.192	11.151	4.888	4.756	1.972	1.377	2.101	2.408	1.611	0.513	0.461	5.656	2.557	5.063	0.959	8.176	1.761	1.719	15.877	15.03	3.887	12.026	12.161	0.82	9.152	3.647					8.517	16.451	1.945	7.544	1.886	4.708	7.281	1.902	8.688	6.189	10.159	5.916	6.01	8.137	10.951	4.759	10.967
8.005	14.038	6.849	4.169	5.367	4.567	5.821	3.107	1.474	1.733	4.648	2.646	0.206	1.181	5.119	3.236	4.532	2.277	6.191	0.235	3.698	15.712	11.603	4.665	11.771	7.74	2.983	8.27	2.816					8.348	17.466	3.413	9.651	3.953	2.629	8.397	7.007	8.859	3.817	12.576	4.776	2.948	9.26	12.837	4.176	10.336
8.504	15.379	0.672	3.384	9.385	4.597	6.496	1.255	0.993	1.324	7.297	3.411	6.975	3.494	3.742	3.801	4.363	3.037	8.301	0.981	5.693	4.692	11.298	3.685	12.422	8.248	3.074	2.212	0.331					8.904	17.542	7.602	9.45	4.809	2.157	8.785	6.28	10.294	6.526	12.343	6.578	2.73	7.554	14.056	6.099	10.168
9.644	15.19	0.258	3.912	4.136	2.986	6.355	3.828	4.19	1.607	6.988	2.908	6.966	2.593	5.206	2.738	3.6	3.986	12.821	1.436	7.153	5.496	11.716	2.814	10.858	11.499	7.176	5.376	1.282					8.932	16.874	5.643	10.688	6.064	6.98	8.544	4.706	9.628	5.642	11.837	6.913	2.648	5.565	12.892	11.099	9.741
16.371	2.967	0.167		2.736	2.495	7.962	4.626	6.331	1.893	1.805	3.585	9.231	6.21	9.513	13.106	3.156	5.291	15.765	1.022	5.56	3.154	7.945	7.708	0.36	7.372	6.534	6.901	1.923					10.238	15.512	1.28	8.702	3.526	6.477	8.691	5.142	9.159	5.475	12.371	6.602	2.343	6.059	12.481	9.726	8.455
16.395	2.661	4.95		1.576	1.634	7.548	4.93	6.56	2.12	9.932	3.585	10.176	6.435	2.636	13.241	3.507	3.787	15.491	3.202	6.279	8.744	7.965	7.845	10.411	10.8	7.563	14.132	2.702					10.761	15.308	11.206	7.446	4.23	7.312	8.029	3.916	7.046	5.887	11.62	7.772	1.863	6.895	13.229	9.772	6.883
16.993	2.064	14.934			3.182	7.974	6.548	8.933	8.214	7.846	4.092	9.632	4.615	2.317	13.845	3.202	3.094	15.013	2.27	6.204	8.39	8.345	8.657	9.752	10.832	7.211	8.914	3.243					12.329	14.697	11.355	8.915	5.495	5.434	8.643	2.008	6.165	6.428	9.971	4.72	3.734	7.44	13.762	13.238	5.446
18.543	8.568				2.823	8.283	6.649	8.398	9.16	8.712	5.958	5.397	4.991	2.952	5.666	1.564	2.438	14.733	7.698	5.217	16.392	7.943	9.518	1.048	2.698	7.458	11.825	3.816					12.841	16.314	10.907	9.556	5.578	1.308	9.411	2.282	7.052	3.595	13.43	6.28	4.136	6.914	14.054	13.548	3.374
17.597	9.799				2.817	8.762	6.868	7.915	8.369	10.466	6.335	4.671	0.427	2.353	5.267	2.066	1.431	14.512	8.922	2.705	17.144	10.207	9.944	2.188	0.572	6.521	10.522	4.731					12.32	16.129	12.519	10.851	7.078	6.579	7.284	2.48	7.295	3.625	12.465	6.785	6.178	4.663	14.424	13.412	1.025
14.61	0.425				0.424	8.927	8.853	8.449	7.989	10.273	6.404	4.131	2.78	1.753	5.634	1.405	1.16	13.956	7.14	8.647	17.175	11.418	8.106	6.086	5.807	2.997	9.952	4.098					12.754	14.459	13.314	5.81	9.999	6.497	7.532	5.645	6.049	2.666	11.04	6.899	7.759	4.19	13.708	4.546	3.874
15.218	3.008				4.459	9.347	8.814	1.598	9.842	5.615	7.156	4.449	2.893	0.298	5.271	1.871	2.7	12.868	6.373	8.455	10.714	12.084	8.676	6.432	4.924	3.236	8.953	0.406					13.061	13.587	13.984	5.282	11.246	5.907	7.753	5.187	4.849	2.541	12.059	7.003	7.101	1.575	14.263	2.708	6.271
15.902	4.049				5.641	9.304	9.321	7.447	10.067	3.229	6.819	3.688	4.106	2.498	8.552	2.916	4.96	13.479	9.712	9.018	2.772	14.572	7.988	6.452	5.733	8.202	8.105	1.344					11.64	14.131	14.04	2.745	11.568	5.88	6.648	8.023	4.076	2.854	12.75	0.761	7.311	0.826	15.061	3.18	6.952
15.715	13.323				4.034	10.006	10.455	3.495	11.734	2.919	5.339	2.484	2.142	16.34	8.117	3.766	3.487	12.16	4.136	2.444	3.073	13.745	11.287	3.708	11.937	8.128	2.472	0.782					13.616	14.212	16.763	2.079	10.452	4.818	6.708	8.216	2.692	4.643	12.441	1.958	7.427	1.942	15.517	3.642	10.998
16.322	11.431				1.552	1.654	6.071	5.995	12.792	4.95	4.655	11.341	4.104	10.653	7.438	4.892	7.012	14.055	5.812	4.818	5.139	16.273	11.318	8.577	6.677	6.927	4.094	6.515					13.947	14.171	16.988	2.656	11.443	3.62	7.607	8.448	3.205	5.208	11.96	4.871	7.128	2.033	15.484	5.178	11.282
16.887	10.976				4.066	9.092	5.488	5.188	12.221	3.967	3.947	9.062	8.785	9.958	5.45	7.214	1.945	14.572	5.312	4.37	4.537	15.775	14.534	9.092	4.502	1.67	3.48	6.927					14.245	14.48	16.215	6.359	11.675	3.101	7.63	8.514	2.905	6.21	10.293	5.072	6.941	4.374	15.654	4.472	12.692
15.674	12.483				3.084	8.517	0.85	5.427	12.401	2.719	5.863	11.324	9.25	9.698	4.602	6.847	0.88	8.248	5.93	1.103	3.635	14.859	17.588	9.026	8.489		2.832	3.821					14.702	13.589	15.8	6.985	10.779	1.832	7.098	8.645	3.729	5.676	8.878	2.683	3.301	5.794	16.197	4.969	8.987
14.325	5.894				1.087	9.234	3.768	5.918	9.209	3.8	5.246	12.522	6.635	12.087	6.509	5.692	0.525	4.777	3.9	1.51	1.925	16.206	19.225	8.822	1.153		4.55	3.872					14.844	13.738	8.837	5.49	9.581	2.749	4.878	10.15	5.088	6.319	10.02	8.11	0.818	3.323	14.886	5.023	9.768
12.19	2.201				1.858	8.874	3.193	7.744	2.824	7.032	4.192	8.002	8.424	14.149	4.231	5.858	1.762	2.265	5.958	4.323	1.037	13.557	17.86	9.139	7.367		6.393	4.929					15.257	12.75	8.687	5.323	8.625	2.444	2.602	10.686	6.449	8.401	11.344	7.042	2.228	5.436	17.262	5.86	8.801
12.844	2.504				2.103	6.37	3.232	8.206	11.533	6.595	2.681	7.655	9.262	15.381	1.672	5.802	4.396	1.459	3.303	9.382	3.25	11.851	17.383	10.533	9.58		5.714						15.218	17.38	10.172	4.5	8.805	4.359	3.344	8.748	6.548	8.851	2.717	4.831	4.108	4.817	17.207	6.191	8.259
5.564	2.809				5.95	6.366	7.176	9.115	10.71	11.976	3.743	7.309	8.716	11.365	4.45	8.289	5.544	1.353	8.769	9.532	4.148	10.189	14.927	7.27	10.384		0.494						15.443	6.365	10.137	4.354	9.973	0.873	5.131	10.261	7.43	8.38	2.236	9.532	5.024	4.614	16.181	7.84	8.142
10.465	6.012				6.559	6.696	7.41	8.655	9.156	9.94	3.547	6.447	5.328	11.44	7.454	9.05	4.261	1.473	6.788		5.378	9.291	16.577	3.305	9.217		11.67						15.217	5.959	11.647	7.369	10.829	1.313	6.097	8.383	7.495	8.986	2.444	7.747	5.779	5.104	15.408	10.437	4.281
1.178	6.555				3.145	4.311	7.879	7.837	8.7	3.861	3.46	5.499	6.573	3.501	6.573	9.737	1.362	1.608	5.254		7.988	12.142	15.211	0.947	10.393		15.254						13.322	5.055	8.502	7.036	10.818	0.597	5.118	7.789	8.54	9.044	1.135	7.146	5.069	4.669	16.016	11.125	1.322
1.011	7.305				2.279	6.082	7.021	9.475	7.953	9.193	1.476	2.726	10.662	1.359	7.004	4.949	0.844	1.564	4.668		8.723	13.752	14.009	6.133	9.623								9.724	3.616	10.791	6.126	7.823	6.151	5.169	6.448	7.841	8.267	4.088	7.88	4.31	8.616	16.706	9.439	1.298
2.824	7.596				3.259	6.233	6.659	7.38	8.006	1.296	0.882	7.588	5.176	4.696	4.249	4.586	1.364	1.849	1.73		8.948	13.738	10.495	12.824	15.351								9.026	5.117	4.123	6.576	7.985	7.851	2.578	4.6	8.048	8.55	4.329	6.526	4.007	8.905	16.204	5.195	2.74
5.001	9.386				3.151	3.494	8.901	7.322	7.541	2.4	1.818	8.91	3.89	8.066	4.968	2.333	1.231	2.446	3.977		9.799	14.275	9.427	12.602	16.784								8.342	5.335	6.318	7.298	8.928	8.236	4.064	4.72	7.154	7.119	5.458	7.176	5.992	9.722	16.02	1.379	2.814
6.379	2.238				3.402	3.044	5.146	7.833	7.808		1.358	6.228	4.083	10.543	4.211	3.085	0.981	4.734	5.122		11.719	14.382	9.139	4.924	4.355								7.69	6.843	2.075	6.338	8.554	7.453	3.276	4.777	4.353	6.078	6.309	7.909	4.471	9.517	14.309	0.898	6.067
7.196	2.898				4.572	1.657	3.927	8.037	8.626		0.775	10.35	2.62	7.999	5.227	1.259	2.582	3.861	4.437		14.309	16.808	8.546	2.176	5.934								6.991	7.728	2.778	6.746	9.808	5.692	2.761	1.572	2.141	6.348	8.045	8.53	3.554	9.574	14.607	9.799	6.805
7.704	15.337					2.082	2.899	7.725	8.895		1.122	10.222	6.524	7.573	7.171		2.789	3.042			6.886	16.712	8.155		6.34								5.811	8.217	7.122	6.358	9.868	4.064	2.609	1.028	1.761	6.662	7.966	6.937	2.878	9.494	15.428	1.346	6.241
5.233	17.57					1.387	2.171	10.879	9.355		8.132	8.1	10.213	2.66	10.917		0.81	8.983			14.43	17.41	10.334		6.148								6.549	9.411	6.625	6.046	9.498	1.069	2.277	2.554	6.593	7.047	9.105	4.823	1.877	8.889	14.473	5.046	5.233
5.752	16.08					7.762	1.54	9.754	9.713		7.236	10.522	6.918	5.554	8.83		3.085	10.101			6.764	14.959	6.495		3.727								6.568	9.794	5.954	7.566	8.363	3.233	2.604	6.433	7.131	7.63	10.696	5.914	0.906	8.439	13.46	5.252	6.503
5.333	16.058					2.49	7.519	10.085	9.631		6.436	10.219	3.781	5.174	4.304			11.272			1.496	12.927	6.327		4.148								3.829	9	4.476	6.366	5.962	5.294	0.822	10.34	7.881	8.525	8.109	6.26	3.343	5.763	13.26	3.825	4.264
5.128	10.44					2.569	6.525	4.261	11.636		3.077	12.934		4.281	4.914			2.3			4.717	12.088	0.934		4.075								5.516	10.366	3.84	5.944	6.97	5.108	1.569	8.075	6.758	6.137	6.467	7.627	2.875	8.421	13.599	8.903	2.909
5.166	8.268					2.35	4.66	8.136	6.579		5.799	0.409		10.873	10.196			1.79			9.667	11.351	1.055		8.303								3.914	9.774	5.62	6.291	8.333	5.376	3.232	8.004	4.596	6.15	7.95	8.94	2.253	9.001	12.296	9.091	1.257
5.39	5.556					1.697	5.744	8.526	7.864		5.398	5.638		15.589	7.955			3.626			9.574	8.216	0.433		13.182								1.238	10.805	4.829	5.379	7.903	7.305	3.169	8.257	7.71	4.987	8.694	9.233	2.115	6.152	11.979	1.035	1.807
5.916	4.181					0.803	10.747	4.454	8.662		1.49	5.843			7.115			1.746			0.578	17.249	0.847		14.645								12.314	10.729	6.413	5.327	9.073	7.351	6.255	8.793	7.171	4.505	9.979	6.369	1.671	7.492	11.663	1.861	2.334
6.442	16.094						11.3	5.31	3.965		1.668	2.05			5.648			6.926			0.974	5.012	4.153		13.279								12.148	10.578	16.563	4.644	7.862	0.036	6.002	10.516	6.285	5.191	10.395	5.439	0.114	7.27	12.103	2.719	2.594
7.375	3.546						10.77	2.953	4.616			0.554			9.684			2.974			2.028	12.331	3.584		5.495								11.786	6.505	7.749	2.92	5.925		5.044	11.711	5.539	0.976	7.283	6.99	3.559	6.566	10.55	1.546	5.251
9.022	3.93						9.997	7.679	5.09			0.217			7.493			1.732			3.71	10.905	1.734		2.434								12.684	8.432		2.305	9.992		3.712	9.729	5.759	10.904	9.898	8.565	3.666	5.325	10.911	1.598	4.452
2.585							4.359	10.382	3.405			0.333			7.685			0.589			3.003	14.134	1.866		2.624								12.527	9.096		1.706	9.214		7.992	6.367	5.12	6.925	9.856	7.877	3.607	2.023	10.189	5.331	8.669
2.227							7.196	6.09	2.836			0.349			8.188						5.241	15.203	1.153		3.013								13.45	5.735		4.412	4.411		8.547	7.757	4.214	7.367	3.613	7.849	6.054	1.474	10.557	6.732	6.045
2.589							7.004	2.94	0.616			3.274			11.311						9.199	6.412	3.76		1.489								14.115	4.491		0.629	5.54		6.218	7.319	3.105	6.583	4.209	2.009	3.839	1.168	9.219	6.904	5.602
1.984							5.063	2.27	1.378			5.966			2.423						3.976	3.507	1.859		10.567								13.415	1.672			1.836		5.481	5.886	5.765	6.977	6.342	2.284	7.389	2.681	12.707	8.309	9.11
2.232							6.955	2.318	1.335			6.623			0.924						5.777	4.736	3.012		11.004								11.715	1.361			1.985		3.266	8.868	6.643	7.763	6.144	1.278	5.51	3.076	9.201	9.573	11.139
2.148							6.87	1.935	1.848			4.569			2.801						5.627	5.784	3.542		2.285								6.148	1.08			2.01		2.639	7.062	5.699	7.531	5.51	5.312	4.847	2.614	8.961	10.156	8.49
6.641							10.064	6.992	2.186			6.066			2.355						6.635	6.433	3.971		3.461								7.963	10.518			3.041		7.914	7.159	4.851	7.938	9.252	6.216	3.425	3.884	15.383	5.42	4.227
5.883							8.247	1.675	2.555			0.992			0.943						6.782	5.551	10.138		4.023								13.209	1.971			3.727		7.927	8.978	6.743	8.462	3.38	6.63	2.973	2.441	15.795	5.584	8.382
11.914							5.941	3.722	3.141			0.571			0.741						3.793	9.122	11.676		14.039								11.395	1.491			4.025		7.119	9.47	7.472	9.472	2.681	1.192	4.053	1.257	15.145	1.075	8.907
12.645							5.536	1.958	4.175			3.618			1.398						2.072	4.172	10.497		4.386								12.043	1.103			3.814		6.292	9.233	7.993	9.46	2.359	4.525	0.564	1.938	14.27	2.824	8.745
14.012							6.752	10.022	3.71			6.469			2.336						0.321	3.377	9.8		4.568								12.871	3.582			3.08			10.249	8.689	9.209	8.697	5.538	1.736	2.792	10.111	11.782	0.739
14.505								6.201	3.797						1.088						2.695	2.833	12.067		7.617								11.918	4.929			2.464			10.582	9.081	10.018	6.173	3.365	4.474	4.039	12.543	9.724	0.525
6.678								5.212	4.852												5.417	2.404	13.06		17.244								10.131	4.386			2.928			10.98	8.878	9.897	8.126	4.488	6.812	3.833	13.045	12.893	5.515
11.908								1.658	0.586												5.135	1.479	13.763		15.249								9.858	4.395			6.536			11.401	8.73	10.72	7.308	7.287	3.579	5.244	12.645	13.095	5.519
11.46								3.904	9.259												1.258	6.018	16.61		8.65								11.25	5.108			3.746			11.613	9.163	11.647	11.531	4.783	7.249	4.805	13.447	5.67	0.57
3.05								10.227	9.82												6.872	7.037	14.796		4.648								9.825	4.828			1.472			10.347	7.811	13.494	10.727	4.238	9.895	7.624	14.162	5.441	7.447
7.946								11.867	7.348												1.428	7.754	6.316		3.039								9.554	6.713			0.848			8.393	7.103	13.133	4.192	3.405	7.89	3.305	5.052	5.991	8.957
7.906									6.95													6.944	6.929		13.205								10.491	7.127			5.353			7.994	6.2	12.081	3.69	2.592	4.465	3.571	6.073	5.515	4.857
2.924									7.904													6.882	17.557		12.353								11.72	7.38			4.622			7.953	9.804	10.714	2.286	2.004	4.773	4.573	5.674	5.943	5.72
12.918									7.995													6.513	11.614		11.67								12.142	7.985			3.251			7.117	9.657	9.781	3.056	5.62	5.586	4.372	7.434	6.766
19.17									2.326													5.324	15.996		10.164								13.169	8.001			6.44			8.545	8.326	11.258	2.91		6.213	5.042	6.704	6.312
8.848									4.569													5.659			9.089								14.19	7.664						9.629	8.148	11.96	9.388		7.767	9.436	6.078	2.887
8.251									4.76													6.979			8.268								12.869	9.215						8.897	8.529	12.999	12.682		6.862	6.174	8.177	13.153
4.163									4.049													6.545			9.056								7.445	9.121						8.761	7.786	9.284	5.089		6.783	7.448	7.296	8.063
5.046									4.168													9.824			14.367								7.145	10.872						8.122	7.327	9.164	2.11		4.993	2.653	3.571	4.66
10.021									4.775													10.629											7.237	10.643						10.315	8.389	9.567	8.788		3.146	3.918	1.57	6.15
									5.497													1.81											5.136	12.243						9.608	6.48	9.413	8.633		4.199		1.293	8.209
									4.964													1.8											7.827	13.242						6.603	4.813	10.623	7.974		3.153		0.628	11.354
									4.125													4.01											5.827	13.621						6.729	4.631	10.91	12.522		2.319		0.492	6.888
									2.098													5.246											8.468	13.11						7.034	4.102	9.965	5.81		2.291		4.765	7.554
									6.911													6.886											4.622	12.872						6.258	3.391	9.135	7.012		1.52		3.335	8.776
									6.09													7.327											2.058	12.538						6.404	3.7	6.812	3.652		1.855		4	11.149
									7.809													1.945											3.812	11.683						4.374	2.422	7.394	4.931		7.411		8.59	2.918
									1.251													3.059											3.529	13.095						4.013	2.209	7.867	4.802		2.611		4.103	2.529
									1.267													0.905											3.56	13.434						3.371	2.435	8.89	5.786		1.588		4.961	4.555
																						1.313											6.815	11.974						2.445	1.995	8.766	9.726		3.325		5.054	5.327
																						2.562											8.019	12.184						2.21	0.927	9.425	9.547		3.915
																						2.09											9.579	11.157						4.179	1.788	9.044	11.474		6.183
																						3.48											10.602	10.446						3.445	3.225	9.598	10.888		9.538
																						4.316											17.797	11.036						6.639	2.696	6.467	10.889		10.061
																						4.656											17.838	9.734						9.625	3.835	7.077	11.366		10.723
																						3.656											16.588	7.082						10.013	4.098	7.337	10.808		11.556
																						4.361											15.682	6.452						1.02	3.316	1.707	10.683		8.201
																						5.522											7.827	7.769						1.93	3.434	2.378	9.358		7.653
																						7.21											7.395	8.231						5.134	4.047	0.406	9.792		6.792
																						7.691											5.798	6.252						5.183	3.693	3.232	2.079		6.808
																						8.732											7.647	6.816						4.475	4.919	3.285	2.733		12.256
																						8.58											5.02	6.124						6.523	4.556	4.299	2.793		9.279
																						9.184											4.865	6.134						2.947	4.954	4.352	4.382		10.088
																						9.553											4.372	2.084						5.453	4.712	1.928	6.166		6.008
																						9.883											1.994	7.586						8.221	6.101	2.139	7.409		3.653
																						10.642											7.091	7.025						7.684	7.102	4.366	7.078		2.428
																						11.108											11.309	8.708							6.209	5.261	6.982		4.988
																						11.237											11.13	5.63							5.659	7.875
																						10.296											15.254	4.841							6.435	6.007
																						9.981											3.396	3.663							7.733	10.719
																						8.804											3.379	2.53							7.531	2.949
																						6.708											8.899	6.734							8.602	12.147
																						7.645											7.922	8.571							8.819	7.324
																						8.008											5.581	10.853							9.597	7.592
																						11.307											6.125	10.054							10.353	4.21
																						10.95											2.257	9.438							10.759	1.967
																						4.483											8.639	7.401							11.215	2.991
																						5.076											14.6	8.329							12.32	2.898
																						1.688											14.51	9.43							11.436	9.721
																						5.164												11.033							10.533	5.915
																						13.162												10.746							12.187	4.907
																						14.488												11.641							12.293	3.247
																						8.22												10.075							11.856	6.459
																						9.504												10.703							10.264	5.742
																						9.075												6.93							8.456	3.113
																						9.755												11.979							7.245	3.589
																						4.691												11.463							7.896	4.759
																						5.354												12.642							7.579	7.145
																						1.764												13.095							8.094	3.589
																						1.231												13.439							5.71	2.97
																						3.001												13.002							6.129	4.661
																						2.408												12.622							5.871	3.659
																						6.455												12.576							6.924	1.971
																						10.181												12.166							5.876	5.067
																						2.753												11.866							7.214	6.166
																						3.137												10.048							11.534	4.823
																						0.565												13.497							5.854	6.443
																						3.775												14.049							8.114
																						6.631												8.478							3.591
																						5.686												5.172							3.349
																						5.005																			4.631
																						6.426																			11.02
																																									9.89
																																									7.914
																																									9.086
																																									8.327
																																									5.625
																																									6.481
																																									3.599
																																									1.309
																																									0.784
																																									5.359
																																									8.359
																																									7.377
																																									4.636
																																									6.86
																																									4.954
[truncated: 12 more columns]

## Sheet: % relative frequency
% relative frequency-coloc-Dist to multi
Bin Center	Ear1-1-CELL1	Ear1-1-CELL2	Ear1-2	002-CELL1	002-CELL2	004-CELL1	004-CELL2	005-CELL1	005-CELL2	005-CELL3	006-CELL1	006-CELL2	Ear1-1-CELL1	Ear1-1-CELL2	Ear1-2	Ear1-3	Ear1-4-CELL1	Ear1-4-CELL2	Ear1-5-CELL1	Ear2-2-CELL1	Ear2-2-CELL2	Ear2-3-CELL1	Ear2-3-CELL2	Ear3-1-CELL1	Ear3-1-CELL2	Ear8-2	Ear8-3	Ear8-4	Ear3-1	Mean	SD
2.5	36.4706	42.3729	42.8571	68	51.8519	85.4167	57.1429	40	48.6842	53.1915	32.6087	59.6491	47.1429	61.5385	49.0909	33.8028	39.5833	90.1961	53.3333	47.9167	53.6585	34.2105	22.449	37.5	47.9167	45.2381	63.8889	34.8837	79.4872	50.3477	15.8892
7.5	34.1176	32.2034	53.5714	32	33.3333	14.5833	41.0714	52.8571	43.4211	38.2979	45.6522	40.3509	40	34.6154	32.7273	42.2535	43.75	9.80392	23.3333	52.0833	46.3415	43.4211	36.0544	32.5	31.25	27.381	36.1111	39.5349	20.5128	36.3149	10.4276
12.5	15.2941	13.5593	3.57143	0	14.8148	0	1.78571	7.14286	7.89474	8.51064	21.7391	0	12.8571	3.84615	12.7273	23.9437	16.6667	0	18.3333	0	0	14.4737	28.5714	18.75	20.8333	22.619	0	23.2558	0	10.7307	9.19121
17.5	14.1176	11.8644	0	0	0	0	0	0	0	0	0	0	0	0	5.45455	0	0	0	5	0	0	7.89474	12.9252	11.25	0	4.7619	0	2.32558	0	2.60669	4.55838
22.5	0	0	0	0	0	0	0	0	0	0	0	0	0	0	0	0	0	0	0	0	0	0	0	0	0	0	0	0	0	0	0
SUM	100	100	100	100	100	100	100	100	100	100	100	100	100	100	100	100	100	100	100	100	100	100	100	100	100	100	100	100	100	100
% relative frequency-Non-coloc-Dist to multi
Bin Center	Ear1-1-CELL1	Ear1-1-CELL2	Ear1-2	002-CELL1	002-CELL2	004-CELL1	004-CELL2	005-CELL1	005-CELL2	005-CELL3	006-CELL1	006-CELL2	Ear1-1-CELL1	Ear1-1-CELL2	Ear1-2	Ear1-3	Ear1-4-CELL1	Ear1-4-CELL2	Ear1-5-CELL1	Ear2-2-CELL1	Ear2-2-CELL2	Ear2-3-CELL1	Ear2-3-CELL2	Ear3-1-CELL1	Ear3-1-CELL2	Ear8-2	Ear8-3	Ear8-4	Ear3-1	Mean	SD
2.5	15.3226	13.1034	44.8276	41.9355	37.5	57.8947	47.8261	28.8288	37.6543	35.2113	28.5714	41.7722	51.7857	48.2353	24.2105	35.7895	32.0513	74.1935	30.137	30.8824	41.2698	17.5258	15.1316	15.4762	28.0899	7.01754	57.4468	22.2222	54.6667	35.0545	15.815
7.5	41.9355	33.7931	27.5862	54.8387	52.5	42.1053	52.1739	58.5586	54.321	54.2254	46.4286	58.2278	43.75	51.7647	22.1053	50.5263	51.2821	25.8065	45.2055	63.2353	53.9683	37.1134	51.9737	39.2857	39.3258	34.2105	42.5532	35.5556	45.3333	45.1617	10.3397
12.5	35.4839	45.5172	18.9655	3.22581	10	0	0	12.6126	8.02469	10.5634	25	0	4.46429	0	35.7895	13.6842	16.6667	0	24.6575	5.88235	4.7619	26.8041	25.6579	32.1429	32.5843	41.2281	0	35.5556	0	16.1818	14.6801
17.5	7.25806	7.58621	8.62069	0	0	0	0	0	0	0	0	0	0	0	17.8947	0	0	0	0	0	0	18.5567	7.23684	13.0952	0	17.5439	0	6.66667	0	3.60203	6.12064
22.5	0	0	0	0	0	0	0	0	0	0	0	0	0	0	0	0	0	0	0	0	0	0	0	0	0	0	0	0	0	0	0
SUM	100	100	100	100	100	100	100	100	100	100	100	100	100	100	100	100	100	100	100	100	100	100	100	100	100	100	100	100	100	100

## Sheet: Description
Tab	Description
Dist to multi-2EXPs pooled	Data shows distance of colocalized and non-colocalized CCL21 vesicles with respect to their distance from the nearest multicellular junction. Data represents 7 mice in 2 experiments.
% relative frequency	Data shows frequency distribution of the CCL21 colocalized vesicles with respect to binned distance from the multicellular junction. This data relates to Fig. 2K-L and was plotted and shown in Fig. 2N.
