# Supplementary material for: Spatially targeted chemokine exocytosis guides transmigration at lymphatic endothelial multicellular junctions
Source: EMBO J. 2024 Jun 14;43(15):4. doi: 10.1038/s44318-024-00129-x (PMC11294460; doi:10.1038/s44318-024-00129-x)
Supplement: Supplementary file 17 — Source data Fig. 2 [file 44318_2024_129_MOESM17_ESM.zip › Figure 2/2O/Figure 2O.xlsx]

## Sheet: % coloc
%colocalization of CCL21-Blind ended Lymphatic capillaries
Name	Colocalized CCL21 vesicles	non-Colocalized CCL21 vesicles	Total CCL21 vesicles detected	% coloc	% non-coloc
ear1-1	52	74	126	41.2698	58.7302
ear1-2	73	86	159	45.9119	54.0881
ear1-4	73	78	151	48.3444	51.6556
ear1-6	61	74	135	45.1852	54.8148
ear1-7	60	89	149	40.2685	59.7315
ear2-2-CELL1	46	83	129	35.6589	64.3411
ear2-2-CELL2	35	42	77	45.4545	54.5455
ear2-3-CELL1	115	126	241	47.7178	52.2822
ear2-3-CELL2	130	145	275	47.2727	52.7273
ear2-4	68	85	153	44.4444	55.5556
ear2-5	63	83	146	43.1507	56.8493
ear3-1	103	126	229	44.9782	55.0218
ear3-4	66	96	162	40.7407	59.2593
ear3-2-CELL1	117	130	247	47.3684	52.6316
ear3-3	44	56	100	44	56
			Average	44.1178

## Sheet: Description
Tab	Description
% coloc	Data shows % colocalization and non-colocalization of CCL21 vesicles (of all CCL21 vesicles) in mouse ear tissue in lymphatic capillaries (with discontinuous junction). Data is derived from 3 mice. Dta relates to Fig. 2L.
