# Supplementary material for: Spatially targeted chemokine exocytosis guides transmigration at lymphatic endothelial multicellular junctions
Source: EMBO J. 2024 Jun 14;43(15):4. doi: 10.1038/s44318-024-00129-x (PMC11294460; doi:10.1038/s44318-024-00129-x)
Supplement: Supplementary file 17 — Source data Fig. 2 [file 44318_2024_129_MOESM17_ESM.zip › Figure 2/2F/Figure 2F.xlsx]

## Sheet: Distance of coloc
Distance (micrometer) of CCL21dc-mCherry/RAB colocalized vesicles from multicellular junctions																		% relative frequency-binned distance from nearest multicellular junction
Experiment	Sample	EGFP-RAB3D		Experiment	Sample	EGFP-RAB27A		Experiment	Sample	EGFP-RAB37		Experiment	Sample	EGFP-RAB6A				Bin Center	EGFP-RAB3D	EGFP-RAB27A	EGFP-RAB37	EGFP-RAB6A
1	Cell1	12.1367		1	Cell1	2.20398		1	Cell1	11.7175		1	Cell1	0.100488				2.5	2.5	2.07357	1.80999	1.36399	17.948
1	Cell1	13.5393		1	Cell1	18.3293		1	Cell1	11.3498		1	Cell1	3.37796				7.5	7.5	6.12129	5.64189	5.21116	19.0426
1	Cell1	20.97		1	Cell1	27.9543		1	Cell1	17.1317		1	Cell1	5.97546				12.5	12.5	12.6118	11.9813	15.3887	18.5019
1	Cell1	7.39487		1	Cell1	26.5977		1	Cell1	16.7698		1	Cell1	3.52999				17.5	17.5	21.1902	19.9453	26.8602	17.4337
1	Cell1	8.22211		1	Cell1	31.2085		1	Cell1	15.5065		1	Cell1	5.67381				22.5	22.5	21.6447	22.5411	26.3268	12.8709
1	Cell1	8.944		1	Cell1	26.6729		1	Cell1	11.7068		1	Cell1	10.9551				27.5	27.5	17.1496	19.2654	16.1144	6.55413
1	Cell1	2.70152		1	Cell1	22.0303		1	Cell1	11.3191		1	Cell1	11.0098				32.5	32.5	11.8946	11.5133	5.6221	4.47053
1	Cell1	5.65323		1	Cell1	29.827		1	Cell1	14.4203		1	Cell1	7.13678				37.5	37.5	5.36856	4.15857	2.58809	1.70117
1	Cell1	5.38141		1	Cell1	23.2429		1	Cell1	13.3104		1	Cell1	8.37676				42.5	42.5	1.24272	1.6599	0.524613	1.20005
1	Cell1	5.05419		1	Cell1	22.2149		1	Cell1	17.083		1	Cell1	12.0104				47.5	47.5	0.67462	1.35087	0	0.276935
1	Cell1	6.63263		1	Cell1	20.0134		1	Cell1	10.5091		1	Cell1	16.94				52.5	52.5	0.0284051	0.132439	0	0
1	Cell1	7.01753		1	Cell1	18.786		1	Cell1	15.8154		1	Cell1	12.4366
1	Cell1	5.91484		1	Cell1	17.99		1	Cell1	17.0253		1	Cell1	15.4144
1	Cell1	6.32813		1	Cell1	23.4406		1	Cell1	10.5436		1	Cell1	11.6748
1	Cell1	9.42519		1	Cell1	19.1933		1	Cell1	10.9735		1	Cell1	15.946
1	Cell1	10.3261		1	Cell1	17.686		1	Cell1	16.2188		1	Cell1	12.63
1	Cell1	7.43931		1	Cell1	16.6242		1	Cell1	0		1	Cell1	16.8943
1	Cell1	2.39076		1	Cell1	25.2811		1	Cell1	12.6743		1	Cell1	12.8625
1	Cell1	10.972		1	Cell1	16.3053		1	Cell1	13.5867		1	Cell1	14.2694
1	Cell1	16.7196		1	Cell1	24.9302		1	Cell1	13.9519		1	Cell1	14.7612
1	Cell1	3.41992		1	Cell1	27.9986		1	Cell1	12.6012		1	Cell1	5.05348
1	Cell1	8.33288		1	Cell1	30.831		1	Cell1	17.243		1	Cell1	18.3682
1	Cell1	8.42978		1	Cell1	32.786		1	Cell1	17.7997		1	Cell1	10.8141
1	Cell1	12.7771		1	Cell1	32.6758		1	Cell1	17.6999		1	Cell1	17.9591
1	Cell1	14.1216		1	Cell1	33.7139		1	Cell1	9.47045		1	Cell1	6.6063
1	Cell1	11.2396		1	Cell1	27.5115		1	Cell1	10.1149		1	Cell1	8.58573
1	Cell1	14.1752		1	Cell1	29.3364		1	Cell1	9.9463		1	Cell1	12.1993
1	Cell1	10.5696		1	Cell1	33.4245		1	Cell1	5.46438		1	Cell1	12.0695
1	Cell1	12.7306		1	Cell1	14.1277		1	Cell1	16.7457		1	Cell1	10.9255
1	Cell1	6.96394		1	Cell1	20.1375		1	Cell1	13.9114		1	Cell1	12.0204
1	Cell1	14.7548		1	Cell1	24.8364		1	Cell1	14.2909		1	Cell1	11.5697
1	Cell1	13.6975		1	Cell1	24.2311		1	Cell1	16.4372		1	Cell1	10.7565
1	Cell1	10.4508		1	Cell1	25.8546		1	Cell1	17.1823		1	Cell1	13.6668
1	Cell1	15.7027		1	Cell1	24.2021		1	Cell1	18.7081		1	Cell1	12.8786
1	Cell1	12.868		1	Cell1	19.0771		1	Cell1	18.5621		1	Cell1	17.1411
1	Cell1	15.6462		1	Cell1	24.4607		1	Cell1	15.1977		1	Cell1	14.2112
1	Cell1	14.3633		1	Cell1	25.9883		1	Cell1	19.135		1	Cell1	14.2005
1	Cell1	12.4906		1	Cell1	16.7601		1	Cell1	18.8773		1	Cell1	17.727
1	Cell1	17.0855		1	Cell1	21.6256		1	Cell1	18.1709		1	Cell1	5.68803
1	Cell1	14.2899		1	Cell1	27.0576		1	Cell1	17.7452		1	Cell1	7.53327
1	Cell1	16.8728		1	Cell1	23.6462		1	Cell1	16.7719		1	Cell1	8.70312
1	Cell1	11.6573		1	Cell1	27.8833		1	Cell1	9.61804		1	Cell1	14.9916
1	Cell1	14.2245		1	Cell1	28.6695		1	Cell1	7.75779		1	Cell1	13.1421
1	Cell1	15.4288		1	Cell1	18.8331		1	Cell1	13.4759		1	Cell1	13.6963
1	Cell1	15.4978		1	Cell1	20.4297		1	Cell1	9.25637		1	Cell1	18.1127
1	Cell1	15.144		1	Cell1	28.6091		1	Cell1	7.67535		1	Cell1	20.4957
1	Cell1	13.1606		1	Cell1	29.0051		1	Cell1	10.0659		1	Cell1	14.5399
1	Cell1	15.1695		1	Cell1	26.7484		1	Cell1	7.29146		1	Cell1	21.7895
1	Cell1	13.3609		1	Cell1	32.333		1	Cell1	7.91564		1	Cell1	21.2801
1	Cell1	9.00554		1	Cell1	32.7633		1	Cell1	15.2468		1	Cell1	0.401954
1	Cell1	14.1866		1	Cell1	33.5668		1	Cell1	15.8864		1	Cell1	1.57289
1	Cell1	5.60084		1	Cell1	28.9878		1	Cell1	10.2656		1	Cell1	8.40566
1	Cell1	6.45128		1	Cell1	32.8361		1	Cell1	16.5489		1	Cell1	1.21004
1	Cell1	10.4839		1	Cell1	29.8689		1	Cell1	9.33027		1	Cell1	0
1	Cell1	9.42519		1	Cell1	33.5296		1	Cell1	9.82166		1	Cell1	0.224699
1	Cell1	10.5194		1	Cell1	34.3823		1	Cell1	11.9952		1	Cell1	0
1	Cell1	9.62297		1	Cell1	32.1361		1	Cell1	16.1995		1	Cell1	2.07162
1	Cell1	13.6756		1	Cell1	33.6142		1	Cell1	10.4648		1	Cell1	0.784839
1	Cell1	15.3042		1	Cell1	34.5984		1	Cell1	13.6494		1	Cell1	0.502442
1	Cell1	5.20225		1	Cell1	35.3341		1	Cell1	18.9134		1	Cell1	3.41808
1	Cell1	9.18399		1	Cell1	35.611		1	Cell1	20.3533		1	Cell1	5.46901
1	Cell1	7.9301		1	Cell1	22.8389		1	Cell1	8.6793		1	Cell1	7.46663
1	Cell1	8.0461		1	Cell1	14.4659		1	Cell1	22.5081		1	Cell1	8.4464
1	Cell1	2.99819		1	Cell1	10.2101		1	Cell1	22.2463		1	Cell1	7.56405
1	Cell1	12.3803		1	Cell1	18.3732		1	Cell1	17.6965		1	Cell1	8.56512
1	Cell1	1.70841		1	Cell1	22.0472		1	Cell1	16.8524		1	Cell1	9.62855
1	Cell1	0		1	Cell1	10.6121		1	Cell1	21.3915		1	Cell1	10.3459
1	Cell1	12.8933		1	Cell1	16.2399		1	Cell1	15.8886		1	Cell1	10.4571
1	Cell1	10.0749		1	Cell1	14.5073		1	Cell1	18.3038		1	Cell1	13.6974
1	Cell1	5.51198		1	Cell1	17.8605		1	Cell1	14.1303		1	Cell1	0.301465
1	Cell1	6.17458		1	Cell1	15.2573		1	Cell1	12.5131		1	Cell1	0.200976
1	Cell1	8.01598		1	Cell1	18.4045		1	Cell1	12.0339		1	Cell1	2.41172
1	Cell1	3.8489		1	Cell1	15.4413		1	Cell1	11.2592		1	Cell1	12.638
1	Cell1	3.52624		1	Cell1	19.8409		1	Cell1	13.5492		1	Cell1	10.1612
1	Cell1	6.53886		1	Cell1	16.8379		1	Cell1	14.7417		1	Cell1	15.0565
1	Cell1	5.99923		1	Cell1	20.8488		1	Cell1	15.5497		1	Cell1	14.8131
1	Cell1	5.22641		1	Cell1	12.9037		1	Cell1	15.1484		1	Cell1	13.4789
1	Cell1	8.05833		1	Cell1	24.8989		1	Cell1	16.8116		1	Cell1	9.54638
1	Cell1	9.76092		1	Cell1	19.7303		1	Cell1	11.369		1	Cell1	7.05568
1	Cell1	3.49026		1	Cell1	25.2998		1	Cell1	18.8471		1	Cell1	17.3033
1	Cell1	4.68426		1	Cell1	30.5209		1	Cell1	18.135		1	Cell1	21.7643
1	Cell1	10.9013		1	Cell1	32.3137		1	Cell1	19.5766		1	Cell1	18.1105
1	Cell1	11.5081		1	Cell1	29.2517		1	Cell1	9.36483		1	Cell1	17.3429
1	Cell1	13.1382		1	Cell1	33.4129		1	Cell1	14.0126		1	Cell1	16.2869
1	Cell1	14.1778		1	Cell1	30.0077		1	Cell1	15.1724		1	Cell1	16.1249
1	Cell1	12.9943		1	Cell1	34.1938		1	Cell1	17.3638		1	Cell1	8.92765
1	Cell1	14.3028		1	Cell1	31.3726		1	Cell1	20.7177		1	Cell1	8.53145
1	Cell1	12.8211		1	Cell1	31.719		1	Cell1	14.1214		1	Cell1	6.0293
1	Cell1	12.9939		1	Cell1	23.5166		1	Cell1	16.645		1	Cell1	2.15054
1	Cell1	13.4812		1	Cell1	33.0942		1	Cell1	14.1117		1	Cell1	21.4643
1	Cell1	15.6985		1	Cell1	34.9961		1	Cell1	14.3923		1	Cell1	19.6387
1	Cell1	15.4501		1	Cell1	33.307		1	Cell1	14.8794		1	Cell1	22.1013
1	Cell1	16.5272		1	Cell1	30.6274		1	Cell1	13.5193		1	Cell1	18.1058
1	Cell1	14.8809		1	Cell1	33.0705		1	Cell1	12.469		1	Cell1	16.8428
1	Cell1	16.5912		1	Cell1	31.2087		1	Cell1	10.8066		1	Cell1	16.3583
1	Cell1	16.2938		1	Cell1	31.5036		1	Cell1	14.4371		1	Cell1	16.8449
1	Cell1	19.0717		1	Cell1	27.8917		1	Cell1	11.7846		1	Cell1	13.6797
1	Cell1	19.4234		1	Cell1	30.471		1	Cell1	12.2352		1	Cell1	13.0345
1	Cell1	20.5052		1	Cell1	30.6628		1	Cell1	12.8047		1	Cell1	11.6969
1	Cell1	19.8094		1	Cell1	30.219		1	Cell1	15.777		1	Cell1	11.0537
1	Cell1	21.3733		1	Cell1	27.4249		1	Cell1	15.5448		1	Cell1	10.3503
1	Cell1	21.7298		1	Cell1	29.1599		1	Cell1	16.0596		1	Cell1	10.7879
1	Cell1	22.2295		1	Cell1	35.0911		1	Cell1	17.1861		1	Cell1	12.7192
1	Cell1	16.6633		1	Cell1	32.8619		1	Cell1	17.7429		1	Cell1	10.397
1	Cell1	15.4158		1	Cell1	32.771		1	Cell1	19.4254		1	Cell1	10.8936
1	Cell1	16.1277		1	Cell1	33.1479		1	Cell1	22.3116		1	Cell1	10.9978
1	Cell1	22.3775		1	Cell1	34.7317		1	Cell1	16.5098		1	Cell1	15.8048
1	Cell1	15.7544		1	Cell1	35.1059		1	Cell1	19.6531		1	Cell1	0.100488
1	Cell1	15.015		1	Cell1	31.7429		1	Cell1	16.0813		1	Cell1	12.1142
1	Cell1	13.2926		1	Cell1	34.0331		1	Cell1	19.5395		1	Cell1	11.4296
1	Cell1	12.2603		1	Cell1	34.422		1	Cell1	21.4848		1	Cell1	12.9603
1	Cell1	12.4382		1	Cell1	33.7622		1	Cell1	14.7824		1	Cell1	11.6865
1	Cell1	15.0418		1	Cell1	31.7675		1	Cell1	17.842		1	Cell1	6.41003
1	Cell1	11.8472		1	Cell1	31.1959		1	Cell1	15.0615		1	Cell1	5.27539
1	Cell1	12.0523		1	Cell1	32.8105		1	Cell1	16.9861		1	Cell1	1.22662
1	Cell1	11.0573		1	Cell1	28.9213		1	Cell1	15.6414		1	Cell1	0.502441
1	Cell1	18.6678		1	Cell1	28.8724		1	Cell1	13.7195		1	Cell1	13.9114
1	Cell1	10.6041		1	Cell1	29.3857		1	Cell1	14.575		1	Cell1	13.274
1	Cell1	11.2053		1	Cell1	33.9906		1	Cell1	10.5172		1	Cell1	9.96102
1	Cell1	9.5898		1	Cell1	22.6613		1	Cell1	12.6862		1	Cell1	8.04722
1	Cell1	14.1492		1	Cell1	24.7323		1	Cell1	14.0931		1	Cell1	12.9017
1	Cell1	8.65517		1	Cell1	33.4089		1	Cell1	12.9177		1	Cell1	8.55627
1	Cell1	10.2367		1	Cell1	24.3288		1	Cell1	16.6003		1	Cell1	6.67245
1	Cell1	7.83857		1	Cell1	31.3054		1	Cell1	22.0473		1	Cell1	5.32683
1	Cell1	10.5217		1	Cell1	32.4946		1	Cell1	13.5659		1	Cell1	3.73838
1	Cell1	13.9533		1	Cell1	21.4605		1	Cell1	15.1737		1	Cell1	2.96908
1	Cell1	10.3956		1	Cell1	23.4458		1	Cell1	16.0813		1	Cell1	2.91416
1	Cell1	9.98788		1	Cell1	34.1749		1	Cell1	12.0217		1	Cell1	4.17963
1	Cell1	10.5907		1	Cell1	22.4835		1	Cell1	10.6517		1	Cell1	13.8196
1	Cell1	16.5419		1	Cell1	33.6852		1	Cell1	13.9856		1	Cell1	5.67914
1	Cell1	18.2445		1	Cell1	28.708		1	Cell1	11.7897		1	Cell1	8.94573
1	Cell1	18.0251		1	Cell1	24.3596		1	Cell1	13.0731		1	Cell1	13.0882
1	Cell1	18.7059		1	Cell1	26.7361		1	Cell1	17.9874		1	Cell1	10.4744
1	Cell1	18.6851		1	Cell1	21.8104		1	Cell1	16.1389		1	Cell1	12.0603
1	Cell1	21.9296		1	Cell1	32.2227		1	Cell1	11.1329		1	Cell1	13.6963
1	Cell1	17.648		1	Cell1	30.7515		1	Cell1	8.88227		1	Cell1	3.5099
1	Cell1	22.0533		1	Cell1	22.7157		1	Cell1	18.0726		1	Cell1	6.63526
1	Cell1	23.0018		1	Cell1	21.6003		1	Cell1	10.0312		1	Cell1	15.2732
1	Cell1	16.6021		1	Cell1	24.4309		1	Cell1	16.1486		1	Cell1	15.7882
1	Cell1	16.8931		1	Cell1	29.6702		1	Cell1	10.3092		1	Cell1	17.9874
1	Cell1	19.9549		1	Cell1	27.1305		1	Cell1	15.8074		1	Cell1	12.2662
1	Cell1	16.0692		1	Cell1	31.8519		1	Cell1	10.8903		1	Cell1	18.5904
1	Cell1	19.345		1	Cell1	30.4185		1	Cell1	15.0967		1	Cell1	17.8284
1	Cell1	20.4038		1	Cell1	29.8783		1	Cell1	15.5055		1	Cell1	14.7009
1	Cell1	13.6698		1	Cell1	25.1171		1	Cell1	13.6427		1	Cell1	16.721
1	Cell1	23.8457		1	Cell1	27.4918		1	Cell1	11.2372		1	Cell1	19.3943
1	Cell1	18.6269		1	Cell1	30.6091		1	Cell1	13.036		1	Cell1	23.8022
1	Cell1	19.5225		1	Cell1	28.2821		1	Cell1	13.7977		1	Cell1	19.98
1	Cell1	16.7184		1	Cell1	29.8583		1	Cell1	13.7727		1	Cell1	15.1618
1	Cell1	12.6329		1	Cell1	28.8752		1	Cell1	7.63975		1	Cell1	4.1347
1	Cell1	12.0511		1	Cell1	29.2797		1	Cell1	15.9013		1	Cell1	16.8659
1	Cell1	12.3038		1	Cell1	29.9397		1	Cell1	18.7364		1	Cell1	20.5041
1	Cell1	8.14564		1	Cell1	21.3706		1	Cell1	20.4969		1	Cell1	17.8929
1	Cell1	8.59285		1	Cell1	24.5582		1	Cell1	15.5449		1	Cell1	17.7686
1	Cell1	10.1499		1	Cell1	24.7899		1	Cell1	10.8532		1	Cell1	15.8918
1	Cell1	12.2014		1	Cell1	21.7168		1	Cell1	13.1148		1	Cell1	17.0892
1	Cell1	13.2687		1	Cell1	22.2879		1	Cell1	16.7743		1	Cell1	16.4285
1	Cell1	17.5045		1	Cell1	22.5297		1	Cell1	14.8509		1	Cell1	6.89573
1	Cell1	18.2629		1	Cell1	27.1577		1	Cell1	13.679		1	Cell1	16.226
1	Cell1	18.7925		1	Cell1	28.547		1	Cell1	15.3547		1	Cell1	18.4431
1	Cell1	20.0459		1	Cell1	27.6793		1	Cell1	14.5205		1	Cell1	18.3905
1	Cell1	20.455		1	Cell1	24.0035		1	Cell1	12.0217		1	Cell1	18.7817
1	Cell1	22.9723		1	Cell1	22.2151		1	Cell1	14.1349		1	Cell1	16.2841
1	Cell1	21.506		1	Cell1	22.6915		1	Cell1	8.55626		1	Cell1	17.2105
1	Cell1	24.8509		1	Cell1	20.5723		1	Cell1	14.8729		1	Cell1	14.4438
1	Cell1	15.7392		1	Cell1	19.7466		1	Cell1	7.05567		1	Cell1	22.286
1	Cell1	14.0512		1	Cell1	18.4085		1	Cell1	21.3255		1	Cell1	1.06821
1	Cell1	14.4976		1	Cell1	21.8347		1	Cell1	21.0561		1	Cell1	0.301465
1	Cell1	13.6026		1	Cell1	20.7321		1	Cell1	22.0498		1	Cell1	3.05127
1	Cell1	16.1416		1	Cell1	22.3423		1	Cell1	21.2052		1	Cell1	0
1	Cell1	19.1902		1	Cell1	22.5477		1	Cell1	21.8984		1	Cell1	0
1	Cell1	6.66003		1	Cell1	23.305		1	Cell1	19.7541		1	Cell1	1.34068
1	Cell1	6.13016		1	Cell1	24.195		1	Cell1	21.4738		1	Cell1	3.69491
1	Cell1	15.4338		1	Cell1	27.714		1	Cell1	12.0439		1	Cell1	4.54758
1	Cell1	17.0706		1	Cell1	30.0742		1	Cell1	15.1394		1	Cell1	8.29439
1	Cell1	19.4959		1	Cell1	26.9484		1	Cell1	14.5708		1	Cell1	9.99492
1	Cell1	20.5425		1	Cell1	24.6976		1	Cell1	14.1916		1	Cell1	17.5035
1	Cell1	23.579		1	Cell1	23.8852		1	Cell1	17.5576		1	Cell1	16.081
1	Cell1	21.3479		1	Cell1	25.9131		1	Cell1	21.4276		1	Cell1	11.3552
1	Cell1	21.6016		1	Cell1	22.8506		1	Cell1	15.8886		1	Cell1	15.1688
1	Cell1	17.0404		1	Cell1	23.3896		1	Cell1	14.087		1	Cell1	16.7168
1	Cell1	25.8541		1	Cell1	14.5387		1	Cell1	16.3132		1	Cell1	22.833
1	Cell1	26.0732		1	Cell1	9.57461		1	Cell1	19.3272		1	Cell1	19.7658
1	Cell1	16.7559		1	Cell1	26.2954		1	Cell1	21.7178		1	Cell1	14.6123
1	Cell1	16.6289		1	Cell1	26.1639		1	Cell1	16.7282		1	Cell1	12.1404
1	Cell1	17.0236		1	Cell1	26.1521		1	Cell1	16.7225		1	Cell1	6.9337
1	Cell1	17.6824		1	Cell1	20.3737		1	Cell1	15.8402		1	Cell1	3.05128
1	Cell1	17.8174		1	Cell1	25.0944		1	Cell1	13.7151		1	Cell1	7.66681
1	Cell1	15.9842		1	Cell1	23.3571		1	Cell1	20.3218		1	Cell1	1.14574
1	Cell1	16.891		1	Cell1	24.2463		1	Cell1	15.3586		1	Cell1	17.9717
1	Cell1	17.1903		1	Cell1	27.7955		1	Cell1	16.9834		1	Cell1	17.2524
1	Cell1	18.0244		1	Cell1	28.2346		1	Cell1	14.4766		1	Cell1	1.85291
1	Cell1	22.6115		1	Cell1	17.0278		1	Cell1	14.0112		1	Cell1	7.14599
1	Cell1	13.6162		1	Cell1	17.4067		1	Cell1	11.4088		1	Cell1	3.51709
1	Cell1	6.34408		1	Cell1	27.4484		1	Cell1	9.34541		1	Cell1	12.1029
1	Cell1	13.5305		1	Cell1	29.5807		1	Cell1	13.6494		1	Cell1	2.00976
1	Cell1	12.7772		1	Cell1	24.9872		1	Cell1	20.0617		1	Cell1	1.40683
1	Cell1	17.5932		1	Cell1	29.132		1	Cell1	20.6884		1	Cell1	1.00488
1	Cell1	18.2473		1	Cell1	27.5092		1	Cell1	17.3964		1	Cell1	5.4856
1	Cell1	14.3897		1	Cell1	31.2484		1	Cell1	11.156		1	Cell1	14.8454
1	Cell1	15.2138		1	Cell1	32.9363		1	Cell1	19.3105		1	Cell1	3.4166
1	Cell1	17.3683		1	Cell1	28.6444		1	Cell1	16.9119		1	Cell1	6.89279
1	Cell1	17.6786		1	Cell1	29.907		1	Cell1	12.842		1	Cell2	6.14337
1	Cell1	13.3481		1	Cell1	30.408		1	Cell1	17.485		1	Cell2	7.25937
1	Cell1	16.3947		1	Cell1	32.7224		1	Cell1	18.2889		1	Cell2	8.76678
1	Cell1	14.5731		1	Cell1	32.4191		1	Cell1	14.7824		1	Cell2	10.0842
1	Cell1	14.8713		1	Cell1	24.9773		1	Cell1	16.0026		1	Cell2	14.3132
1	Cell1	14.5379		1	Cell1	28.9544		1	Cell1	15.113		1	Cell2	17.3742
1	Cell1	15.1948		1	Cell1	20.2283		1	Cell1	14.8909		1	Cell2	2.5304
1	Cell1	16.7815		1	Cell1	28.6016		1	Cell1	13.7686		1	Cell2	5.75287
1	Cell1	15.9789		1	Cell1	23.9489		1	Cell1	14.3845		1	Cell2	13.6856
1	Cell1	17.7677		1	Cell1	17.8377		1	Cell1	15.5915		1	Cell2	19.5638
1	Cell1	14.9556		1	Cell1	31.1444		1	Cell1	16.1942		1	Cell2	1.00498
1	Cell1	18.0915		1	Cell1	34.2305		1	Cell1	10.3742		1	Cell2	3.33011
1	Cell1	19.4516		1	Cell1	30.945		1	Cell1	11.8665		1	Cell2	1.66353
1	Cell1	14.3081		1	Cell1	33.7824		1	Cell1	8.51367		1	Cell2	0.904456
1	Cell1	19.0596		1	Cell1	34.283		1	Cell1	19.096		1	Cell2	6.38775
1	Cell1	19.6544		1	Cell1	31.8967		1	Cell1	14.6727		1	Cell2	2.37181
1	Cell1	18.8199		1	Cell1	21.1003		1	Cell1	15.3776		1	Cell2	2.67594
1	Cell1	20.7995		1	Cell1	26.8294		1	Cell1	12.0586		1	Cell2	7.89788
1	Cell1	19.0874		1	Cell1	30.3408		1	Cell1	11.1193		1	Cell2	2.51238
1	Cell1	23.7186		1	Cell1	29.0571		1	Cell1	1.40683		1	Cell2	4.93358
1	Cell1	25.6279		1	Cell1	31.1826		1	Cell1	2.79386		1	Cell2	4.52233
1	Cell1	17.5104		1	Cell1	30.1864		1	Cell1	6.61774		1	Cell2	6.71748
1	Cell1	17.916		1	Cell1	30.9038		1	Cell1	8.98794		1	Cell2	0
1	Cell1	17.633		1	Cell1	31.5114		1	Cell1	8.45834		1	Cell2	0.200996
1	Cell1	13.1648		1	Cell1	32.5409		1	Cell1	11.4327		1	Cell2	0.301485
1	Cell1	17.046		1	Cell1	34.0373		1	Cell1	13.2876		1	Cell2	1.42833
1	Cell1	18.3304		1	Cell1	33.6016		1	Cell1	18.4472		1	Cell2	1.75796
1	Cell1	17.5466		1	Cell1	21.1234		1	Cell1	17.7093		1	Cell2	1.63594
1	Cell1	15.4067		1	Cell1	25.3621		1	Cell1	19.698		1	Cell2	2.0099
1	Cell1	17.6122		1	Cell1	20.8189		1	Cell1	15.9978		1	Cell2	5.44729
1	Cell1	18.7335		1	Cell1	23.595		1	Cell1	16.2909		1	Cell2	3.1299
1	Cell1	16.8653		1	Cell1	22.048		1	Cell1	14.2708		1	Cell2	5.75995
1	Cell1	19.5371		1	Cell1	29.5261		1	Cell2	26.6265		1	Cell2	14.0927
1	Cell1	19.7974		1	Cell1	32.5908		1	Cell2	26.5796		1	Cell2	12.7407
1	Cell1	18.0847		1	Cell1	34.7786		1	Cell2	25.6138		1	Cell2	9.6687
1	Cell1	22.471		1	Cell1	34.7416		1	Cell2	23.6618		1	Cell2	17.3268
1	Cell1	15.1217		1	Cell1	18.5302		1	Cell2	13.0392		1	Cell2	22.7104
1	Cell1	13.7669		1	Cell1	20.7421		1	Cell2	22.8357		1	Cell2	19.9415
1	Cell1	13.1979		1	Cell1	20.0111		1	Cell2	16.5648		1	Cell2	14.8074
1	Cell1	15.8638		1	Cell1	15.2793		1	Cell2	15.3961		1	Cell2	23.4266
1	Cell1	15.9641		1	Cell1	19.3725		1	Cell2	0		1	Cell2	31.8636
1	Cell1	18.4031		1	Cell1	19.775		1	Cell2	12.963		1	Cell2	15.2757
1	Cell1	16.4707		1	Cell1	18.6771		1	Cell2	16.6902		1	Cell2	20.7182
1	Cell1	17.2337		1	Cell1	33.1442		1	Cell2	17.331		1	Cell2	24.8395
1	Cell1	19.0854		1	Cell1	30.4155		1	Cell2	16.4215		1	Cell2	11.1372
1	Cell1	18.6696		1	Cell1	34.4152		1	Cell2	19.4951		1	Cell2	19.9425
1	Cell1	17.7804		1	Cell1	35.2686		1	Cell2	17.5628		1	Cell2	15.8271
1	Cell1	20.0084		1	Cell1	33.1919		1	Cell2	20.8399		1	Cell2	30.985
1	Cell1	20.143		1	Cell1	33.0701		1	Cell2	3.12162		1	Cell2	19.8569
1	Cell1	20.6865		1	Cell1	35.2046		1	Cell2	3.5171		1	Cell2	24.0192
1	Cell1	21.7714		1	Cell1	33.4663		1	Cell2	10.4276		1	Cell2	28.5389
1	Cell1	23.4499		1	Cell1	27.021		1	Cell2	14.9782		1	Cell2	34.518
1	Cell1	24.5206		1	Cell1	32.5997		1	Cell2	16.0093		1	Cell2	24.7558
1	Cell1	24.8468		1	Cell1	25.5272		1	Cell2	17.2481		1	Cell2	26.814
1	Cell1	25.713		1	Cell1	29.1545		1	Cell2	11.3089		1	Cell2	28.8
1	Cell1	8.75851		1	Cell1	24.7668		1	Cell2	18.2062		1	Cell2	27.5667
1	Cell1	5.47219		1	Cell1	25.9576		1	Cell2	12.7276		1	Cell2	26.6322
1	Cell1	6.69592		1	Cell1	26.9797		1	Cell2	12.4172		1	Cell2	27.3357
1	Cell1	6.89642		1	Cell1	30.4042		1	Cell2	15.3642		1	Cell2	23.1822
1	Cell1	1.21121		1	Cell1	24.0789		1	Cell2	13.482		1	Cell2	31.2201
1	Cell1	12.8808		1	Cell1	22.9338		1	Cell2	14.9661		1	Cell2	25.5266
1	Cell1	11.6306		1	Cell1	25.0032		1	Cell2	15.5189		1	Cell2	29.6183
1	Cell1	12.1693		1	Cell1	29.4272		1	Cell2	5.79097		1	Cell2	26.2434
1	Cell1	11.9795		1	Cell1	30.067		1	Cell2	5.12393		1	Cell2	21.7069
1	Cell1	10.6757		1	Cell1	28.0491		1	Cell2	8.10165		1	Cell2	32.1513
1	Cell1	2.20508		1	Cell1	26.515		1	Cell2	17.5683		1	Cell2	28.9026
1	Cell1	8.08961		1	Cell1	27.2403		1	Cell2	20.0786		1	Cell2	32.8528
1	Cell1	8.46781		1	Cell1	27.6531		1	Cell2	20.2571		1	Cell2	35.1427
1	Cell1	8.94909		1	Cell1	29.0534		1	Cell2	0.852674		1	Cell2	35.8245
1	Cell1	8.36373		1	Cell1	30.7566		1	Cell2	13.5868		1	Cell2	33.0784
1	Cell1	7.73161		1	Cell1	27.3571		1	Cell2	18.7723		1	Cell2	30.0672
1	Cell1	8.68993		1	Cell1	28.0095		1	Cell2	15.0626		1	Cell2	24.0794
1	Cell1	9.02954		1	Cell1	32.268		1	Cell2	16.5098		1	Cell2	16.2594
1	Cell1	7.89154		1	Cell1	35.6169		1	Cell2	12.167		1	Cell2	17.4862
1	Cell1	10.0816		1	Cell1	30.3917		1	Cell2	21.2459		1	Cell2	20.6015
1	Cell1	7.10435		1	Cell1	34.084		1	Cell2	13.6031		1	Cell2	21.4246
1	Cell1	9.53137		1	Cell1	32.423		1	Cell2	16.0989		1	Cell2	31.6939
1	Cell1	8.20007		1	Cell1	34.1885		1	Cell2	26.378		1	Cell2	32.1168
1	Cell1	9.26516		1	Cell1	35.262		1	Cell2	26.5634		1	Cell2	34.7299
1	Cell1	9.70221		1	Cell1	34.2862		1	Cell2	27.9815		1	Cell2	26.0751
1	Cell1	11.2182		1	Cell1	32.4556		1	Cell2	27.2332		1	Cell2	25.7904
1	Cell1	10.1342		1	Cell1	27.781		1	Cell2	27.8774		1	Cell2	21.1148
1	Cell1	11.8583		1	Cell1	34.5765		1	Cell2	29.001		1	Cell2	29.6948
1	Cell1	8.37753		1	Cell1	28.652		1	Cell2	28.5395		1	Cell2	29.2528
1	Cell1	9.25916		1	Cell1	27.7851		1	Cell2	27.4983		1	Cell2	30.8931
1	Cell1	15.5156		1	Cell1	28.0032		1	Cell2	29.3979		1	Cell2	33.3303
1	Cell1	15.733		1	Cell1	26.3017		1	Cell2	29.8011		1	Cell2	34.4673
1	Cell1	16.2408		1	Cell1	30.4		1	Cell2	28.346		1	Cell2	21.1444
1	Cell1	17.486		1	Cell1	31.1623		1	Cell2	26.572		1	Cell2	28.4131
1	Cell1	18.9795		1	Cell1	33.6755		1	Cell2	29.1543		1	Cell2	23.6047
1	Cell1	19.6923		1	Cell1	34.0915		1	Cell2	29.2972		1	Cell2	20.53
1	Cell1	19.1016		1	Cell1	28.1651		1	Cell2	26.1058		1	Cell2	20.0592
1	Cell1	17.9815		1	Cell1	27.5364		1	Cell2	15.4687		1	Cell2	19.221
1	Cell1	18.0531		1	Cell1	25.6135		1	Cell2	18.7615		1	Cell2	18.3434
1	Cell1	25.8151		1	Cell1	33.9332		1	Cell2	23.8022		1	Cell2	31.4262
1	Cell1	18.2185		1	Cell1	29.0426		1	Cell2	15.909		1	Cell2	31.7577
1	Cell1	17.599		1	Cell1	24.905		1	Cell2	19.4546		1	Cell2	32.3007
1	Cell1	17.7138		1	Cell1	29.4781		1	Cell2	22.0343		1	Cell2	4.27902
1	Cell1	18.2654		1	Cell1	31.3135		1	Cell2	16.2014		1	Cell2	26.714
1	Cell1	11.9656		1	Cell1	32.3131		1	Cell2	21.1564		1	Cell2	22.2535
1	Cell1	13.7975		1	Cell1	30.3905		1	Cell2	17.4472		1	Cell2	7.90278
1	Cell1	16.8282		1	Cell1	26.0082		1	Cell2	23.8903		1	Cell2	6.74516
1	Cell1	17.79		1	Cell1	29.4654		1	Cell2	15.4207		1	Cell2	6.5945
1	Cell1	20.2563		1	Cell1	25.7376		1	Cell2	23.4233		1	Cell2	7.53183
1	Cell1	20.6968		1	Cell1	25.3035		1	Cell2	28.9095		1	Cell2	10.5369
1	Cell1	23.729		1	Cell1	30.8768		1	Cell2	29.4329		1	Cell2	9.95378
1	Cell1	19.499		1	Cell1	29.486		1	Cell2	27.1137		1	Cell2	7.32797
1	Cell1	22.794		1	Cell1	34.9042		1	Cell2	28.3921		1	Cell2	6.208
1	Cell1	19.4323		1	Cell1	30.2713		1	Cell2	26.0397		1	Cell2	6.29926
1	Cell1	24.2165		1	Cell1	33.5861		1	Cell2	27.2976		1	Cell2	5.02476
1	Cell1	20.9724		1	Cell1	27.9167		1	Cell2	25.4861		1	Cell2	3.06801
1	Cell1	22.3696		1	Cell1	27.016		1	Cell2	26.7302		1	Cell2	25.2693
1	Cell1	20.0488		1	Cell1	28.7992		1	Cell2	28.3798		1	Cell2	18.9147
1	Cell1	10.6524		1	Cell1	26.4889		1	Cell2	25.7376		1	Cell2	22.4936
1	Cell1	12.1598		1	Cell1	28.1788		1	Cell2	25.1543		1	Cell2	21.6768
1	Cell1	15.191		1	Cell1	32.6415		1	Cell2	28.2816		1	Cell2	22.2679
1	Cell1	17.0504		1	Cell1	27.7322		1	Cell2	29.2021		1	Cell2	17.4762
1	Cell1	18.2073		1	Cell1	33.1291		1	Cell2	27.4533		1	Cell2	22.1962
1	Cell1	19.1586		1	Cell1	31.5495		1	Cell2	22.8516		1	Cell2	15.0533
1	Cell1	20.0883		1	Cell1	29.4904		1	Cell2	22.9897		1	Cell2	12.1703
1	Cell1	20.9854		1	Cell1	32.0116		1	Cell2	16.7442		1	Cell2	11.4428
1	Cell1	20.2034		1	Cell1	26.8639		1	Cell2	16.9945		1	Cell2	10.6908
1	Cell1	20.3069		1	Cell1	27.7222		1	Cell2	24.977		1	Cell2	10.6932
1	Cell1	23.9142		1	Cell1	33.4649		1	Cell2	17.3636		1	Cell2	9.26519
1	Cell1	22.3973		1	Cell1	33.9004		1	Cell2	24.0678		1	Cell2	6.75352
1	Cell1	20.6907		1	Cell1	33.9266		1	Cell2	29.4598		1	Cell2	6.87876
1	Cell1	12.9638		1	Cell1	35.2467		1	Cell2	29.0177		1	Cell2	5.06991
1	Cell1	13.9687		1	Cell1	31.6226		1	Cell2	23.3144		1	Cell2	4.2257
1	Cell1	15.175		1	Cell1	30.3694		1	Cell2	24.2009		1	Cell2	3.11544
1	Cell1	16.3855		1	Cell1	30.8017		1	Cell2	27.7176		1	Cell2	0
1	Cell1	17.2897		1	Cell1	27.7085		1	Cell2	28.0091		1	Cell2	0.904482
1	Cell1	20.8062		1	Cell1	32.6248		1	Cell2	29.2783		1	Cell2	6.43188
1	Cell1	24.636		1	Cell1	32.6574		1	Cell2	29.0591		1	Cell2	6.99148
1	Cell1	21.5665		1	Cell1	30.3534		1	Cell2	27.9967		1	Cell2	5.65028
1	Cell1	23.6688		1	Cell1	32.9006		1	Cell2	25.8258		1	Cell2	6.30805
1	Cell1	11.6684		1	Cell1	30.8837		1	Cell2	24.97		1	Cell2	4.55682
1	Cell1	11.9588		1	Cell1	33.6507		1	Cell2	23.8918		1	Cell2	11.3933
1	Cell1	14.4005		1	Cell1	31.0114		1	Cell2	18.4817		1	Cell2	13.5775
1	Cell1	17.3537		1	Cell1	30.9748		1	Cell2	22.3837		1	Cell2	10.683
1	Cell1	16.6874		1	Cell1	32.8098		1	Cell2	17.347		1	Cell2	6.61219
1	Cell1	14.3721		1	Cell1	33.0688		1	Cell2	19.5935		1	Cell2	7.22253
1	Cell1	16.7268		1	Cell1	27.8557		1	Cell2	23.6644		1	Cell2	5.76004
1	Cell1	17.3122		1	Cell1	30.4559		1	Cell2	18.8761		1	Cell2	8.67123
1	Cell1	18.5668		1	Cell1	29.6183		1	Cell2	18.8362		1	Cell2	6.13038
1	Cell1	19.3816		1	Cell1	23.7959		1	Cell2	28.6789		1	Cell2	7.3611
1	Cell1	18.7059		1	Cell1	27.5508		1	Cell2	27.9505		1	Cell2	6.9138
1	Cell1	20.6642		1	Cell1	25.9249		1	Cell2	28.4865		1	Cell2	7.74607
1	Cell1	21.5254		1	Cell1	24.58		1	Cell2	27.068		1	Cell2	2.25839
1	Cell1	21.0072		1	Cell1	24.8067		1	Cell2	22.6501		1	Cell2	5.54917
1	Cell1	21.9979		1	Cell1	25.7839		1	Cell2	27.0107		1	Cell2	4.58779
1	Cell1	22.7506		1	Cell1	25.359		1	Cell2	27.2769		1	Cell2	2.92133
1	Cell1	23.0187		1	Cell1	28.2913		1	Cell2	27.5775		1	Cell2	5.57182
1	Cell1	23.2372		1	Cell1	26.1478		1	Cell2	23.7481		1	Cell2	2.85664
1	Cell1	23.4258		1	Cell1	26.452		1	Cell2	24.4129		1	Cell2	3.03827
1	Cell1	24.3294		1	Cell1	27.676		1	Cell2	24.2253		1	Cell2	3.66773
1	Cell1	12.4716		1	Cell1	27.2354		1	Cell2	24.2686		1	Cell2	3.98961
1	Cell1	13.1767		1	Cell1	28.0757		1	Cell2	23.6385		1	Cell2	1.80896
1	Cell1	15.2902		1	Cell1	23.0928		1	Cell2	24.7261		1	Cell2	10.9297
1	Cell1	13.9955		1	Cell1	25.7737		1	Cell2	25.0703		1	Cell2	7.78
1	Cell1	15.4814		1	Cell1	26.6643		1	Cell2	24.9491		1	Cell2	7.64842
1	Cell1	15.9589		1	Cell1	29.2972		1	Cell2	21.2604		1	Cell2	8.13951
1	Cell1	18.6612		1	Cell1	29.0445		1	Cell2	21.4163		1	Cell2	8.44184
1	Cell1	19.6705		1	Cell1	27.8956		1	Cell2	24.1936		1	Cell2	5.84692
1	Cell1	22.3207		1	Cell1	24.2846		1	Cell2	22.2532		1	Cell2	6.51688
1	Cell1	22.6615		1	Cell1	21.6706		1	Cell2	21.768		1	Cell2	6.54454
1	Cell1	22.7397		1	Cell1	26.998		1	Cell2	22.7861		1	Cell2	5.89855
1	Cell1	23.3147		1	Cell1	30.9165		1	Cell2	13.6642		1	Cell2	6.33758
1	Cell1	24.881		1	Cell1	23.5094		1	Cell2	6.53175		1	Cell2	5.19967
1	Cell1	14.2964		1	Cell1	20.42		1	Cell2	26.8393		1	Cell2	4.73288
1	Cell1	15.7997		1	Cell1	30.4739		1	Cell2	21.1831		1	Cell2	4.85717
1	Cell1	15.7303		1	Cell1	31.0794		1	Cell2	19.0136		1	Cell2	4.135
1	Cell1	17.5439		1	Cell1	32.8399		1	Cell2	20.0799		1	Cell2	26.806
1	Cell1	18.41		1	Cell1	22.6996		1	Cell2	17.5395		1	Cell2	33.6286
1	Cell1	17.6098		1	Cell1	21.9514		1	Cell2	23.7377		1	Cell2	30.8588
1	Cell1	18.4978		1	Cell1	28.0528		1	Cell2	18.2353		1	Cell2	28.6469
1	Cell1	20.3414		1	Cell1	21.2844		1	Cell2	9.55117		1	Cell2	31.9711
1	Cell1	13.4438		1	Cell1	30.019		1	Cell2	13.7992		1	Cell2	31.2866
1	Cell1	14.6512		1	Cell1	22.1049		1	Cell2	25.8164		1	Cell2	31.976
1	Cell1	14.9214		1	Cell1	33.7086		1	Cell2	27.3944		1	Cell2	34.291
1	Cell1	15.6019		1	Cell1	33.2813		1	Cell2	26.793		1	Cell2	26.3648
1	Cell1	16.9809		1	Cell1	35.736		1	Cell2	24.3591		1	Cell2	25.1522
1	Cell1	18.4666		1	Cell1	34.7853		1	Cell2	21.8511		1	Cell2	21.6401
1	Cell1	21.6739		1	Cell1	24.1414		1	Cell2	20.9754		1	Cell2	28.3601
1	Cell1	23.3409		1	Cell1	27.969		1	Cell2	18.1451		1	Cell2	24.325
1	Cell1	9.73258		1	Cell1	27.5558		1	Cell2	15.0639		1	Cell2	34.5936
1	Cell1	10.566		1	Cell1	26.6049		1	Cell2	13.9596		1	Cell2	28.158
1	Cell1	10.0243		1	Cell1	30.3974		1	Cell2	23.1342		1	Cell2	23.2774
1	Cell1	9.50325		1	Cell1	28.8974		1	Cell2	20.9947		1	Cell2	25.1732
1	Cell1	11.3836		1	Cell1	26.8002		1	Cell2	18.0684		1	Cell2	32.6475
1	Cell1	10.4138		1	Cell1	28.8183		1	Cell2	17.9188		1	Cell2	24.0033
1	Cell1	10.0366		1	Cell1	30.6629		1	Cell2	15.4961		1	Cell2	17.5269
1	Cell1	10.1544		1	Cell1	35.4032		1	Cell2	18.7849		1	Cell2	22.567
1	Cell1	10.6529		1	Cell1	32.9737		1	Cell2	20.2668		1	Cell2	18.7041
1	Cell1	11.1549		1	Cell1	35.1088		1	Cell2	18.9455		1	Cell2	20.749
1	Cell1	21.4247		1	Cell1	34.8426		1	Cell2	18.6909		1	Cell2	15.7301
1	Cell1	23.3491		1	Cell1	31.2802		1	Cell2	16.9826		1	Cell2	24.8835
1	Cell1	11.7733		1	Cell1	24.0696		1	Cell2	13.566		1	Cell2	24.7696
1	Cell1	13.8682		1	Cell1	27.9986		1	Cell2	11.9801		1	Cell2	17.7035
1	Cell1	14.2702		1	Cell1	22.082		1	Cell2	7.69115		1	Cell2	21.7194
1	Cell1	14.8732		1	Cell1	30.2195		1	Cell2	7.72978		1	Cell2	29.4333
1	Cell1	17.1845		1	Cell1	31.1331		1	Cell2	13.7229		1	Cell2	32.9878
1	Cell1	17.9885		1	Cell1	32.4178		1	Cell2	16.7246		1	Cell2	36.2072
1	Cell1	19.9002		1	Cell1	34.4515		1	Cell2	14.5958		1	Cell2	31.3394
1	Cell1	23.3844		1	Cell1	35.1923		1	Cell2	11.6519		1	Cell2	33.151
1	Cell1	22.6798		1	Cell1	31.776		1	Cell2	15.6469		1	Cell2	31.9483
1	Cell1	22.5677		1	Cell1	20.5807		1	Cell2	14.0425		1	Cell2	32.6031
1	Cell1	23.7345		1	Cell1	20.6699		1	Cell2	21.5723		1	Cell2	32.026
1	Cell1	22.3747		1	Cell1	20.6435		1	Cell2	14.7858		1	Cell2	31.3439
1	Cell1	11.0573		1	Cell1	20.7371		1	Cell2	18.0505		1	Cell2	29.4828
1	Cell1	13.9047		1	Cell1	32.9563		1	Cell2	16.38		1	Cell2	33.9587
1	Cell1	22.1171		1	Cell1	35.5708		1	Cell2	16.5791		1	Cell2	29.6821
1	Cell1	21.0901		1	Cell1	32.1026		1	Cell2	19.3255		1	Cell2	28.385
1	Cell1	23.2925		1	Cell1	32.1622		1	Cell2	17.6826		1	Cell2	13.0651
1	Cell1	14.7218		1	Cell1	33.7626		1	Cell2	20.414		1	Cell2	2.41195
1	Cell1	18.1362		1	Cell1	31.6422		1	Cell2	20.9819		1	Cell2	3.19386
1	Cell1	19.2687		1	Cell1	34.3922		1	Cell2	20.4585		1	Cell2	7.10341
1	Cell1	19.1586		1	Cell1	29.7438		1	Cell2	17.7248		1	Cell2	8.65914
1	Cell1	19.6538		1	Cell1	30.1285		1	Cell2	17.6165		1	Cell2	12.045
1	Cell1	11.6005		1	Cell1	30.6343		1	Cell2	25.2754		1	Cell2	14.1513
1	Cell1	12.7642		1	Cell1	32.2724		1	Cell2	24.2386		1	Cell2	15.8169
1	Cell1	16.4179		1	Cell1	30.3566		1	Cell2	25.9029		1	Cell2	14.1702
1	Cell1	19.2989		1	Cell1	32.9281		1	Cell2	22.9381		1	Cell2	21.3056
1	Cell1	19.1321		1	Cell1	35.0533		1	Cell2	23.809		1	Cell2	19.1633
1	Cell1	20.1957		1	Cell1	32.565		1	Cell2	26.346		1	Cell2	22.2945
1	Cell1	20.3993		1	Cell1	31.5963		1	Cell2	27.9295		1	Cell2	17.4514
1	Cell1	21.4244		1	Cell1	29.9666		1	Cell2	28.1234		1	Cell2	27.0018
1	Cell1	22.6112		1	Cell1	31.1792		1	Cell2	27.1998		1	Cell2	25.2808
1	Cell1	12.5682		1	Cell1	31.7777		1	Cell2	21.9742		1	Cell2	28.284
1	Cell1	17.029		1	Cell1	29.6852		1	Cell2	16.8393		1	Cell2	23.7814
1	Cell1	11.6851		1	Cell1	29.289		1	Cell2	19.1699		1	Cell2	26.4844
1	Cell1	12.2603		1	Cell1	29.8453		1	Cell2	22.7824		1	Cell2	30.4216
1	Cell1	13.5701		1	Cell1	34.717		1	Cell2	20.4997		1	Cell2	29.6849
1	Cell1	14.2128		1	Cell1	32.0543		1	Cell2	20.0789		1	Cell2	25.5685
1	Cell1	19.1105		1	Cell1	31.2407		1	Cell2	26.0081		1	Cell2	22.7497
1	Cell1	15.1747		1	Cell1	30.8689		1	Cell2	28.4936		1	Cell2	19.9715
1	Cell1	18.1939		1	Cell1	32.0647		1	Cell2	30.1493		1	Cell2	12.3609
1	Cell1	19.2113		1	Cell1	31.4143		1	Cell2	29.6167		1	Cell2	8.42782
1	Cell1	11.5884		1	Cell1	33.0034		1	Cell2	18.7373		1	Cell2	8.97169
1	Cell1	12.0986		1	Cell1	31.7738		1	Cell2	19.1309		1	Cell2	7.97972
1	Cell1	13.4324		1	Cell1	30.903		1	Cell2	20.1462		1	Cell2	5.95047
1	Cell1	18.1776		1	Cell1	33.2552		1	Cell2	23.0962		1	Cell2	4.62278
1	Cell1	11.6281		1	Cell1	29.8527		1	Cell2	20.7321		1	Cell2	3.70608
1	Cell1	18.1627		1	Cell1	33.8127		1	Cell2	23.481		1	Cell2	20.1893
1	Cell1	17.8787		1	Cell1	33.4055		1	Cell2	21.389		1	Cell2	24.6264
1	Cell1	19.8801		1	Cell1	30.9823		1	Cell2	25.091		1	Cell2	24.0236
1	Cell1	12.1678		1	Cell1	34.1133		1	Cell2	25.9117		1	Cell2	26.6052
1	Cell1	11.4234		1	Cell1	35.0235		1	Cell2	25.306		1	Cell2	19.5058
1	Cell1	12.2105		1	Cell1	32.9793		1	Cell2	20.0577		1	Cell2	14.6548
1	Cell1	14.3125		1	Cell1	33.114		1	Cell2	20.7321		1	Cell2	13.0444
1	Cell1	15.2747		1	Cell1	33.1575		1	Cell2	21.2661		1	Cell2	12.1936
1	Cell1	17.5132		1	Cell1	33.7585		1	Cell2	23.8516		1	Cell2	12.7641
1	Cell1	17.2349		1	Cell1	31.6649		1	Cell2	22.188		1	Cell2	10.8837
1	Cell1	14.144		1	Cell1	31.4677		1	Cell2	24.1225		1	Cell2	9.45362
1	Cell1	15.0201		1	Cell1	35.1105		1	Cell2	29.6007		1	Cell2	7.27816
1	Cell1	14.8033		1	Cell1	33.9181		1	Cell2	28.9383		1	Cell2	3.21745
1	Cell1	13.9526		1	Cell1	30.8043		1	Cell2	24.5194		1	Cell2	1.12359
1	Cell1	16.4388		1	Cell1	31.9058		1	Cell2	24.7702		1	Cell2	3.81892
1	Cell1	16.0134		1	Cell1	22.3368		1	Cell2	24.7808		1	Cell2	3.45368
1	Cell1	17.6399		1	Cell1	27.1159		1	Cell2	22.007		1	Cell2	1.03468
1	Cell1	16.1135		1	Cell1	28.7776		1	Cell2	21.4371		1	Cell2	3.05652
1	Cell1	17.0868		1	Cell1	28.9963		1	Cell2	26.3246		1	Cell2	3.75221
1	Cell1	11.6495		1	Cell1	28.745		1	Cell2	21.962		1	Cell2	4.48201
1	Cell1	12.6297		1	Cell1	22.0507		1	Cell2	22.6323		1	Cell2	5.26626
1	Cell1	13.0705		1	Cell1	25.8097		1	Cell2	22.9548		1	Cell2	5.82703
1	Cell1	13.7978		1	Cell1	27.0172		1	Cell2	23.3836		1	Cell2	6.60678
1	Cell1	15.331		1	Cell1	27.3428		1	Cell2	24.6445		1	Cell2	8.44159
1	Cell1	15.376		1	Cell1	28.2139		1	Cell2	25.8154		1	Cell2	7.82125
1	Cell1	14.5401		1	Cell1	28.0695		1	Cell2	26.6507		1	Cell2	6.83371
1	Cell1	13.1716		1	Cell1	28.8593		1	Cell2	28.3558		1	Cell2	4.72445
1	Cell1	13.727		1	Cell1	30.8326		1	Cell2	29.6373		1	Cell2	4.52228
1	Cell1	14.4712		1	Cell1	29.9375		1	Cell2	28.4773		1	Cell2	4.34
1	Cell1	15.4194		1	Cell1	30.655		1	Cell2	26.7911		1	Cell2	2.60713
1	Cell1	15.0228		1	Cell1	26.2025		1	Cell2	26.2552		1	Cell2	1.81174
1	Cell1	15.9337		1	Cell1	25.4843		1	Cell2	26.2123		1	Cell2	1.80896
1	Cell1	14.9159		1	Cell1	28.2286		1	Cell2	25.8273		1	Cell2	4.41847
1	Cell1	16.9244		1	Cell1	30.9671		1	Cell2	24.5441		1	Cell2	9.04746
1	Cell1	15.8796		1	Cell1	25.8762		1	Cell2	22.1814		1	Cell2	13.5855
1	Cell1	16.6449		1	Cell1	27.4767		1	Cell2	21.6387		1	Cell2	14.6727
1	Cell1	21.5343		1	Cell1	25.2145		1	Cell2	21.2031		1	Cell2	30.959
1	Cell1	21.2081		1	Cell1	20.8408		1	Cell2	27.0926		1	Cell2	32.6658
1	Cell1	21.4053		1	Cell1	29.7794		1	Cell2	21.7506		1	Cell3	0
1	Cell1	16.3587		1	Cell1	21.2061		1	Cell2	21.1802		1	Cell3	0.200976
1	Cell1	17.5599		1	Cell1	35.2867		1	Cell2	19.9982		1	Cell3	6.29559
1	Cell1	16.9417		1	Cell1	28.0328		1	Cell2	23.3212		1	Cell3	2.31123
1	Cell1	18.9454		1	Cell1	22.7574		1	Cell2	17.6906		1	Cell3	3.51709
1	Cell2	12.3972		1	Cell1	28.4714		1	Cell2	19.4948		1	Cell3	4.0645
1	Cell2	11.0652		1	Cell1	21.8002		1	Cell2	20.698		1	Cell3	7.66943
1	Cell2	6.22866		1	Cell1	21.6063		1	Cell2	18.9167		1	Cell3	8.248
1	Cell2	14.5487		1	Cell1	32.9491		1	Cell2	22.128		1	Cell3	9.82166
1	Cell2	19.2091		1	Cell1	23.7766		1	Cell2	18.9242		1	Cell3	9.27164
1	Cell2	15.306		1	Cell1	25.8122		1	Cell2	21.5158		1	Cell3	9.67718
1	Cell2	15.3089		1	Cell1	25.3354		1	Cell2	22.5849		1	Cell3	10.4788
1	Cell2	14.274		1	Cell1	27.5099		1	Cell2	16.8405		1	Cell3	11.3698
1	Cell2	11.5601		1	Cell1	28.2397		1	Cell2	17.0253		1	Cell3	13.0782
1	Cell2	14.4665		1	Cell1	29.2303		1	Cell2	18.0905		1	Cell3	12.638
1	Cell2	12.632		1	Cell1	28.9642		1	Cell2	21.6179		1	Cell3	10.0614
1	Cell2	24.0554		1	Cell1	30.3054		1	Cell2	25.6191		1	Cell3	34.2417
1	Cell2	13.3786		1	Cell1	30.0753		1	Cell2	21.405		1	Cell3	8.31386
1	Cell2	16.2891		1	Cell1	31.7457		1	Cell2	20.4533		1	Cell3	10.2479
1	Cell2	14.9215		1	Cell1	28.5754		1	Cell2	18.011		1	Cell3	15.5494
1	Cell2	21.3017		1	Cell1	29.7945		1	Cell2	20.8557		1	Cell3	14.2354
1	Cell2	18.2782		1	Cell1	24.6731		1	Cell2	22.7104		1	Cell3	7.17348
1	Cell2	24.7491		1	Cell1	23.998		1	Cell2	16.9971		1	Cell3	9.04394
1	Cell2	23.2329		1	Cell1	27.091		1	Cell2	26.1212		1	Cell3	9.35404
1	Cell2	20.6911		1	Cell1	22.4552		1	Cell2	19.8665		1	Cell3	10.6138
1	Cell2	16.5013		1	Cell1	29.1933		1	Cell2	22.2906		1	Cell3	10.2479
1	Cell2	19.0857		1	Cell1	30.7105		1	Cell2	18.0748		1	Cell3	25.3302
1	Cell2	8.22842		1	Cell1	20.1763		1	Cell2	21.1518		1	Cell3	10.9574
1	Cell2	21.806		1	Cell1	21.2063		1	Cell2	22.0732		1	Cell3	14.0353
1	Cell2	3.93962		1	Cell1	22.4383		1	Cell2	17.1786		1	Cell3	25.0732
1	Cell2	21.8118		1	Cell1	21.9412		1	Cell2	15.0001		1	Cell3	12.6108
1	Cell2	21.7337		1	Cell1	22.6318		1	Cell2	19.8968		1	Cell3	18.9721
1	Cell2	9.74895		1	Cell1	34.606		1	Cell2	19.3943		1	Cell3	2.48595
1	Cell2	24.3116		1	Cell1	33.57		1	Cell2	19.3881		1	Cell3	2.55802
1	Cell2	21.2763		1	Cell1	33.8972		1	Cell2	20.7016		1	Cell3	3.12647
1	Cell2	24.2327		1	Cell1	34.4071		1	Cell2	19.5455		1	Cell3	4.69185
1	Cell2	26.4002		1	Cell1	34.2326		1	Cell2	18.1829		1	Cell3	13.0484
1	Cell2	27.3879		1	Cell1	32.8167		1	Cell2	23.2735		1	Cell3	32.4191
1	Cell2	29.6773		1	Cell1	32.2447		1	Cell2	21.6879		1	Cell3	28.7883
1	Cell2	27.4738		1	Cell1	30.9136		1	Cell2	22.2842		1	Cell3	20.6806
1	Cell2	27.9324		1	Cell1	34.6022		1	Cell2	23.8658		1	Cell3	21.2551
1	Cell2	27.0984		1	Cell1	35.5015		1	Cell2	28.9965		1	Cell3	20.3538
1	Cell2	27.844		1	Cell1	35.297		1	Cell2	29.8587		1	Cell3	18.9543
1	Cell2	30.2896		1	Cell1	33.2706		1	Cell2	23.9772		1	Cell3	16.0067
1	Cell2	29.3908		1	Cell1	34.4762		1	Cell2	23.4483		1	Cell3	15.0064
1	Cell2	29.5282		1	Cell1	35.2637		1	Cell2	23.0174		1	Cell3	10.9661
1	Cell2	33.2835		1	Cell1	34.0734		1	Cell2	22.7104		1	Cell3	7.91564
1	Cell2	34.3453		1	Cell1	29.1099		1	Cell2	22.2525		1	Cell3	18.7892
1	Cell2	11.6402		1	Cell1	30.2404		1	Cell2	22.7424		1	Cell3	10.771
1	Cell2	21.1637		1	Cell1	34.606		1	Cell2	23.3914		1	Cell3	11.505
1	Cell2	13.8152		1	Cell1	32.6062		1	Cell2	24.2659		1	Cell3	5.12096
1	Cell2	14.2055		1	Cell1	32.9867		1	Cell2	27.9577		1	Cell3	7.94431
1	Cell2	24.2311		1	Cell1	33.5892		1	Cell2	28.6504		1	Cell3	3.62315
1	Cell2	25.1793		1	Cell1	33.6493		1	Cell2	26.8318		1	Cell3	12.0892
1	Cell2	26.7367		1	Cell1	35.5021		1	Cell2	21.806		1	Cell3	10.4855
1	Cell2	28.6392		1	Cell1	29.3854		1	Cell2	23.608		1	Cell3	14.0978
1	Cell2	27.0869		1	Cell1	33.5611		1	Cell2	23.2657		1	Cell3	16.3799
1	Cell2	26.2042		1	Cell1	28.3711		1	Cell2	24.4189		1	Cell3	13.2663
1	Cell2	22.5386		1	Cell1	26.7507		1	Cell2	25.3042		1	Cell3	6.96278
1	Cell2	27.5429		1	Cell1	29.0196		1	Cell2	26.0361		1	Cell3	9.14001
1	Cell2	28.0363		1	Cell1	23.7475		1	Cell2	25.6041		1	Cell3	12.0841
1	Cell2	27.4334		1	Cell1	25.6805		1	Cell2	30.3316		1	Cell3	14.7591
1	Cell2	32.408		1	Cell1	27.5264		1	Cell2	28.3087		1	Cell3	7.39119
1	Cell2	33.0801		1	Cell1	24.2478		1	Cell2	28.0542		1	Cell3	7.10064
1	Cell2	13.7607		1	Cell1	25.465		1	Cell2	24.4221		1	Cell3	1.42821
1	Cell2	11.9565		1	Cell1	27.1264		1	Cell2	26.0624		1	Cell3	0.784839
1	Cell2	17.7478		1	Cell1	24.5634		1	Cell2	24.268		1	Cell3	0.585943
1	Cell2	16.5535		1	Cell1	23.2547		1	Cell2	26.366		1	Cell3	0
1	Cell2	18.9655		1	Cell1	27.8759		1	Cell2	29.5679		1	Cell3	0
1	Cell2	21.1409		1	Cell1	23.7356		1	Cell2	29.9888		1	Cell3	0.100488
1	Cell2	20.4489		1	Cell1	22.6511		1	Cell2	30.5996		1	Cell3	1.1235
1	Cell2	17.7271		1	Cell1	29.6866		1	Cell2	27.9445		1	Cell3	0
1	Cell2	15.7103		1	Cell1	31.3086		1	Cell2	25.0799		1	Cell3	1.00489
1	Cell2	20.5835		1	Cell1	29.2881		1	Cell2	23.6168		1	Cell3	1.17189
1	Cell2	23.3569		1	Cell1	23.7296		1	Cell2	23.5249		1	Cell3	0.784839
1	Cell2	22.5249		1	Cell1	29.9933		1	Cell2	23.4623		1	Cell3	1.00488
1	Cell2	31.0638		1	Cell1	27.2555		1	Cell2	23.3134		1	Cell3	3.3404
1	Cell2	34.4211		1	Cell1	24.5796		1	Cell2	21.1217		1	Cell3	7.0921
1	Cell2	35.0991		1	Cell1	26.4325		1	Cell2	21.0693		1	Cell3	6.53254
1	Cell2	33.8772		1	Cell1	28.1582		1	Cell2	18.8903		1	Cell3	8.36654
1	Cell2	9.34542		1	Cell1	27.3423		1	Cell2	18.8665		1	Cell3	3.01465
1	Cell2	11.7498		1	Cell1	23.9649		1	Cell2	21.9148		1	Cell3	4.62248
1	Cell2	23.4352		1	Cell1	29.0038		1	Cell2	21.806		1	Cell3	2.71505
1	Cell2	22.9116		1	Cell1	24.1548		1	Cell2	19.6161		1	Cell3	8.61744
1	Cell2	21.4707		1	Cell1	24.6947		1	Cell2	27.1762		1	Cell3	7.06857
1	Cell2	23.7855		1	Cell1	28.7214		1	Cell2	22.8593		1	Cell3	8.04411
1	Cell2	8.25536		1	Cell1	30.5883		1	Cell2	19.3841		1	Cell3	6.12978
1	Cell2	11.0747		1	Cell1	24.1599		1	Cell2	21.2148		1	Cell3	10.9108
1	Cell2	7.3789		1	Cell1	26.8382		1	Cell2	20.555		1	Cell3	12.0586
1	Cell2	9.71211		1	Cell1	25.9652		1	Cell2	25.6136		1	Cell3	11.4557
1	Cell2	11.3249		1	Cell1	28.3808		1	Cell2	25.0572		1	Cell3	9.13615
1	Cell2	10.3737		1	Cell1	24.8048		1	Cell2	24.233		1	Cell3	14.7208
1	Cell2	7.86447		1	Cell1	27.0893		1	Cell2	24.0756		1	Cell3	14.3477
1	Cell2	12.8849		1	Cell1	26.3471		1	Cell2	23.6103		1	Cell3	0.502442
1	Cell2	12.687		1	Cell1	27.9081		1	Cell2	22.1609		1	Cell3	2.41591
1	Cell2	8.29442		1	Cell1	27.3698		1	Cell2	20.8072		1	Cell3	3.92035
1	Cell2	10.268		1	Cell1	26.1687		1	Cell2	20.5707		1	Cell3	5.40213
1	Cell2	11.7473		1	Cell1	25.7955		1	Cell2	19.8957		1	Cell3	7.82134
1	Cell2	12.2088		1	Cell1	28.2663		1	Cell2	19.7459		1	Cell3	5.99319
1	Cell2	12.6615		1	Cell1	23.1026		1	Cell2	20.5413		1	Cell3	5.39746
1	Cell2	4.774		1	Cell1	32.6689		1	Cell2	20.7659		1	Cell3	4.57085
1	Cell2	5.62735		1	Cell1	32.7757		1	Cell2	20.4536		1	Cell3	3.6867
1	Cell2	25.6804		1	Cell1	27.4013		1	Cell2	23.5163		1	Cell3	5.40213
1	Cell2	25.426		1	Cell1	30.816		1	Cell2	26.5383		1	Cell3	12.8817
1	Cell2	21.8985		1	Cell1	25.9347		1	Cell2	27.5174		1	Cell3	13.5551
1	Cell2	18.3677		1	Cell1	25.9829		1	Cell2	27.1479		1	Cell3	14.4319
1	Cell2	23.3972		1	Cell1	26.6829		1	Cell2	25.8035		1	Cell3	15.3247
1	Cell2	16.772		1	Cell1	27.2181		1	Cell2	24.3315		1	Cell3	15.1351
1	Cell2	20.188		1	Cell1	25.4639		1	Cell2	26.605		1	Cell3	11.4596
1	Cell2	20.6794		1	Cell1	26.1603		1	Cell2	25.4397		1	Cell3	14.2201
1	Cell2	24.8307		1	Cell1	25.4283		1	Cell2	24.4196		1	Cell3	16.1923
1	Cell2	7.23518		1	Cell1	30.678		1	Cell2	25.2355		1	Cell3	16.9167
1	Cell2	4.9719		1	Cell1	27.3168		1	Cell2	27.9512		1	Cell3	16.9399
1	Cell2	24.5279		1	Cell1	26.5566		1	Cell2	27.2508		1	Cell3	18.4898
1	Cell2	22.797		1	Cell1	27.0151		1	Cell2	27.7734		1	Cell3	20.0236
1	Cell2	3.30544		1	Cell1	26.3847		1	Cell2	28.2318		1	Cell3	18.5348
1	Cell2	25.8226		1	Cell1	27.021		1	Cell2	27.068		1	Cell3	22.0315
1	Cell2	17.5199		1	Cell1	29.3484		1	Cell2	28.6179		1	Cell3	24.231
1	Cell2	16.2236		1	Cell1	26.4233		1	Cell2	28.4482		1	Cell3	31.252
1	Cell2	15.1071		1	Cell1	24.8482		1	Cell2	27.5143		1	Cell3	16.1424
1	Cell2	24.2346		1	Cell1	28.015		1	Cell2	27.7074		1	Cell3	17.1741
1	Cell2	9.95294		1	Cell1	27.8645		1	Cell2	24.268		1	Cell3	18.2684
1	Cell2	26.1394		1	Cell1	19.6284		1	Cell2	22.9706		1	Cell3	16.7574
1	Cell2	5.80055		1	Cell1	27.6001		1	Cell2	23.4997		1	Cell3	18.6976
1	Cell2	23.8065		1	Cell1	24.4732		1	Cell2	20.5196		1	Cell3	18.0683
1	Cell2	23.7479		1	Cell1	8.67044		1	Cell2	26.6621		1	Cell3	18.8846
1	Cell2	22.7473		1	Cell1	23.2598		1	Cell2	24.8687		1	Cell3	27.6841
1	Cell2	24.8183		1	Cell1	11.0979		1	Cell2	23.5977		1	Cell3	23.1996
1	Cell2	25.898		1	Cell1	12.8537		1	Cell2	21.739		1	Cell3	27.8468
1	Cell2	24.2211		1	Cell1	19.6758		1	Cell2	21.7374		1	Cell3	20.1852
1	Cell2	26.4697		1	Cell1	20.7615		1	Cell2	22.5007		1	Cell3	23.7639
1	Cell2	14.1043		1	Cell1	6.91571		1	Cell2	21.3114		1	Cell3	27.4331
1	Cell2	20.9135		1	Cell1	21.158		1	Cell2	22.4126		1	Cell3	31.2936
1	Cell2	24.1248		1	Cell1	20.1567		1	Cell2	23.8158		1	Cell3	9.79851
1	Cell2	9.24496		1	Cell2	4.26543		1	Cell2	25.7009		1	Cell3	11.8359
1	Cell2	25.7447		1	Cell2	14.5021		1	Cell2	23.1451		1	Cell3	8.65428
1	Cell2	24.6853		1	Cell2	15.9911		1	Cell2	22.0091		1	Cell3	14.7009
1	Cell2	6.4665		1	Cell2	2.01981		1	Cell2	21.5646		1	Cell3	13.9722
1	Cell2	25.1824		1	Cell2	7.50628		1	Cell2	23.2555		1	Cell3	16.9882
1	Cell2	22.1616		1	Cell2	8.87625		1	Cell2	23.6148		1	Cell3	17.0514
1	Cell2	15.3389		1	Cell2	15.072		1	Cell2	27.147		1	Cell3	26.2867
1	Cell2	22.3178		1	Cell2	13.3649		1	Cell2	24.0428		1	Cell3	29.8439
1	Cell2	9.0963		1	Cell2	11.7022		1	Cell2	22.9987		1	Cell3	18.3897
1	Cell2	8.23333		1	Cell2	12.423		1	Cell2	22.5081		1	Cell3	18.3223
1	Cell2	9.15274		1	Cell2	15.3398		1	Cell2	23.0811		1	Cell3	18.5153
1	Cell2	23.764		1	Cell2	15.9819		1	Cell2	29.487		1	Cell3	14.651
1	Cell2	6.84282		1	Cell2	13.1742		1	Cell2	29.5971		1	Cell3	20.3397
1	Cell2	8.50599		1	Cell2	14.6452		1	Cell2	28.447		1	Cell3	6.48132
1	Cell2	20.9016		1	Cell2	18.8562		1	Cell2	28.6437		1	Cell3	4.57637
1	Cell2	24.1183		1	Cell2	14.1101		1	Cell2	28.6789		1	Cell3	1.00489
1	Cell2	24.842		1	Cell2	16.4397		1	Cell2	29.0482		1	Cell3	0.401953
1	Cell2	24.7687		1	Cell2	21.964		1	Cell2	29.8104		1	Cell3	3.31764
1	Cell2	20.1542		1	Cell2	13.2644		1	Cell2	29.0203		1	Cell3	8.09977
1	Cell2	26.1125		1	Cell2	21.0262		1	Cell2	28.4906		1	Cell3	2.31342
1	Cell2	26.3556		1	Cell2	15.9827		1	Cell2	29.2824		1	Cell3	24.5854
1	Cell2	26.7299		1	Cell2	23.0699		1	Cell2	27.6417		1	Cell3	21.7807
1	Cell2	20.4863		1	Cell2	21.3277		1	Cell2	29.6544		1	Cell3	21.1305
1	Cell2	30.649		1	Cell2	9.51022		1	Cell2	27.7889		1	Cell3	18.333
1	Cell2	31.3528		1	Cell2	7.88304		1	Cell2	25.6742		1	Cell3	31.2921
1	Cell2	32.054		1	Cell2	13.8206		1	Cell2	26.6409		1	Cell3	13.0469
1	Cell2	32.5167		1	Cell2	10.3153		1	Cell2	28.5516		1	Cell3	16.7198
1	Cell2	31.8213		1	Cell2	12.7846		1	Cell2	29.2276		1	Cell3	15.3823
1	Cell2	33.2417		1	Cell2	16.9183		1	Cell2	28.3087		1	Cell3	10.8196
1	Cell2	32.2669		1	Cell2	21.5466		1	Cell2	26.5495		1	Cell3	11.8717
1	Cell2	16.5955		1	Cell2	24.7425		1	Cell2	27.3014		1	Cell3	14.9549
1	Cell2	17.0493		1	Cell2	25.2818		1	Cell2	28.3581		1	Cell3	20.1157
1	Cell2	22.4413		1	Cell2	23.5704		1	Cell2	26.0908		1	Cell3	17.3377
1	Cell2	23.0226		1	Cell2	31.5021		1	Cell2	25.5179		1	Cell3	16.5346
1	Cell2	20.296		1	Cell2	18.9047		1	Cell2	27.1819		1	Cell3	17.9061
1	Cell2	24.9311		1	Cell2	22.8135		1	Cell2	26.2875		1	Cell3	17.9337
1	Cell2	24.9262		1	Cell2	23.7673		1	Cell2	22.8995		1	Cell3	6.29557
1	Cell2	25.2792		1	Cell2	24.5563		1	Cell2	22.9686		1	Cell3	3.51709
1	Cell2	26.5905		1	Cell2	22.8005		1	Cell2	23.7072		1	Cell3	1.20586
1	Cell2	27.234		1	Cell2	23.8933		1	Cell2	22.8375		1	Cell3	5.21378
1	Cell2	24.8434		1	Cell2	23.0906		1	Cell2	25.3018		1	Cell3	29.15
1	Cell2	28.4736		1	Cell2	25.6052		1	Cell2	25.2738		1	Cell3	19.9565
1	Cell2	27.2302		1	Cell2	16.3032		1	Cell2	23.4765		1	Cell3	30.1843
1	Cell2	27.6755		1	Cell2	21.4823		1	Cell2	23.2618		1	Cell3	20.4081
1	Cell2	30.4481		1	Cell2	20.8081		1	Cell2	23.9644		1	Cell3	19.6511
1	Cell2	28.8948		1	Cell2	19.5877		1	Cell2	23.5315		1	Cell3	24.6008
1	Cell2	21.06		1	Cell2	20.8254		1	Cell2	25.9677		1	Cell3	19.3293
1	Cell2	22.0079		1	Cell2	23.1043		1	Cell2	24.5427		1	Cell3	23.8105
1	Cell2	24.3481		1	Cell2	24.2328		1	Cell2	24.3974		1	Cell3	19.982
1	Cell2	24.6801		1	Cell2	20.3541		1	Cell2	24.2761		1	Cell3	19.8153
1	Cell2	26.8229		1	Cell2	25.1546		1	Cell2	25.2348		1	Cell3	21.4078
1	Cell2	28.6505		1	Cell2	24.1274		1	Cell2	24.9505		1	Cell3	22.607
1	Cell2	24.2658		1	Cell2	26.7952		1	Cell2	26.8421		1	Cell3	18.383
1	Cell2	28.0932		1	Cell2	24.6247		1	Cell2	12.1828		1	Cell3	23.5325
1	Cell2	29.3413		1	Cell2	25.2822		1	Cell2	9.91991		1	Cell3	28.5219
1	Cell2	28.9199		1	Cell2	23.9605		1	Cell2	18.2483		1	Cell3	26.9723
1	Cell2	31.457		1	Cell2	23.9869		1	Cell2	14.0145		1	Cell3	23.8682
1	Cell2	30.0461		1	Cell2	22.2027		1	Cell2	20.8111		1	Cell3	21.5449
1	Cell2	29.4516		1	Cell2	26.8311		1	Cell2	21.9197		1	Cell3	22.2644
1	Cell2	30.0629		1	Cell2	27.3482		1	Cell2	21.6256		1	Cell3	24.6958
1	Cell2	29.1107		1	Cell2	27.3328		1	Cell2	10.0489		1	Cell3	23.6617
1	Cell2	30.2275		1	Cell2	27.5488		1	Cell2	5.54966		1	Cell3	26.0014
1	Cell2	28.549		1	Cell2	24.713		1	Cell2	3.69492		1	Cell3	21.0599
1	Cell2	30.0683		1	Cell2	30.7137		1	Cell2	12.7632		1	Cell3	23.3334
1	Cell2	29.9519		1	Cell2	24.8342		1	Cell2	14.0386		1	Cell3	3.91389
1	Cell2	28.238		1	Cell2	31.2278		1	Cell2	15.5809		1	Cell3	10.2498
1	Cell2	26.9821		1	Cell2	24.6808		1	Cell2	16.4801		1	Cell3	9.87298
1	Cell2	27.5126		1	Cell2	31.4954		1	Cell2	20.8079		1	Cell3	10.1469
1	Cell2	22.3023		1	Cell2	31.2839		1	Cell2	17.9152		1	Cell3	3.51852
1	Cell2	26.3512		1	Cell2	29.229		1	Cell2	19.5437		1	Cell3	25.9277
1	Cell2	27.9663		1	Cell2	24.6416		1	Cell2	18.1929		1	Cell3	15.1094
1	Cell2	25.2976		1	Cell2	30.1385		1	Cell2	19.1135		1	Cell3	10.0614
1	Cell2	28.8241		1	Cell2	24.0627		1	Cell2	21.0425		1	Cell3	9.89698
1	Cell2	29.9456		1	Cell2	27.753		1	Cell2	20.7177		1	Cell3	9.38908
1	Cell2	28.1413		1	Cell2	26.1938		1	Cell2	18.6736		1	Cell3	7.55336
1	Cell2	29.159		1	Cell2	28.768		1	Cell2	18.7117		1	Cell3	8.50061
1	Cell2	28.8745		1	Cell2	24.6875		1	Cell2	15.1977		1	Cell3	10.3751
1	Cell2	27.6984		1	Cell2	28.3476		1	Cell2	18.3743		1	Cell3	11.9509
1	Cell2	11.6571		1	Cell2	27.7408		1	Cell2	19.2062		1	Cell3	17.383
1	Cell2	11.764		1	Cell2	24.4579		1	Cell2	19.8719		1	Cell3	15.9887
1	Cell2	18.2593		1	Cell2	28.3352		1	Cell2	11.0139		1	Cell3	24.8208
1	Cell2	23.4138		1	Cell2	24.5563		1	Cell2	12.1496		1	Cell3	20.8982
1	Cell2	19.1522		1	Cell2	24.8746		1	Cell2	14.9765		1	Cell4	23.5443
1	Cell2	16.5867		1	Cell2	25.963		1	Cell2	4.71012		1	Cell4	0.585951
1	Cell2	19.5785		1	Cell2	24.3248		1	Cell2	5.11604		1	Cell4	1.9947
1	Cell2	20.6628		1	Cell2	20.8591		1	Cell2	8.84357		1	Cell4	2.11993
1	Cell2	23.2997		1	Cell2	19.9808		1	Cell2	12.9751		1	Cell4	2.11038
1	Cell2	22.04		1	Cell2	22.4929		1	Cell2	24.1696		1	Cell4	5.58793
1	Cell2	15.8775		1	Cell2	21.5153		1	Cell2	22.5104		1	Cell4	0.401977
1	Cell2	20.3992		1	Cell2	25.0799		1	Cell2	17.8114		1	Cell4	2.78665
1	Cell2	23.1158		1	Cell2	23.3049		1	Cell2	20.2442		1	Cell4	0
1	Cell2	17.2852		1	Cell2	24.242		1	Cell2	27.2954		1	Cell4	2.25821
1	Cell2	22.1203		1	Cell2	19.0277		1	Cell2	14.8332		1	Cell4	3.11532
1	Cell2	19.9274		1	Cell2	27.3021		1	Cell3	16.0488		1	Cell4	7.1412
1	Cell2	29.8439		1	Cell2	27.4474		1	Cell3	26.0194		1	Cell4	9.3414
1	Cell2	18.5471		1	Cell2	26.5828		1	Cell3	35.6657		1	Cell4	11.668
1	Cell2	20.8474		1	Cell2	30.778		1	Cell3	41.637		1	Cell4	12.5777
1	Cell2	30.7772		1	Cell2	26.8141		1	Cell3	42.3031		1	Cell4	12.8209
1	Cell2	22.2264		1	Cell2	30.9244		1	Cell3	27.5733		1	Cell4	14.8448
1	Cell2	24.6166		1	Cell2	26.7509		1	Cell3	28.1823		1	Cell4	16.4053
1	Cell2	25.5644		1	Cell2	31.8762		1	Cell3	25.4537		1	Cell4	16.4517
1	Cell2	23.5238		1	Cell2	27.3632		1	Cell3	29.3842		1	Cell4	7.04389
1	Cell2	25.0257		1	Cell2	26.7299		1	Cell3	30.1183		1	Cell4	9.57434
1	Cell2	20.0799		1	Cell2	27.9389		1	Cell3	20.9952		1	Cell4	17.3513
1	Cell2	17.0848		1	Cell2	28.47		1	Cell3	24.2627		1	Cell4	19.0112
1	Cell2	17.229		1	Cell2	26.4349		1	Cell3	27.0271		1	Cell4	4.8279
1	Cell2	17.8023		1	Cell2	27.7906		1	Cell3	24.0689		1	Cell4	3.01645
1	Cell2	9.95192		1	Cell2	29.8219		1	Cell3	27.977		1	Cell4	1.87738
1	Cell2	21.7469		1	Cell2	28.3765		1	Cell3	31.7069		1	Cell4	28.0446
1	Cell2	31.2461		1	Cell2	26.1491		1	Cell3	30.5564		1	Cell4	17.9237
1	Cell2	31.9391		1	Cell2	27.2501		1	Cell3	29.1334		1	Cell4	21.3701
1	Cell2	25.661		1	Cell2	26.2058		1	Cell3	21.4984		1	Cell4	15.0643
1	Cell2	24.3626		1	Cell2	22.4257		1	Cell3	20.9898		1	Cell4	22.7049
1	Cell2	27.2785		1	Cell2	24.2055		1	Cell3	18.502		1	Cell4	16.4473
1	Cell2	24.5638		1	Cell2	28.1512		1	Cell3	24.8163		1	Cell4	14.0695
1	Cell2	23.4379		1	Cell2	22.8339		1	Cell3	26.5258		1	Cell4	13.7159
1	Cell2	26.3126		1	Cell2	22.0872		1	Cell3	32.3377		1	Cell4	16.1489
1	Cell2	28.9932		1	Cell2	21.7803		1	Cell3	25.721		1	Cell4	10.5406
1	Cell2	19.4481		1	Cell2	24.2501		1	Cell3	24.0721		1	Cell4	14.721
1	Cell2	18.9838		1	Cell2	26.4477		1	Cell3	24.4565		1	Cell4	20.4059
1	Cell2	17.848		1	Cell2	27.1248		1	Cell3	29.444		1	Cell4	13.8852
1	Cell2	23.8414		1	Cell2	26.6155		1	Cell3	26.4957		1	Cell4	28.9521
1	Cell2	7.80453		1	Cell2	30.2732		1	Cell3	27.3547		1	Cell4	26.6138
1	Cell2	25.5518		1	Cell2	28.8341		1	Cell3	27.9656		1	Cell4	26.816
1	Cell2	8.65427		1	Cell2	25.4968		1	Cell3	32.4314		1	Cell4	27.1001
1	Cell2	23.0204		1	Cell2	31.1972		1	Cell3	33.9265		1	Cell4	23.7818
1	Cell2	19.6159		1	Cell2	27.4386		1	Cell3	35.6049		1	Cell4	13.3029
1	Cell2	20.2441		1	Cell2	27.9682		1	Cell3	39.6337		1	Cell4	24.8376
1	Cell2	29.5452		1	Cell2	24.5685		1	Cell3	36.2902		1	Cell4	17.6873
1	Cell2	24.8696		1	Cell2	26.8933		1	Cell3	40.9386		1	Cell4	18.2236
1	Cell2	24.334		1	Cell2	26.5798		1	Cell3	40.9004		1	Cell4	19.8463
1	Cell2	29.6318		1	Cell2	23.6647		1	Cell3	36.2996		1	Cell4	20.3615
1	Cell2	23.4689		1	Cell2	7.64519		1	Cell3	40.8309		1	Cell4	26.8574
1	Cell2	23.9057		1	Cell2	8.24805		1	Cell3	38.3302		1	Cell4	29.5706
1	Cell2	24.3427		1	Cell2	16.0111		1	Cell3	33.0165		1	Cell4	31.5399
1	Cell2	21.4519		1	Cell2	18.1313		1	Cell3	35.6832		1	Cell4	35.5044
1	Cell2	22.009		1	Cell2	19.662		1	Cell3	38.9254		1	Cell4	35.4418
1	Cell2	21.4785		1	Cell2	17.4887		1	Cell3	39.3539		1	Cell4	31.6399
1	Cell2	20.1852		1	Cell2	20.6938		1	Cell3	40.5626		1	Cell4	16.1257
1	Cell2	20.54		1	Cell2	18.2991		1	Cell3	39.2421		1	Cell4	20.1934
1	Cell2	20.7943		1	Cell2	17.8014		1	Cell3	43.3803		1	Cell4	19.2803
1	Cell2	33.3722		1	Cell2	12.056		1	Cell3	41.2464		1	Cell4	23.211
1	Cell2	35.1528		1	Cell2	11.8708		1	Cell3	35.9755		1	Cell4	27.5659
1	Cell2	34.9985		1	Cell2	9.63698		1	Cell3	31.7187		1	Cell4	25.8931
1	Cell2	30.5889		1	Cell2	9.26988		1	Cell3	31.7008		1	Cell4	26.4068
1	Cell2	31.6016		1	Cell2	13.6158		1	Cell3	43.3083		1	Cell4	26.9475
1	Cell2	34.1024		1	Cell2	16.5751		1	Cell3	43.6387		1	Cell4	28.4494
1	Cell2	30.0401		1	Cell2	9.78922		1	Cell3	34.7002		1	Cell4	31.6985
1	Cell2	28.534		1	Cell2	16.6609		1	Cell3	35.4694		1	Cell4	18.6283
1	Cell2	14.5722		1	Cell2	14.7553		1	Cell3	36.5104		1	Cell4	28.0707
1	Cell2	12.396		1	Cell2	15.666		1	Cell3	34.1662		1	Cell4	35.6242
1	Cell2	17.3412		1	Cell2	16.734		1	Cell3	33.9943		1	Cell4	32.7816
1	Cell2	15.2828		1	Cell2	12.2156		1	Cell3	35.1738		1	Cell4	10.6066
1	Cell2	16.6983		1	Cell2	13.0441		1	Cell3	38.2747		1	Cell4	14.36
1	Cell2	13.6079		1	Cell2	14.7627		1	Cell3	38.5178		1	Cell4	22.0347
1	Cell2	11.5976		1	Cell2	7.5366		1	Cell3	35.4649		1	Cell4	31.0201
1	Cell2	12.1204		1	Cell2	3.8792		1	Cell3	36.6969		1	Cell4	25.8172
1	Cell2	11.8802		1	Cell2	8.98192		1	Cell3	38.063		1	Cell4	26.3369
1	Cell2	18.4516		1	Cell2	10.2364		1	Cell3	38.9036		1	Cell4	30.402
1	Cell2	16.2273		1	Cell2	10.3543		1	Cell3	40.9937		1	Cell4	31.4741
1	Cell2	13.6723		1	Cell2	12.3548		1	Cell3	40.1475		1	Cell4	17.4069
1	Cell2	14.8943		1	Cell2	16.0672		1	Cell3	36.8529		1	Cell4	27.5647
1	Cell2	16.2906		1	Cell2	14.5025		1	Cell3	33.7273		1	Cell4	29.341
1	Cell2	14.7797		1	Cell2	13.73		1	Cell3	41.2236		1	Cell4	26.1205
1	Cell2	19.6981		1	Cell2	14.8244		1	Cell3	38.1376		1	Cell4	22.9058
1	Cell2	18.1531		1	Cell2	14.3156		1	Cell3	38.3584		1	Cell4	22.0903
1	Cell2	17.1011		1	Cell2	15.05		1	Cell3	30.3579		1	Cell4	22.1457
1	Cell2	19.6881		1	Cell2	12.7062		1	Cell3	28.4266		1	Cell4	19.4862
1	Cell2	13.4715		1	Cell2	15.3965		1	Cell3	33.5546		1	Cell4	10.8606
1	Cell2	10.6518		1	Cell2	19.8111		1	Cell3	33.5109		1	Cell4	13.9185
1	Cell2	21.9576		1	Cell2	27.5676		1	Cell3	31.4224		1	Cell4	9.1834
1	Cell2	23.3179		1	Cell2	27.1977		1	Cell3	20.5023		1	Cell4	10.3228
1	Cell2	25.2024		1	Cell2	23.4568		1	Cell3	31.6017		1	Cell4	14.0272
1	Cell2	20.2544		1	Cell2	24.134		1	Cell3	30.8702		1	Cell4	19.3527
1	Cell2	21.4571		1	Cell2	21.9605		1	Cell3	25.8587		1	Cell4	16.161
1	Cell2	18.5074		1	Cell2	24.3179		1	Cell3	23.6824		1	Cell4	4.52224
1	Cell2	25.9309		1	Cell2	27.1738		1	Cell3	35.0835		1	Cell4	4.19788
1	Cell2	10.8695		1	Cell2	21.4101		1	Cell3	28.482		1	Cell4	13.4614
1	Cell2	21.1179		1	Cell2	23.5847		1	Cell3	24.676		1	Cell4	2.60504
1	Cell2	25.7678		1	Cell2	18.6688		1	Cell3	27.594		1	Cell4	24.7364
1	Cell2	22.9513		1	Cell2	24.445		1	Cell3	36.2964		1	Cell4	21.3904
1	Cell2	26.3627		1	Cell2	24.2198		1	Cell3	34.0967		1	Cell4	13.8102
1	Cell2	9.22363		1	Cell2	21.8574		1	Cell3	25.7927		1	Cell4	12.1812
1	Cell2	8.24374		1	Cell2	16.6708		1	Cell3	31.555		1	Cell4	16.2096
1	Cell2	19.2962		1	Cell2	23.7456		1	Cell3	26.8203		1	Cell4	9.32391
1	Cell2	22.7113		1	Cell2	20.4298		1	Cell3	31.0828		1	Cell4	30.5367
1	Cell2	22.208		1	Cell2	23.3906		1	Cell3	32.1835		1	Cell4	23.2128
1	Cell2	24.3183		1	Cell2	21.7303		1	Cell3	30.542		1	Cell4	2.1553
1	Cell2	24.3216		1	Cell2	16.2799		1	Cell3	27.5836		1	Cell4	19.0093
1	Cell2	24.9244		1	Cell2	11.031		1	Cell3	23.9604		1	Cell4	1.77785
1	Cell2	25.4572		1	Cell2	16.1789		1	Cell3	28.5531		1	Cell4	5.67114
1	Cell2	25.7553		1	Cell2	22.7929		1	Cell3	28.9337		1	Cell4	4.60173
1	Cell2	9.25641		1	Cell2	8.5402		1	Cell3	29.1833		1	Cell4	1.00494
1	Cell2	21.62		1	Cell2	9.29423		1	Cell3	28.0363		1	Cell4	1.16215
1	Cell2	22.0256		1	Cell2	11.1		1	Cell3	28.1452		1	Cell4	0
1	Cell2	16.8833		1	Cell2	16.7934		1	Cell3	27.1439		1	Cell4	0.602929
1	Cell2	17.8873		1	Cell2	16.648		1	Cell3	27.0541		1	Cell4	0
1	Cell2	14.5709		1	Cell2	7.16701		1	Cell3	26.7378		1	Cell4	9.94892
1	Cell2	18.7914		1	Cell2	14.6859		1	Cell3	25.8414		1	Cell4	30.4358
1	Cell2	22.3196		1	Cell2	13.1253		1	Cell3	31.2001		1	Cell4	29.4434
1	Cell2	23.2235		1	Cell2	26.9563		1	Cell3	26.0814		1	Cell4	22.5642
1	Cell2	21.9252		1	Cell2	25.9214		1	Cell3	35.9674		1	Cell4	24.2413
1	Cell2	21.9397		1	Cell2	22.0727		1	Cell3	24.7625		1	Cell4	25.2025
1	Cell2	22.5171		1	Cell2	22.7957		1	Cell3	35.4053		1	Cell4	16.7545
1	Cell2	24.3972		1	Cell2	18.8461		1	Cell3	21.592		1	Cell4	26.2509
1	Cell2	27.3673		1	Cell2	20.6858		1	Cell3	34.4847		1	Cell4	29.617
1	Cell2	28.1399		1	Cell2	22.8747		1	Cell3	33.5039		1	Cell4	30.637
1	Cell2	26.5383		1	Cell2	19.69		1	Cell3	32.7407		1	Cell4	31.8303
1	Cell2	27.4424		1	Cell2	20.8541		1	Cell3	33.8352		1	Cell4	32.7565
1	Cell2	27.99		1	Cell2	15.3142		1	Cell3	33.4404		1	Cell4	32.5952
1	Cell2	26.7324		1	Cell2	16.5322		1	Cell3	31.9063		1	Cell4	32.9888
1	Cell2	27.5751		1	Cell2	14.4095		1	Cell3	30.405		1	Cell4	35.161
1	Cell2	25.4117		1	Cell2	16.7238		1	Cell3	31.4891		1	Cell4	24.895
1	Cell2	9.60335		1	Cell2	17.0347		1	Cell3	19.119		1	Cell4	26.8519
1	Cell2	22.474		1	Cell2	22.4654		1	Cell3	29.8279		1	Cell4	27.5767
1	Cell2	21.9355		1	Cell2	12.5654		1	Cell3	31.3178		1	Cell4	27.3862
1	Cell2	21.0923		1	Cell2	22.8945		1	Cell3	30.5512		1	Cell4	26.1155
1	Cell2	27.559		1	Cell2	11.5141		1	Cell3	29.8451		1	Cell4	28.8584
1	Cell2	21.3552		1	Cell2	17.9453		1	Cell3	25.0195		1	Cell4	30.1553
1	Cell2	29.0057		1	Cell2	17.4512		1	Cell3	20.399		1	Cell4	19.2759
1	Cell2	21.7596		1	Cell2	11.9645		1	Cell3	12.3014		1	Cell4	17.7956
1	Cell2	26.3657		1	Cell2	21.1329		1	Cell3	16.393		1	Cell4	0
1	Cell2	26.6454		1	Cell2	9.34299		1	Cell3	13.7935		1	Cell4	21.4711
1	Cell2	22.8374		1	Cell2	16.7942		1	Cell3	13.8123		1	Cell4	7.50411
1	Cell2	26.4378		1	Cell2	20.2708		1	Cell3	2.87985		1	Cell5	8.83011
1	Cell2	28.4384		1	Cell2	19.2785		1	Cell3	12.2488		1	Cell5	14.0474
1	Cell2	24.2413		1	Cell2	16.7275		1	Cell3	14.6046		1	Cell5	20.4011
1	Cell2	26.7401		1	Cell2	11.3292		1	Cell3	16.6341		1	Cell5	27.5482
1	Cell2	28.6011		1	Cell2	18.5687		1	Cell3	22.0312		1	Cell5	4.52242
1	Cell2	24.0873		1	Cell2	11.3461		1	Cell3	31.0141		1	Cell5	20.2551
1	Cell2	23.0099		1	Cell2	12.7491		1	Cell3	23.5669		1	Cell5	26.5193
1	Cell2	22.5708		1	Cell2	12.0381		1	Cell3	29.5089		1	Cell5	23.0457
1	Cell2	22.9875		1	Cell2	9.40831		1	Cell3	31.3369		1	Cell5	5.26633
1	Cell2	23.8276		1	Cell2	13.8841		1	Cell3	33.3792		1	Cell5	3.61793
1	Cell2	22.4485		1	Cell2	14.3712		1	Cell3	23.6095		1	Cell5	19.1751
1	Cell2	23.5448		1	Cell2	9.39254		1	Cell3	30.2606		1	Cell5	19.8172
1	Cell2	22.2004		1	Cell2	12.8629		1	Cell3	25.272		1	Cell5	30.7951
1	Cell2	21.2666		1	Cell2	26.3398		1	Cell3	27.299		1	Cell5	13.9446
1	Cell2	26.0615		1	Cell2	24.1198		1	Cell3	28.0295		1	Cell5	4.9244
1	Cell2	9.30699		1	Cell2	24.8079		1	Cell3	28.614		1	Cell5	21.8199
1	Cell2	20.8167		1	Cell2	20.856		1	Cell3	30.0256		1	Cell5	15.2575
1	Cell2	11.194		1	Cell2	24.3158		1	Cell3	29.5518		1	Cell5	12.0932
1	Cell2	25.7927		1	Cell2	18.6518		1	Cell3	33.0916		1	Cell5	11.2616
1	Cell2	26.1659		1	Cell2	20.9726		1	Cell3	23.7527		1	Cell5	17.8514
1	Cell2	27.4878		1	Cell2	23.0282		1	Cell3	25.8942		1	Cell5	0.224721
1	Cell2	20.5164		1	Cell2	16.9724		1	Cell3	25.5932		1	Cell5	0
1	Cell2	12.2088		1	Cell2	21.9855		1	Cell3	25.7182		1	Cell5	10.6911
1	Cell2	22.6962		1	Cell2	24.8102		1	Cell3	26.5585		1	Cell5	9.93355
1	Cell2	27.3995		1	Cell2	23.354		1	Cell3	30.6406		1	Cell5	26.9562
1	Cell2	23.3681		1	Cell2	16.1828		1	Cell3	27.7129		1	Cell5	26.5315
1	Cell2	27.2998		1	Cell2	22.6695		1	Cell3	29.3394		1	Cell5	25.2364
1	Cell2	19.1206		1	Cell2	15.6197		1	Cell3	30.001		1	Cell5	26.1419
1	Cell2	16.9266		1	Cell2	16.0771		1	Cell3	31.5108		1	Cell5	24.6712
1	Cell2	24.7683		1	Cell2	17.206		1	Cell3	32.4128		1	Cell5	26.2164
1	Cell2	20.5619		1	Cell2	21.6832		1	Cell3	32.7229		1	Cell5	24.8206
1	Cell2	20.386		1	Cell2	19.8799		1	Cell3	36.6712		1	Cell5	23.34
1	Cell2	23.3784		1	Cell2	13.3497		1	Cell3	27.9042		1	Cell5	16.5013
1	Cell2	22.2804		1	Cell2	18.256		1	Cell3	26.1194		1	Cell5	19.7805
1	Cell2	22.7042		1	Cell2	15.0278		1	Cell3	25.9533		1	Cell5	23.8352
1	Cell2	26.3051		1	Cell2	18.2635		1	Cell3	32.6132		1	Cell5	25.1489
1	Cell2	28.6569		1	Cell2	20.9905		1	Cell3	26.7921		1	Cell5	14.3347
1	Cell2	26.8709		1	Cell2	14.544		1	Cell3	26.9274		1	Cell5	17.1996
1	Cell2	23.8041		1	Cell2	20.3302		1	Cell3	30.9682		1	Cell5	24.108
1	Cell2	25.4218		1	Cell2	12.4866		1	Cell3	35.1948		1	Cell5	22.5674
1	Cell2	24.6107		1	Cell2	13.8083		1	Cell3	35.761		1	Cell5	26.9307
1	Cell2	24.6148		1	Cell2	21.4276		1	Cell3	33.407		1	Cell5	19.1026
1	Cell2	23.0809		1	Cell2	15.8934		1	Cell3	36.5645		1	Cell5	19.0735
1	Cell2	26.8833		1	Cell2	20.0191		1	Cell3	36.0758		1	Cell5	26.1181
1	Cell2	11.1034		1	Cell2	18.1014		1	Cell3	32.6321		1	Cell5	24.6272
1	Cell2	11.2493		1	Cell2	18.3848		1	Cell3	34.3749		1	Cell5	21.5919
1	Cell2	12.0507		1	Cell2	17.5276		1	Cell3	35.8967		1	Cell5	15.0603
1	Cell2	26.3368		1	Cell2	18.666		1	Cell3	32.4675		1	Cell5	15.1082
1	Cell2	21.9896		1	Cell2	15.6617		1	Cell3	34.6987		1	Cell5	21.5181
1	Cell2	26.0969		1	Cell2	18.3949		1	Cell3	36.1739		1	Cell5	20.5462
1	Cell2	20.6239		1	Cell2	17.6334		1	Cell3	39.3419		1	Cell5	26.1048
1	Cell2	25.391		1	Cell2	11.9152		1	Cell3	34.5163		1	Cell5	16.5551
1	Cell2	25.5126		1	Cell2	12.6049		1	Cell3	37.6785		1	Cell5	21.8414
1	Cell2	15.1351		1	Cell2	17.1295		1	Cell3	38.6829		1	Cell5	19.3964
1	Cell2	21.5311		1	Cell2	12.2534		1	Cell3	40.2171		1	Cell5	21.9376
1	Cell2	23.4696		1	Cell2	19.4168		1	Cell3	42.3688		1	Cell5	20.9502
1	Cell2	16.298		1	Cell2	3.72168		1	Cell3	38.6981		1	Cell5	25.8476
1	Cell2	21.9252		1	Cell2	16.4988		1	Cell3	35.9567		1	Cell5	24.5843
1	Cell2	26.8261		1	Cell2	15.292		1	Cell3	38.5694		1	Cell5	21.5362
1	Cell2	17.9537		1	Cell2	8.65564		1	Cell3	40.3312		1	Cell5	22.0226
1	Cell2	23.3395		1	Cell2	13.6856		1	Cell3	40.1173		1	Cell5	20.8572
1	Cell2	19.2067		1	Cell2	18.6474		1	Cell3	39.3805		1	Cell5	19.6342
1	Cell2	27.2257		1	Cell2	7.92007		1	Cell3	37.9526		1	Cell5	17.3664
1	Cell2	23.6663		1	Cell2	9.9589		1	Cell3	37.3424		1	Cell5	15.9466
1	Cell2	27.8708		1	Cell2	11.4777		1	Cell3	40.817		1	Cell5	19.6139
1	Cell2	25.1504		1	Cell2	15.8132		1	Cell3	40.4515		1	Cell5	16.7425
1	Cell2	24.8832		1	Cell2	17.3106		1	Cell3	41.276		1	Cell5	19.6229
1	Cell2	26.1618		1	Cell2	18.4094		1	Cell3	40.0591		1	Cell5	23.772
1	Cell2	29.3944		1	Cell2	17.143		1	Cell3	41.5443		1	Cell5	18.88
1	Cell2	24.6353		1	Cell2	18.2594		1	Cell3	38.2718		1	Cell5	24.7944
1	Cell2	23.8802		1	Cell2	13.6993		1	Cell3	39.2323		1	Cell5	24.4616
1	Cell2	21.0374		1	Cell2	18.3777		1	Cell3	39.9117		1	Cell5	27.7777
1	Cell2	25.087		1	Cell2	12.2326		1	Cell3	40.2186		1	Cell5	0.100498
1	Cell2	24.7995		1	Cell2	15.116		1	Cell3	37.4216		1	Cell5	6.93438
1	Cell2	20.7197		1	Cell2	14.6303		1	Cell3	34.938		1	Cell5	6.99889
1	Cell2	10.944		1	Cell2	10.305		1	Cell3	35.6653		1	Cell5	1.22674
1	Cell2	25.8879		1	Cell2	9.12346		1	Cell3	26.5612		1	Cell5	4.5569
1	Cell2	22.938		1	Cell2	19.3292		1	Cell3	29.7197		1	Cell5	0.585999
1	Cell2	25.5771		1	Cell2	16.4646		1	Cell3	34.3065		1	Cell5	2.79955
1	Cell2	24.8339		1	Cell2	18.4279		1	Cell3	32.3806		1	Cell5	24.7886
1	Cell2	14.087		1	Cell2	11.6117		1	Cell3	31.4529		1	Cell5	7.7618
1	Cell2	14.7475		1	Cell2	19.4736		1	Cell3	30.4906		1	Cell5	9.18059
1	Cell2	24.3184		1	Cell2	14.0667		1	Cell3	27.9171		1	Cell5	4.28504
1	Cell2	24.0605		1	Cell2	13.6956		1	Cell3	37.9434		1	Cell5	2.56221
1	Cell2	22.2434		1	Cell2	16.2802		1	Cell3	37.3292		1	Cell5	28.9645
1	Cell2	22.4017		1	Cell2	19.1655		1	Cell3	28.5372		1	Cell5	32.1589
1	Cell2	20.4743		1	Cell2	19.4419		1	Cell3	28.4658		1	Cell5	29.7708
1	Cell2	24.7651		1	Cell2	16.1091		1	Cell3	29.1517		1	Cell5	25.3127
1	Cell2	22.7637		1	Cell2	19.6184		1	Cell3	31.1517		1	Cell5	24.0778
1	Cell2	25.1703		1	Cell2	17.1481		1	Cell3	28.3341		1	Cell5	17.3326
1	Cell2	23.3029		1	Cell2	19.1345		1	Cell3	29.2848		1	Cell5	15.6638
1	Cell2	26.8506		1	Cell2	18.3618		1	Cell3	36.4382		1	Cell5	11.0986
1	Cell2	25.5259		1	Cell2	18.7046		1	Cell3	28.7487		1	Cell5	16.3058
1	Cell2	26.5765		1	Cell2	7.8211		1	Cell3	29.2409		1	Cell5	3.81364
1	Cell2	28.3214		1	Cell2	11.1018		1	Cell3	35.644		1	Cell5	27.0386
1	Cell2	28.8948		1	Cell2	9.0065		1	Cell3	31.4347		1	Cell5	24.4218
1	Cell2	28.1687		1	Cell2	10.5299		1	Cell3	34.0657		1	Cell5	16.7591
1	Cell2	15.7767		1	Cell2	19.4956		1	Cell3	33.7643		1	Cell5	19.1975
1	Cell2	14.3702		1	Cell2	25.1782		1	Cell3	30.6734		1	Cell5	18.324
1	Cell2	19.5976		1	Cell2	24.4816		1	Cell3	34.1194		1	Cell5	17.6602
1	Cell2	19.9333		1	Cell2	24.4556		1	Cell3	33.141		1	Cell5	19.6301
1	Cell2	10.6925		1	Cell2	18.0094		1	Cell3	31.8103		1	Cell5	15.1922
1	Cell2	15.4782		1	Cell2	25.6309		1	Cell3	32.6312		1	Cell5	16.4034
1	Cell2	12.3401		1	Cell2	26.0518		1	Cell3	32.0955		1	Cell5	12.2645
1	Cell2	13.7493		1	Cell2	27.6155		1	Cell3	38.8739		1	Cell5	11.1185
1	Cell2	20.3623		1	Cell2	28.7264		1	Cell3	29.594		1	Cell5	6.86483
1	Cell2	10.6119		1	Cell2	29.0165		1	Cell3	37.9046		1	Cell5	6.33775
1	Cell2	20.6765		1	Cell2	32.7592		1	Cell3	37.5217		1	Cell5	5.74863
1	Cell2	10.3362		1	Cell2	29.9718		1	Cell3	32.6033		1	Cell5	1.88819
1	Cell2	23.8143		1	Cell2	25.3174		1	Cell3	31.8691		1	Cell5	2.41405
1	Cell2	14.086		1	Cell2	26.7549		1	Cell3	33.4017		1	Cell5	0
1	Cell2	17.102		1	Cell2	25.0724		1	Cell3	34.0326		1	Cell5	3.19388
1	Cell2	15.9309		1	Cell2	27.5113		1	Cell3	33.0828		1	Cell5	5.05796
1	Cell2	20.1304		1	Cell2	27.8375		1	Cell3	32.6144		1	Cell5	2.81574
1	Cell2	11.6515		1	Cell2	19.7608		1	Cell3	27.6912		1	Cell5	7.8979
1	Cell2	20.3226		1	Cell2	25.6683		1	Cell3	27.7709		1	Cell5	26.0075
1	Cell2	21.4644		1	Cell2	23.8149		1	Cell3	32.1807		1	Cell5	24.6426
1	Cell2	15.1698		1	Cell2	21.3006		1	Cell3	26.5967		1	Cell5	22.8051
1	Cell2	18.2685		1	Cell2	26.2722		1	Cell3	34.2192		1	Cell5	27.4358
1	Cell2	13.4313		1	Cell2	26.3881		1	Cell3	32.5919		1	Cell5	24.94
1	Cell2	24.3749		1	Cell2	25.292		1	Cell3	35.6297		1	Cell6	10.656
1	Cell2	10.3034		1	Cell2	27.5195		1	Cell3	28.3036		1	Cell6	3.76276
1	Cell2	11.6532		1	Cell2	28.6123		1	Cell3	32.0224		1	Cell6	4.91584
1	Cell2	25.1234		1	Cell2	28.8421		1	Cell3	30.0878		1	Cell6	6.35547
1	Cell2	11.9175		1	Cell2	23.0345		1	Cell3	28.875		1	Cell6	1.36682
1	Cell2	24.0252		1	Cell2	30.5415		1	Cell3	31.8256		1	Cell6	0.426348
1	Cell2	14.3319		1	Cell2	30.1022		1	Cell3	34.0849		1	Cell6	6.08266
1	Cell2	22.1397		1	Cell2	30.55		1	Cell3	34.7492		1	Cell6	0.904394
1	Cell2	25.4035		1	Cell2	29.7508		1	Cell3	27.9435		1	Cell6	3.4166
1	Cell2	25.3337		1	Cell2	30.3528		1	Cell3	30.9868		1	Cell6	8.24003
1	Cell2	18.1217		1	Cell2	29.2304		1	Cell3	32.744		1	Cell6	9.4459
1	Cell2	18.4705		1	Cell2	29.7468		1	Cell3	31.3054		1	Cell6	0.803905
1	Cell2	26.6878		1	Cell2	25.9965		1	Cell3	33.3993		1	Cell6	9.24546
1	Cell2	24.3049		1	Cell2	28.3081		1	Cell3	29.7289		1	Cell6	11.9788
1	Cell2	27.202		1	Cell2	28.7898		1	Cell3	29.005		1	Cell6	11.3836
1	Cell2	23.1484		1	Cell2	28.9215		1	Cell3	28.3717		1	Cell6	0.602965
1	Cell2	21.4371		1	Cell2	27.7397		1	Cell3	34.9108		1	Cell6	11.909
1	Cell2	24.5951		1	Cell2	23.7834		1	Cell3	29.4566		1	Cell6	1.10544
1	Cell2	14.0529		1	Cell2	19.9072		1	Cell3	29.4958		1	Cell6	4.61046
1	Cell2	25.4575		1	Cell2	18.7868		1	Cell3	31.3873		1	Cell6	8.69152
1	Cell2	19.6703		1	Cell2	19.6166		1	Cell3	33.4263		1	Cell6	10.7226
1	Cell2	25.1922		1	Cell2	22.6318		1	Cell3	35.031		1	Cell6	2.5123
1	Cell2	22.7106		1	Cell2	21.123		1	Cell3	33.7114		1	Cell6	2.84588
1	Cell2	24.3732		1	Cell2	26.9315		1	Cell3	36.9357		1	Cell6	12.949
1	Cell2	25.4904		1	Cell2	27.7493		1	Cell3	43.563		1	Cell6	4.87868
1	Cell2	11.1741		1	Cell2	27.425		1	Cell3	31.5376		1	Cell6	10.0418
1	Cell2	21.2915		1	Cell2	24.2677		1	Cell3	36.18		1	Cell6	5.12893
1	Cell2	11.6748		1	Cell2	28.3221		1	Cell3	35.5548		1	Cell6	3.21581
1	Cell2	24.2525		1	Cell2	27.9455		1	Cell3	38.6349		1	Cell6	5.91101
1	Cell2	24.3955		1	Cell2	31.1696		1	Cell3	39.2363		1	Cell6	7.58416
1	Cell2	24.5194		1	Cell2	28.6097		1	Cell3	41.0989		1	Cell6	13.764
1	Cell2	18.2535		1	Cell2	26.9956		1	Cell3	40.9259		1	Cell6	12.4465
1	Cell2	19.3711		1	Cell2	27.1363		1	Cell3	33.7459		1	Cell6	6.82157
1	Cell2	25.2964		1	Cell2	24.302		1	Cell3	35.6528		1	Cell6	5.09455
1	Cell2	20.9009		1	Cell2	23.0344		1	Cell3	34.8218		1	Cell6	5.61773
1	Cell2	21.2592		1	Cell2	21.3242		1	Cell3	35.0803		1	Cell6	13.9075
1	Cell2	23.3466		1	Cell2	20.2178		1	Cell3	37.9302		1	Cell6	6.30786
1	Cell2	26.8748		1	Cell2	19.5137		1	Cell3	35.3809		1	Cell6	9.40592
1	Cell2	20.1842		1	Cell2	26.1801		1	Cell3	36.1589		1	Cell6	6.9802
1	Cell2	20.0434		1	Cell2	26.1013		1	Cell3	37.1644		1	Cell6	1.91203
1	Cell2	22.1798		1	Cell2	25.6128		1	Cell3	38.1289		1	Cell6	2.56202
1	Cell2	22.8834		1	Cell2	27.0858		1	Cell3	33.0796		1	Cell6	7.8484
1	Cell2	17.4575		1	Cell2	29.5542		1	Cell3	34.6511		1	Cell6	1.56328
1	Cell2	24.051		1	Cell2	27.5548		1	Cell3	39.7578		1	Cell6	6.72371
1	Cell2	26.1166		1	Cell2	26.1373		1	Cell3	39.7644		1	Cell6	7.40415
1	Cell2	26.795		1	Cell2	23.882		1	Cell3	39.1604		1	Cell6	5.52685
1	Cell2	14.5292		1	Cell2	10.401		1	Cell3	38.9195		1	Cell6	1.10537
1	Cell2	14.5066		1	Cell2	14.0759		1	Cell3	38.6286		1	Cell6	2.1482
1	Cell2	18.1762		1	Cell2	13.0521		1	Cell3	41.3106		1	Cell6	4.03958
1	Cell2	19.1983		1	Cell2	13.8854		1	Cell3	41.9473		1	Cell6	4.97392
1	Cell2	17.068		1	Cell2	15.4902		1	Cell3	42.8125		1	Cell6	12.2859
1	Cell2	15.9093		1	Cell2	28.0997		1	Cell3	40.8409		1	Cell6	6.79319
1	Cell2	13.8725		1	Cell2	22.0729		1	Cell3	30.6227		1	Cell6	5.83352
1	Cell2	17.0147		1	Cell2	23.2422		1	Cell3	30.5628		1	Cell6	7.73173
1	Cell2	15.777		1	Cell2	23.2012		1	Cell3	29.4992		1	Cell6	2.11983
1	Cell2	16.0945		1	Cell2	22.6091		1	Cell3	38.3775		1	Cell6	10.7443
1	Cell2	14.6744		1	Cell2	24.6104		1	Cell3	30.9622		1	Cell6	16.2397
1	Cell2	18.137		1	Cell2	19.6465		1	Cell3	37.5684		1	Cell6	1.77787
1	Cell2	15.4128		1	Cell2	25.3952		1	Cell3	31.0611		1	Cell6	12.378
1	Cell2	14.0698		1	Cell2	20.0547		1	Cell3	38.141		1	Cell6	14.6706
1	Cell2	13.4069		1	Cell2	19.2155		1	Cell3	36.314		1	Cell6	6.7087
1	Cell2	12.6887		1	Cell2	18.7752		1	Cell3	34.8095		1	Cell6	5.49762
1	Cell2	13.4838		1	Cell2	25.7453		1	Cell3	34.5912		1	Cell6	14.2485
1	Cell2	17.4804		1	Cell2	18.1976		1	Cell3	34.0471		1	Cell6	9.21543
1	Cell2	16.8117		1	Cell2	19.2383		1	Cell3	31.6179		1	Cell6	7.1007
1	Cell2	15.6624		1	Cell2	24.5647		1	Cell3	39.7602		1	Cell6	3.9894
1	Cell2	14.3808		1	Cell2	18.2429		1	Cell3	32.0945		1	Cell6	14.575
1	Cell2	21.5158		1	Cell2	16.422		1	Cell3	32.6178		1	Cell6	8.49478
1	Cell2	22.96		1	Cell2	23.2982		1	Cell3	36.0558		1	Cell6	12.9658
1	Cell2	16.1924		1	Cell2	22.208		1	Cell3	36.805		1	Cell6	6.5758
1	Cell2	21.179		1	Cell2	21.8716		1	Cell3	35.6094		1	Cell6	4.42174
1	Cell2	20.1363		1	Cell2	19.2589		1	Cell3	33.8087		1	Cell6	16.6839
1	Cell2	25.7841		1	Cell2	21.8091		1	Cell3	34.0841		1	Cell6	12.0441
1	Cell2	25.2738		1	Cell2	21.2625		1	Cell3	32.5368		1	Cell6	14.8808
1	Cell2	20.4019		1	Cell2	26.0902		1	Cell3	32.8445		1	Cell6	14.8726
1	Cell2	23.0331		1	Cell2	21.4015		1	Cell3	37.747		1	Cell6	14.1703
1	Cell2	24.608		1	Cell2	19.0184		1	Cell3	35.4951		1	Cell6	9.56541
1	Cell2	18.7637		1	Cell2	18.4839		1	Cell3	36.0592		1	Cell6	15.9931
1	Cell2	20.7136		1	Cell2	18.8625		1	Cell3	35.489		1	Cell6	14.1042
1	Cell2	12.8853		1	Cell2	18.6615		1	Cell3	33.6159		1	Cell6	6.85829
1	Cell2	17.0609		1	Cell2	19.6903		1	Cell3	33.3878		1	Cell6	14.8703
1	Cell2	18.0446		1	Cell2	23.252		1	Cell3	37.5767		1	Cell6	18.5882
1	Cell2	14.4438		1	Cell2	21.1895		1	Cell3	35.0671		1	Cell6	10.1155
1	Cell2	13.8474		1	Cell2	21.2966		1	Cell3	36.6191		1	Cell6	8.75175
1	Cell2	14.0145		1	Cell2	20.2423		1	Cell3	30.9194		1	Cell6	10.9675
1	Cell2	22.1943		1	Cell2	22.1762		1	Cell3	29.3224		1	Cell6	18.0916
1	Cell2	24.0546		1	Cell2	22.6011		1	Cell3	29.8626		1	Cell6	5.24104
1	Cell2	24.5097		1	Cell2	24.426		1	Cell3	31.4345		1	Cell6	5.13393
1	Cell2	25.0956		1	Cell2	21.8589		1	Cell3	32.7732		1	Cell6	9.8561
1	Cell2	16.9995		1	Cell2	19.349		1	Cell3	32.7087		1	Cell6	7.18196
1	Cell2	17.2852		1	Cell2	22.5241		1	Cell3	30.5989		1	Cell6	8.73094
1	Cell2	16.7744		1	Cell2	21.7324		1	Cell3	32.9963		1	Cell6	9.58177
1	Cell2	16.0907		1	Cell2	22.7324		1	Cell3	31.054		1	Cell6	17.2073
1	Cell2	16.5401		1	Cell2	21.5254		1	Cell3	31.1659		1	Cell6	12.3862
1	Cell2	16.5318		1	Cell2	21.4195		1	Cell3	31.9527		1	Cell6	18.0885
1	Cell2	18.0121		1	Cell2	27.5432		1	Cell3	33.3069		1	Cell6	12.8723
1	Cell2	14.8478		1	Cell2	23.2196		1	Cell3	35.7808		1	Cell6	17.5121
1	Cell2	17.1683		1	Cell2	22.8969		1	Cell3	32.565		1	Cell6	13.4654
1	Cell2	16.3661		1	Cell2	22.1357		1	Cell3	33.8838		1	Cell6	12.9821
1	Cell2	15.5689		1	Cell2	21.5247		1	Cell3	30.4811		1	Cell6	10.9827
1	Cell2	16.8228		1	Cell2	23.0398		1	Cell3	34.8217		1	Cell6	2.70575
1	Cell2	15.6081		1	Cell2	23.8059		1	Cell3	31.3526		1	Cell6	3.65785
1	Cell2	18.0054		1	Cell2	21.2258		1	Cell3	32.6307		1	Cell6	15.6691
1	Cell2	18.0949		1	Cell2	23.2377		1	Cell3	32.1842		1	Cell6	18.0201
1	Cell2	27.8718		1	Cell2	23.7519		1	Cell3	36.1834		1	Cell6	8.34646
1	Cell2	17.8004		1	Cell2	20.9549		1	Cell3	37.26		1	Cell6	8.14994
1	Cell2	12.6096		1	Cell2	12.836		1	Cell3	36.6805		1	Cell6	6.46998
1	Cell2	5.47547		1	Cell2	17.619		1	Cell3	35.7232		1	Cell6	5.71992
1	Cell2	3.05128		1	Cell2	13.7625		1	Cell3	34.9907		1	Cell6	5.43847
1	Cell2	23.7161		1	Cell2	13.4021		1	Cell3	36.3698		1	Cell6	6.55989
1	Cell2	17.8915		1	Cell2	14.9873		1	Cell3	37.4458		1	Cell6	9.4531
1	Cell2	9.70118		1	Cell2	14.7528		1	Cell3	35.9234		1	Cell6	14.6605
1	Cell2	14.5844		1	Cell2	18.7886		1	Cell3	36.3127		1	Cell6	7.97014
1	Cell2	17.1741		1	Cell2	19.3709		1	Cell3	42.4931		1	Cell6	8.90376
1	Cell2	18.6622		1	Cell2	14.5146		1	Cell3	43.0473		1	Cell6	15.6365
1	Cell2	31.3539		1	Cell2	17.2049		1	Cell3	42.5958		1	Cell6	14.5553
1	Cell2	22.1075		1	Cell2	16.0938		1	Cell3	41.7024		1	Cell6	17.2794
1	Cell2	19.7697		1	Cell2	20.0172		1	Cell3	38.6456		1	Cell6	19.9986
1	Cell2	20.5285		1	Cell2	18.9829		1	Cell3	32.2856		1	Cell6	22.8615
1	Cell2	21.3982		1	Cell2	18.8776		1	Cell3	31.5586		1	Cell6	25.1049
1	Cell3	15.8313		1	Cell2	21.8237		1	Cell3	32.4692		1	Cell6	29.5261
1	Cell3	11.9598		1	Cell2	15.8971		1	Cell3	36.4942		1	Cell6	9.14497
1	Cell3	2.67571		1	Cell2	16.8241		1	Cell3	37.476		1	Cell6	16.1027
1	Cell3	5.79097		1	Cell2	16.0138		1	Cell3	40.2429		1	Cell6	12.6623
1	Cell3	7.86127		1	Cell2	17.7429		1	Cell3	38.8409		1	Cell6	13.9827
1	Cell3	8.72459		1	Cell2	17.8534		1	Cell3	38.6627		1	Cell6	13.3657
1	Cell3	7.5547		1	Cell2	16.1593		1	Cell3	35.2458		1	Cell6	16.2878
1	Cell3	7.92331		1	Cell2	18.2396		1	Cell3	36.0759		1	Cell6	16.6287
1	Cell3	12.0829		1	Cell2	17.804		1	Cell3	39.6926		1	Cell6	17.3854
1	Cell3	10.536		1	Cell2	19.9251		1	Cell3	39.9271		1	Cell6	21.5798
1	Cell3	9.23729		1	Cell2	19.5509		1	Cell3	37.6377		1	Cell6	17.2826
1	Cell3	11.5418		1	Cell2	0.50293		1	Cell3	39.4291		1	Cell6	17.285
1	Cell3	10.4551		1	Cell2	17.7077		1	Cell4	20.9674		1	Cell6	17.5692
1	Cell3	11.5102		1	Cell2	22.6428		1	Cell4	26.2898		1	Cell6	18.1227
1	Cell3	11.2007		1	Cell2	24.6782		1	Cell4	25.0853		1	Cell6	23.3795
1	Cell3	11.4557		1	Cell2	23.9321		1	Cell4	24.1616		1	Cell6	21.9908
1	Cell3	12.4318		1	Cell2	25.3387		1	Cell4	27.7859		1	Cell6	22.9268
1	Cell3	12.8256		1	Cell2	27.8169		1	Cell4	23.7869		1	Cell6	23.0561
1	Cell3	15.3751		1	Cell2	30.2843		1	Cell4	25.5092		1	Cell6	24.5292
1	Cell3	12.2662		1	Cell2	28.01		1	Cell4	26.5459		1	Cell6	25.7973
1	Cell3	12.8625		1	Cell2	30.209		1	Cell4	26.1612		1	Cell6	26.9354
1	Cell3	12.8688		1	Cell2	28.0526		1	Cell4	25.1474		1	Cell6	27.3601
1	Cell3	15.866		1	Cell2	27.0631		1	Cell4	19.8398		1	Cell6	19.8013
1	Cell3	16.8659		1	Cell2	26.3225		1	Cell4	25.6598		1	Cell6	26.8312
1	Cell3	15.7084		1	Cell2	27.3694		1	Cell4	25.6427		1	Cell6	28.5924
1	Cell3	17.0351		1	Cell2	25.9847		1	Cell4	20.3079		1	Cell6	19.7048
1	Cell3	16.695		1	Cell2	29.6626		1	Cell4	24.592		1	Cell6	17.5725
1	Cell3	15.9476		1	Cell2	27.6069		1	Cell4	25.2682		1	Cell6	9.46146
1	Cell3	17.2164		1	Cell2	26.435		1	Cell4	24.1375		1	Cell6	8.17924
1	Cell3	17.1494		1	Cell2	21.2099		1	Cell4	22.4989		1	Cell6	10.1514
1	Cell3	13.4343		1	Cell2	22.4755		1	Cell4	23.9924		1	Cell6	8.80931
1	Cell3	17.5691		1	Cell2	25.3659		1	Cell4	12.4606		1	Cell6	8.27683
1	Cell3	18.235		1	Cell2	26.4844		1	Cell4	21.8081		1	Cell6	7.63789
1	Cell3	17.7339		1	Cell2	29.4497		1	Cell4	21.0719		1	Cell6	3.71826
1	Cell3	16.2733		1	Cell2	30.0009		1	Cell4	22.0216		1	Cell6	3.64005
1	Cell3	18.7472		1	Cell2	29.6385		1	Cell4	21.7234		1	Cell6	10.3387
1	Cell3	18.4146		1	Cell2	25.4202		1	Cell4	19.8614		1	Cell6	19.2447
1	Cell3	16.2394		1	Cell2	19.2328		1	Cell4	14.6054		1	Cell6	8.24998
1	Cell3	18.3113		1	Cell2	21.2983		1	Cell4	13.8517		1	Cell6	10.9663
1	Cell3	16.9754		1	Cell2	23.7601		1	Cell4	10.8825		1	Cell6	5.32619
1	Cell3	17.646		1	Cell2	24.4407		1	Cell4	22.1152		1	Cell6	14.4303
1	Cell3	18.456		1	Cell2	25.0626		1	Cell4	16.8131		1	Cell6	9.55992
1	Cell3	13.0442		1	Cell2	25.3229		1	Cell4	19.2164		1	Cell6	12.4353
1	Cell3	15.095		1	Cell2	24.4495		1	Cell4	12.6651		1	Cell6	13.3261
1	Cell3	11.5036		1	Cell2	25.12		1	Cell4	15.2166		1	Cell6	14.0751
1	Cell3	10.7724		1	Cell2	27.1243		1	Cell4	12.9392		1	Cell6	20.9752
1	Cell3	11.6779		1	Cell2	28.6553		1	Cell4	14.2112		1	Cell6	23.6114
1	Cell3	7.39051		1	Cell2	29.3722		1	Cell4	14.7919		1	Cell6	22.3095
1	Cell3	6.48287		1	Cell2	28.1652		1	Cell4	16.3907		1	Cell6	20.0229
1	Cell3	10.6518		1	Cell2	29.459		1	Cell4	5.66757		1	Cell6	16.5025
1	Cell3	5.03647		1	Cell2	24.3318		1	Cell4	24.2468		1	Cell6	15.0733
1	Cell3	8.40308		1	Cell2	22.8027		1	Cell4	22.667		1	Cell6	13.6791
1	Cell3	5.04949		1	Cell2	15.2535		1	Cell4	26.0201		1	Cell6	17.5468
1	Cell3	4.32217		1	Cell2	13.0444		1	Cell4	18.6055		1	Cell6	11.047
1	Cell3	2.83156		1	Cell2	12.6809		1	Cell4	26.511		1	Cell6	13.442
1	Cell3	14.7549		1	Cell2	16.7972		1	Cell4	27.7115		1	Cell6	12.2355
1	Cell3	7.79267		1	Cell2	17.5667		1	Cell4	24.3344		1	Cell6	12.4206
1	Cell3	6.03684		1	Cell2	16.895		1	Cell4	25.8832		1	Cell6	17.409
1	Cell3	4.99284		1	Cell2	14.3864		1	Cell4	22.009		1	Cell6	5.74819
1	Cell3	6.47483		1	Cell2	15.308		1	Cell4	23.0634		1	Cell6	5.28687
1	Cell3	12.8189		1	Cell2	14.6623		1	Cell4	24.52		1	Cell6	3.27166
1	Cell3	8.43446		1	Cell2	14.282		1	Cell4	23.6686		1	Cell6	9.17107
1	Cell3	11.9543		1	Cell2	14.4717		1	Cell4	10.1149		1	Cell6	6.92211
1	Cell3	13.3982		1	Cell2	14.8596		1	Cell4	10.9343		1	Cell6	11.1672
1	Cell3	6.68155		1	Cell2	15.7234		1	Cell4	20.8208		1	Cell6	14.2829
1	Cell3	8.28651		1	Cell2	18.2428		1	Cell4	15.1738		1	Cell6	7.65329
1	Cell3	5.67383		1	Cell2	25.8457		1	Cell4	14.753		1	Cell6	0
1	Cell3	5.93479		1	Cell2	24.7134		1	Cell4	15.6778		1	Cell6	1.02478
1	Cell3	3.64123		1	Cell2	22.96		1	Cell4	25.588		1	Cell6	5.24584
1	Cell3	3.61758		1	Cell2	23.0006		1	Cell4	26.2749		1	Cell6	2.26712
1	Cell3	3.80399		1	Cell2	23.9666		1	Cell4	18.9601		1	Cell6	0
1	Cell3	4.35939		1	Cell2	22.6791		1	Cell4	18.407		1	Cell6	0.200988
1	Cell3	3.91905		1	Cell2	23.0182		1	Cell4	21.62		1	Cell6	26.1393
1	Cell3	7.97097		1	Cell2	24.502		1	Cell4	24.9551		1	Cell6	28.3163
1	Cell3	4.3894		1	Cell2	25.0674		1	Cell4	25.7144		1	Cell6	20.9028
1	Cell3	8.0372		1	Cell2	21.9256		1	Cell4	27.8239		1	Cell6	18.2466
1	Cell3	7.53128		1	Cell2	24.5702		1	Cell4	25.1094		1	Cell6	10.2211
1	Cell3	13.768		1	Cell2	21.5167		1	Cell4	24.632		1	Cell6	23.6441
1	Cell3	12.0394		1	Cell2	23.85		1	Cell4	17.0682		1	Cell6	24.4907
1	Cell3	13.6613		1	Cell2	22.3202		1	Cell4	15.8886		1	Cell6	21.6193
1	Cell3	9.27982		1	Cell2	20.4079		1	Cell4	17.2893		1	Cell6	18.8855
1	Cell3	11.1628		1	Cell2	27.5111		1	Cell4	17.2668		1	Cell6	13.2499
1	Cell3	10.6518		1	Cell2	26.5371		1	Cell4	18.0625		1	Cell6	10.6589
1	Cell3	16.702		1	Cell2	26.6145		1	Cell4	25.7815		1	Cell6	10.8145
1	Cell3	16.2099		1	Cell2	25.8449		1	Cell4	26.0806		1	Cell6	10.7726
1	Cell3	14.6051		1	Cell2	20.9333		1	Cell4	17.7093		1	Cell6	21.6409
1	Cell3	15.0947		1	Cell2	24.7362		1	Cell4	18.185		1	Cell6	7.93857
1	Cell3	12.4188		1	Cell2	22.2118		1	Cell4	17.9151		1	Cell6	4.7496
1	Cell3	14.6427		1	Cell2	23.7959		1	Cell4	21.751		1	Cell6	16.8409
1	Cell3	14.781		1	Cell2	25.1859		1	Cell4	22.9468		1	Cell6	16.4158
1	Cell3	15.4128		1	Cell2	24.2765		1	Cell4	24.883		1	Cell6	11.853
1	Cell3	15.1821		1	Cell2	23.0592		1	Cell4	16.263		1	Cell6	16.2841
1	Cell3	16.2807		1	Cell2	24.8858		1	Cell4	20.3702		1	Cell6	14.6427
1	Cell3	15.9827		1	Cell2	18.003		1	Cell4	12.6731		1	Cell6	22.2825
1	Cell3	17.972		1	Cell2	16.248		1	Cell4	11.1863		1	Cell6	14.4291
1	Cell3	17.1882		1	Cell2	17.6128		1	Cell4	15.2166		1	Cell6	21.7961
1	Cell3	18.0121		1	Cell2	18.1058		1	Cell4	10.5838		1	Cell6	21.5457
1	Cell3	17.2349		1	Cell2	17.1281		1	Cell4	12.3666		1	Cell6	5.47208
1	Cell3	15.5702		1	Cell2	19.7768		1	Cell4	13.8765		1	Cell6	7.5536
1	Cell3	13.2679		1	Cell2	17.9539		1	Cell4	16.5915		1	Cell6	8.34162
1	Cell3	15.8584		1	Cell2	19.6603		1	Cell4	22.3231		1	Cell6	7.87004
1	Cell3	7.13753		1	Cell2	20.7513		1	Cell4	22.2288		1	Cell6	6.96598
1	Cell3	3.65232		1	Cell2	19.5923		1	Cell4	23.5977		1	Cell6	5.06075
1	Cell3	9.75568		1	Cell2	20.4188		1	Cell4	23.6822		1	Cell6	5.29567
1	Cell3	7.24634		1	Cell2	19.637		1	Cell4	18.9934		1	Cell6	2.51235
1	Cell3	8.50124		1	Cell2	20.044		1	Cell4	16.9453		1	Cell6	3.56845
1	Cell3	9.88933		1	Cell2	21.0516		1	Cell4	16.0092		1	Cell6	2.34592
1	Cell3	4.74003		1	Cell2	22.7549		1	Cell4	16.4783		1	Cell6	0.568464
1	Cell3	4.62247		1	Cell2	23.6339		1	Cell4	14.5805		1	Cell6	9.66215
1	Cell3	5.63542		1	Cell2	24.3018		1	Cell4	18.399		1	Cell6	5.79906
1	Cell3	6.22137		1	Cell2	25.5799		1	Cell4	9.83451		1	Cell6	11.742
1	Cell3	7.64307		1	Cell2	27.0298		1	Cell4	11.4557		1	Cell6	14.9133
1	Cell3	14.7885		1	Cell2	25.6506		1	Cell4	19.9972		1	Cell6	14.1633
1	Cell3	17.0111		1	Cell2	27.801		1	Cell4	18.6952		1	Cell6	14.758
1	Cell3	17.5855		1	Cell2	24.6151		1	Cell4	15.692		1	Cell6	17.8422
1	Cell3	17.5926		1	Cell2	29.0076		1	Cell4	22.6625		1	Cell6	4.36287
1	Cell3	18.8174		1	Cell2	26.1959		1	Cell4	23.7854		1	Cell6	1.22256
1	Cell3	19.2817		1	Cell2	27.1374		1	Cell4	23.5494		1	Cell6	2.43059
1	Cell3	15.195		1	Cell2	24.5787		1	Cell4	24.8992		1	Cell6	3.02986
1	Cell3	19.785		1	Cell2	23.3971		1	Cell4	22.3166		1	Cell6	4.61931
1	Cell3	13.3025		1	Cell2	18.6664		1	Cell4	18.7615		1	Cell6	4.13125
1	Cell3	14.0978		1	Cell2	18.5959		1	Cell4	18.7504		1	Cell6	4.32125
1	Cell3	15.2746		1	Cell2	19.3982		1	Cell4	13.4463		1	Cell6	4.5267
1	Cell3	7.75782		1	Cell2	20.4928		1	Cell4	16.5562		1	Cell6	5.65006
1	Cell3	5.91091		1	Cell2	22.3908		1	Cell4	12.6216		1	Cell6	5.93256
1	Cell3	7.3274		1	Cell2	22.7453		1	Cell4	14.2119		1	Cell6	6.66147
1	Cell3	5.54966		1	Cell2	23.9663		1	Cell4	23.2734		1	Cell6	7.48932
1	Cell3	6.32758		1	Cell2	24.4312		1	Cell4	22.5296		1	Cell6	7.8649
1	Cell3	5.45977		1	Cell2	24.7839		1	Cell4	20.9453		1	Cell6	8.49984
1	Cell3	6.33795		1	Cell2	24.1482		1	Cell4	20.1504		1	Cell6	8.84916
1	Cell3	8.39365		1	Cell2	24.0458		1	Cell4	17.7509		1	Cell6	9.61797
1	Cell3	10.1449		1	Cell2	23.2074		1	Cell4	15.9207		1	Cell6	9.38074
1	Cell3	13.0252		1	Cell2	19.6266		1	Cell4	14.486		1	Cell6	9.82243
1	Cell3	12.9353		1	Cell2	22.2656		1	Cell4	13.5391		1	Cell6	7.31593
1	Cell3	16.5818		1	Cell2	21.1224		1	Cell4	13.8492		1	Cell6	7.02125
1	Cell3	14.4204		1	Cell2	21.8706		1	Cell4	16.8967		1	Cell6	17.8879
1	Cell3	16.8476		1	Cell2	22.7294		1	Cell4	17.8872		1	Cell6	17.4882
1	Cell3	7.3912		1	Cell2	22.3731		1	Cell4	24.5374		1	Cell6	6.59266
1	Cell3	7.68523		1	Cell2	21.6361		1	Cell4	24.0878		1	Cell6	8.36481
1	Cell3	15.5016		1	Cell2	20.5937		1	Cell4	14.2683		1	Cell6	8.16141
1	Cell3	16.4927		1	Cell2	21.3645		1	Cell4	17.5743		1	Cell6	10.7054
1	Cell3	17.3412		1	Cell2	23.5924		1	Cell4	16.0838		1	Cell6	8.34145
1	Cell3	19.5749		1	Cell2	23.0929		1	Cell4	21.8291		1	Cell6	10.1399
1	Cell3	16.9182		1	Cell2	22.7939		1	Cell4	22.0243		1	Cell6	9.87195
1	Cell3	16.4215		1	Cell2	22.4442		1	Cell4	20.8517		1	Cell6	9.50447
1	Cell3	9.97321		1	Cell2	19.8904		1	Cell4	21.5937		1	Cell6	8.06272
1	Cell3	22.0501		1	Cell2	21.1075		1	Cell4	20.0976		1	Cell6	7.31605
1	Cell3	24.9724		1	Cell2	21.5155		1	Cell4	20.3128		1	Cell6	7.37718
1	Cell3	19.5777		1	Cell2	20.3751		1	Cell4	18.8299		1	Cell6	7.64332
1	Cell3	22.5929		1	Cell2	14.9734		1	Cell4	18.4898		1	Cell6	6.5629
1	Cell3	22.1923		1	Cell2	15.9956		1	Cell4	18.7461		1	Cell6	17.5408
1	Cell3	21.6179		1	Cell2	18.9962		1	Cell4	17.6942		1	Cell6	17.9606
1	Cell3	20.9925		1	Cell2	22.0827		1	Cell4	18.1158		1	Cell6	6.10445
1	Cell3	22.3367		1	Cell2	19.6455		1	Cell4	16.1214		1	Cell6	17.8907
1	Cell3	21.4872		1	Cell2	17.1123		1	Cell4	16.5272		1	Cell6	4.86125
1	Cell3	19.9008		1	Cell2	18.5778		1	Cell4	15.2742		1	Cell6	11.7757
1	Cell3	19.3223		1	Cell2	15.7058		1	Cell4	14.7936		1	Cell6	5.64993
1	Cell3	19.2587		1	Cell2	16.402		1	Cell4	13.8112		1	Cell6	4.55
1	Cell3	19.9185		1	Cell2	18.6761		1	Cell4	12.5707		1	Cell6	3.71828
1	Cell3	18.2892		1	Cell2	17.1394		1	Cell4	24.0848		1	Cell6	5.63555
1	Cell3	10.7523		1	Cell2	18.4525		1	Cell4	21.0887		1	Cell6	4.76564
1	Cell3	15.7818		1	Cell2	17.6323		1	Cell4	21.9741		1	Cell6	3.82002
1	Cell3	18.4883		1	Cell2	19.5688		1	Cell4	22.7603		1	Cell6	3.21737
1	Cell3	12.5563		1	Cell2	16.5383		1	Cell4	18.558		1	Cell6	2.62057
1	Cell3	18.6736		1	Cell2	19.7326		1	Cell4	21.9895		1	Cell6	11.7051
1	Cell3	14.1118		1	Cell2	16.6768		1	Cell4	19.6456		1	Cell6	2.41186
1	Cell3	10.9979		1	Cell2	20.3368		1	Cell4	19.5436		1	Cell6	5.22256
1	Cell3	16.6232		1	Cell2	17.7493		1	Cell4	19.357		1	Cell6	2.56204
1	Cell3	17.9188		1	Cell2	19.1256		1	Cell4	19.4286		1	Cell6	1.50741
1	Cell3	16.3846		1	Cell2	19.3683		1	Cell4	19.8217		1	Cell6	4.1833
1	Cell3	10.8788		1	Cell2	17.8024		1	Cell4	17.3856		1	Cell6	1.42116
1	Cell3	22.3745		1	Cell2	20.5325		1	Cell4	16.7842		1	Cell6	10.7991
1	Cell3	22.5294		1	Cell2	26.1563		1	Cell4	17.207		1	Cell6	1.67249
1	Cell3	23.3144		1	Cell2	23.737		1	Cell4	15.4752		1	Cell6	9.48005
1	Cell3	25.7088		1	Cell2	22.8419		1	Cell4	15.8073		1	Cell6	1.42112
1	Cell3	18.4899		1	Cell3	10.1157		1	Cell4	15.4438		1	Cell6	0.362322
1	Cell3	25.7935		1	Cell3	5.03437		1	Cell4	13.6264		1	Cell6	10.8644
1	Cell3	20.8486		1	Cell3	8.81024		1	Cell4	17.1462		1	Cell6	0
1	Cell3	17.4196		1	Cell3	9.98349		1	Cell4	23.6662		1	Cell6	1.62032
1	Cell3	18.8158		1	Cell3	8.71094		1	Cell4	19.84		1	Cell6	7.84838
1	Cell3	21.3074		1	Cell3	8.54146		1	Cell4	19.3567		1	Cell6	8.24983
1	Cell3	24.9578		1	Cell3	9.28059		1	Cell4	20.2441		1	Cell6	13.3891
1	Cell3	23.2407		1	Cell3	9.97844		1	Cell4	20.3128		1	Cell6	2.48189
1	Cell3	19.0716		1	Cell3	10.3959		1	Cell4	21.7357		1	Cell6	5.31451
1	Cell3	21.7448		1	Cell3	12.1361		1	Cell4	20.1543		1	Cell6	16.9585
1	Cell3	17.3522		1	Cell3	12.5511		1	Cell4	21.0059		1	Cell6	7.55537
1	Cell3	16.4927		1	Cell3	13.2513		1	Cell4	18.6036		1	Cell6	12.5912
1	Cell3	18.3113		1	Cell3	11.7272		1	Cell4	17.7887		1	Cell6	17.6001
1	Cell3	22.7846		1	Cell3	20.0056		1	Cell4	17.6141		1	Cell6	7.40419
1	Cell3	22.4899		1	Cell3	10.9628		1	Cell4	17.4849		1	Cell6	10.5297
1	Cell3	19.0664		1	Cell3	26.5259		1	Cell4	17.0786		1	Cell6	16.7909
1	Cell3	21.8784		1	Cell3	28.7581		1	Cell4	20.7357		1	Cell6	17.343
1	Cell3	18.8303		1	Cell3	31.2798		1	Cell4	20.0625		1	Cell6	14.5861
1	Cell3	19.4639		1	Cell3	33.6816		1	Cell4	20.9773		1	Cell6	17.7005
1	Cell3	23.2172		1	Cell3	34.2207		1	Cell4	22.0878		1	Cell6	16.8481
1	Cell3	25.0182		1	Cell3	23.0441		1	Cell4	22.9828		1	Cell6	17.6272
1	Cell3	25.8144		1	Cell3	24.7044		1	Cell4	21.7575		1	Cell6	19.3453
1	Cell3	20.8982		1	Cell3	24.0054		1	Cell4	21.6924		1	Cell6	16.1686
1	Cell3	21.1897		1	Cell3	28.3956		1	Cell4	21.1766		1	Cell6	9.95329
1	Cell3	21.6983		1	Cell3	24.1242		1	Cell4	20.7045		1	Cell6	8.14497
1	Cell3	19.8194		1	Cell3	31.1042		1	Cell4	20.1338		1	Cell6	7.91794
1	Cell3	17.9638		1	Cell3	27.1363		1	Cell4	19.5436		1	Cell6	6.29511
1	Cell3	17.1255		1	Cell3	35.1305		1	Cell4	18.9369		1	Cell6	9.6518
1	Cell3	17.1126		1	Cell3	35.4333		1	Cell4	18.801		1	Cell6	13.1872
1	Cell3	16.3873		1	Cell3	31.3929		1	Cell4	15.2388		1	Cell6	15.6872
1	Cell3	16.3602		1	Cell3	32.8057		1	Cell4	19.5087		1	Cell6	10.5297
1	Cell3	13.89		1	Cell3	35.4474		1	Cell4	18.9487		1	Cell6	12.2929
1	Cell3	21.9473		1	Cell3	33.4858		1	Cell4	20.4172		1	Cell6	0.502471
1	Cell3	23.7929		1	Cell3	36.0989		1	Cell4	18.5471		1	Cell6	15.6149
1	Cell3	22.9334		1	Cell3	27.4034		1	Cell4	20.6552		1	Cell6	11.9001
1	Cell3	22.8995		1	Cell3	35.63		1	Cell4	20.8071		1	Cell6	0.100494
1	Cell3	23.1614		1	Cell3	33.5937		1	Cell4	20.3605		1	Cell6	13.5757
1	Cell3	18.0994		1	Cell3	31.8311		1	Cell4	17.5498		1	Cell6	14.3282
1	Cell3	11.8917		1	Cell3	33.0923		1	Cell4	19.4556		1	Cell6	16.1372
1	Cell3	16.2711		1	Cell3	29.4017		1	Cell4	21.0088		1	Cell6	18.6484
1	Cell3	15.0038		1	Cell3	35.0596		1	Cell4	20.5461		1	Cell6	20.584
1	Cell3	11.791		1	Cell3	31.7365		1	Cell4	19.0451		1	Cell6	19.9089
1	Cell3	12.8849		1	Cell3	33.0973		1	Cell4	20.0675		1	Cell6	14.2466
1	Cell3	10.2921		1	Cell3	35.0455		1	Cell4	20.3041		1	Cell6	19.9575
1	Cell3	13.1471		1	Cell3	32.1508		1	Cell4	28.1591		1	Cell6	14.5812
1	Cell3	15.3178		1	Cell3	34.3739		1	Cell4	25.7677		1	Cell6	21.6026
1	Cell3	13.7673		1	Cell3	27.6109		1	Cell4	27.8838		1	Cell6	20.5953
1	Cell3	8.6735		1	Cell3	32.8128		1	Cell4	25.5296		1	Cell6	20.4871
1	Cell3	12.5807		1	Cell3	31.6472		1	Cell4	18.2756		1	Cell6	22.6654
1	Cell3	13.7287		1	Cell3	30.2056		1	Cell4	18.0348		1	Cell6	22.949
1	Cell3	11.7038		1	Cell3	29.396		1	Cell4	27.407		1	Cell6	21.5237
1	Cell3	11.2372		1	Cell3	34.0983		1	Cell4	25.225		1	Cell6	22.0859
1	Cell3	12.5478		1	Cell3	30.056		1	Cell4	24.7769		1	Cell6	23.2736
1	Cell3	12.7763		1	Cell3	29.083		1	Cell4	21.4363		1	Cell6	19.077
1	Cell3	10.2029		1	Cell3	34.1365		1	Cell4	19.9266		1	Cell6	20.6452
1	Cell3	13.0326		1	Cell3	32.9315		1	Cell4	18.558		1	Cell6	22.803
1	Cell3	13.0774		1	Cell3	29.5034		1	Cell4	17.7116		1	Cell6	22.1734
1	Cell3	11.1944		1	Cell3	27.1739		1	Cell4	21.4062		1	Cell6	20.4388
1	Cell3	9.48911		1	Cell3	26.5747		1	Cell4	20.7067		1	Cell6	20.898
1	Cell3	4.98913		1	Cell3	27.5124		1	Cell4	20.8166		1	Cell6	20.8208
1	Cell3	10.4261		1	Cell3	27.1971		1	Cell4	26.5976		1	Cell6	20.7016
1	Cell3	9.01321		1	Cell3	25.7132		1	Cell4	25.4744		1	Cell6	17.5855
1	Cell3	9.46621		1	Cell3	22.0068		1	Cell4	24.8621		1	Cell6	19.1933
1	Cell3	10.4474		1	Cell3	22.5533		1	Cell4	24.9375		1	Cell6	18.801
1	Cell3	10.3196		1	Cell3	23.861		1	Cell4	18.801		1	Cell6	20.0063
1	Cell3	10.4092		1	Cell3	15.8771		1	Cell4	28.306		1	Cell6	20.7418
1	Cell3	11.7335		1	Cell3	17.9494		1	Cell4	26.1996		1	Cell6	19.2605
1	Cell3	5.24084		1	Cell3	17.9943		1	Cell4	24.2477		1	Cell6	19.8309
1	Cell3	8.0673		1	Cell3	18.1883		1	Cell4	21.8575		1	Cell6	18.5292
1	Cell3	6.33157		1	Cell3	19.3965		1	Cell4	21.098		1	Cell6	21.3914
1	Cell3	5.97548		1	Cell3	20.6597		1	Cell4	18.8217		1	Cell6	19.315
1	Cell3	16.2795		1	Cell3	19.5951		1	Cell4	16.3389		1	Cell6	18.4595
1	Cell3	14.9404		1	Cell3	22.2556		1	Cell4	15.792		1	Cell6	23.2674
1	Cell3	10.8439		1	Cell3	24.8549		1	Cell4	19.9221		1	Cell6	26.1732
1	Cell3	8.17916		1	Cell3	26.12		1	Cell4	22.8613		1	Cell6	26.4802
1	Cell3	14.6289		1	Cell3	26.3368		1	Cell4	22.1296		1	Cell6	19.3522
1	Cell3	13.5752		1	Cell3	26.2574		1	Cell4	20.3238		1	Cell6	20.8014
1	Cell3	10.9205		1	Cell3	26.4835		1	Cell4	17.2682		1	Cell6	20.2093
1	Cell3	14.1846		1	Cell3	26.2256		1	Cell4	17.8208		1	Cell6	20.4059
1	Cell3	10.5532		1	Cell3	27.838		1	Cell4	17.8915		1	Cell6	20.2703
1	Cell3	12.926		1	Cell3	28.3375		1	Cell4	23.5533		1	Cell6	10.944
1	Cell3	9.875		1	Cell3	28.9405		1	Cell4	22.3521		1	Cell6	16.9873
1	Cell3	9.26294		1	Cell3	29.2447		1	Cell4	18.2549		1	Cell6	28.6643
1	Cell3	8.98908		1	Cell3	29.9746		1	Cell4	18.135		1	Cell6	20.1106
1	Cell3	17.5496		1	Cell3	28.3008		1	Cell4	22.0986		1	Cell6	27.7121
1	Cell3	11.3356		1	Cell3	13.9678		1	Cell4	21.6108		1	Cell6	16.9686
1	Cell3	16.5003		1	Cell3	16.9202		1	Cell4	21.6085		1	Cell6	20.1043
1	Cell3	16.649		1	Cell3	15.5269		1	Cell4	21.1494		1	Cell6	21.2956
1	Cell3	13.3563		1	Cell3	13.1296		1	Cell4	20.7884		1	Cell6	26.9793
1	Cell3	12.3081		1	Cell3	20.7326		1	Cell4	20.6481		1	Cell6	24.2688
1	Cell3	17.2785		1	Cell3	15.8455		1	Cell4	20.1017		1	Cell6	6.33076
1	Cell3	14.2602		1	Cell3	13.9678		1	Cell4	23.6765		1	Cell6	5.99739
1	Cell3	13.3321		1	Cell3	19.7399		1	Cell4	22.7231		1	Cell6	6.95985
1	Cell3	14.2485		1	Cell3	17.1895		1	Cell4	22.4098		1	Cell6	6.60554
1	Cell3	13.7022		1	Cell3	17.5083		1	Cell4	23.2788		1	Cell6	17.5888
1	Cell3	12.6128		1	Cell3	19.8729		1	Cell4	22.3104		1	Cell6	15.0824
1	Cell3	17.4437		1	Cell3	19.2439		1	Cell4	22.5006		1	Cell6	16.9397
1	Cell3	16.9445		1	Cell3	19.2076		1	Cell4	22.1129		1	Cell6	17.3298
1	Cell3	25.1745		1	Cell3	22.7546		1	Cell4	21.1887		1	Cell6	9.22888
1	Cell3	15.0293		1	Cell3	21.4604		1	Cell4	23.9263		1	Cell6	8.90528
1	Cell3	17.8759		1	Cell3	22.6985		1	Cell4	22.5492		1	Cell6	5.78515
1	Cell3	17.0004		1	Cell3	22.5137		1	Cell4	19.6387		1	Cell6	5.52706
1	Cell3	12.8786		1	Cell3	24.1822		1	Cell4	20.6295		1	Cell6	2.96911
1	Cell3	23.3705		1	Cell3	24.5839		1	Cell4	27.2337		1	Cell6	5.85951
1	Cell3	11.3876		1	Cell3	25.7361		1	Cell4	26.9598		1	Cell6	5.48289
1	Cell3	10.7523		1	Cell3	24.9394		1	Cell4	23.8939		1	Cell6	1.44929
1	Cell3	10.1468		1	Cell3	26.9343		1	Cell4	25.2898		1	Cell6	9.06531
1	Cell3	9.55486		1	Cell3	26.09		1	Cell4	18.9391		1	Cell6	2.87409
1	Cell3	15.0817		1	Cell3	29.4945		1	Cell4	26.5704		1	Cell6	13.9986
1	Cell3	10.8066		1	Cell3	27.9185		1	Cell4	25.9443		1	Cell6	9.3546
1	Cell3	9.04396		1	Cell3	26.7906		1	Cell4	22.8454		1	Cell6	9.04671
1	Cell3	15.9461		1	Cell3	29.3854		1	Cell4	19.3544		1	Cell6	11.8192
1	Cell3	8.37015		1	Cell3	30.7906		1	Cell4	20.6354		1	Cell6	1.25913
1	Cell3	9.70378		1	Cell3	30.6547		1	Cell4	25.1271		1	Cell6	6.42896
1	Cell3	7.82133		1	Cell3	30.3902		1	Cell4	23.519		1	Cell6	6.66952
1	Cell3	6.73572		1	Cell3	30.9667		1	Cell4	26.8137		1	Cell6	5.65786
1	Cell3	6.45712		1	Cell3	30.2499		1	Cell4	25.0329		1	Cell6	6.34366
1	Cell3	5.2254		1	Cell3	28.7802		1	Cell4	20.8474		1	Cell6	10.5936
1	Cell3	4.321		1	Cell3	26.8954		1	Cell4	20.2384		1	Cell6	4.51304
1	Cell3	4.29287		1	Cell3	24.9941		1	Cell4	24.5819		1	Cell6	3.51852
1	Cell3	15.265		1	Cell3	25.1286		1	Cell4	23.6848		1	Cell6	5.93228
1	Cell3	14.9728		1	Cell3	25.1067		1	Cell4	24.4261		1	Cell6	5.55905
1	Cell3	15.0485		1	Cell3	25.7032		1	Cell4	24.0344		1	Cell6	5.1732
1	Cell3	26.9508		1	Cell3	25.4561		1	Cell4	23.9359		1	Cell6	6.18906
1	Cell3	14.0773		1	Cell3	24.6186		1	Cell4	20.7914		1	Cell6	10.7226
1	Cell3	13.9856		1	Cell3	24.3983		1	Cell4	22.6536		1	Cell6	10.4087
1	Cell3	23.4948		1	Cell3	23.99		1	Cell4	27.1707		1	Cell6	7.1115
1	Cell3	14.0587		1	Cell3	23.8589		1	Cell4	26.5753		1	Cell6	17.2172
1	Cell3	13.7386		1	Cell3	25.9386		1	Cell4	27.8034		1	Cell6	16.474
1	Cell3	13.7464		1	Cell3	23.3586		1	Cell4	25.4545		1	Cell6	15.0248
1	Cell3	19.5623		1	Cell3	23.1768		1	Cell4	24.0906		1	Cell6	17.752
1	Cell3	12.8876		1	Cell3	22.6991		1	Cell4	21.1551		1	Cell6	7.88306
1	Cell3	18.6987		1	Cell3	26.2543		1	Cell4	21.1038		1	Cell6	7.94434
1	Cell3	18.7932		1	Cell3	22.4851		1	Cell4	22.2613		1	Cell6	10.9606
1	Cell3	12.1591		1	Cell3	14.6076		1	Cell4	21.6179		1	Cell6	12.4485
1	Cell3	11.9788		1	Cell3	14.1337		1	Cell4	23.5345		1	Cell6	14.2057
1	Cell3	11.3552		1	Cell3	15.4319		1	Cell4	24.8288		1	Cell6	13.3321
1	Cell3	8.51725		1	Cell3	13.7672		1	Cell4	22.277		1	Cell6	16.7298
1	Cell3	9.1229		1	Cell3	14.9615		1	Cell4	22.0608		1	Cell6	17.1536
1	Cell3	12.467		1	Cell3	23.7513		1	Cell4	24.6909		1	Cell6	19.9574
1	Cell3	15.2795		1	Cell3	22.774		1	Cell4	21.8358		1	Cell6	1.80879
1	Cell3	6.24728		1	Cell3	20.2734		1	Cell4	24.3972		1	Cell6	20.0528
1	Cell3	6.98015		1	Cell3	20.8085		1	Cell4	22.584		1	Cell7	22.1868
1	Cell3	9.22361		1	Cell3	11.4668		1	Cell4	23.1597		1	Cell7	20.9673
1	Cell3	12.3401		1	Cell3	21.9963		1	Cell4	24.3931		1	Cell7	12.0439
1	Cell3	11.7335		1	Cell3	15.3857		1	Cell4	27.2652		1	Cell7	0
1	Cell3	16.2188		1	Cell3	16.4485		1	Cell4	27.0045		1	Cell7	3.37046
1	Cell3	15.8176		1	Cell3	18.2156		1	Cell4	25.6987		1	Cell7	19.4565
1	Cell3	16.1424		1	Cell3	19.4453		1	Cell4	22.7213		1	Cell7	4.33498
1	Cell3	19.3713		1	Cell3	20.2167		1	Cell4	25.4545		1	Cell7	20.9354
1	Cell3	18.7782		1	Cell3	21.0639		1	Cell4	21.935		1	Cell7	8.45593
1	Cell3	17.2237		1	Cell3	19.9576		1	Cell4	22.5081		1	Cell7	12.34
1	Cell3	9.24549		1	Cell3	21.1122		1	Cell4	23.4257		1	Cell7	11.0139
1	Cell3	9.62699		1	Cell3	22.4559		1	Cell4	25.5019		1	Cell7	6.87809
1	Cell3	6.29318		1	Cell3	16.0046		1	Cell4	26.1216		1	Cell7	4.7304
1	Cell3	7.94114		1	Cell3	15.5214		1	Cell4	26.5217		1	Cell7	3.24375
1	Cell3	6.65428		1	Cell3	19.0932		1	Cell4	26.7384		1	Cell7	2.56194
1	Cell3	7.03419		1	Cell3	14.9494		1	Cell4	24.884		1	Cell7	1.91191
1	Cell3	17.3033		1	Cell3	21.9314		1	Cell4	23.9923		1	Cell7	0
1	Cell3	11.2879		1	Cell3	16.6352		1	Cell4	22.9857		1	Cell7	6.23024
1	Cell3	7.92777		1	Cell3	17.9283		1	Cell4	26.1432		1	Cell7	1.40683
1	Cell3	10.709		1	Cell3	12.2534		1	Cell4	23.3265		1	Cell7	21.3033
1	Cell3	13.6046		1	Cell3	13.8037		1	Cell4	25.6206		1	Cell7	2.46349
1	Cell3	19.4154		1	Cell3	12.0971		1	Cell4	25.7378		1	Cell7	0.784837
1	Cell3	17.67		1	Cell3	23.1348		1	Cell4	24.387		1	Cell7	3.43721
1	Cell3	18.7817		1	Cell3	22.0283		1	Cell4	25.4807		1	Cell7	0.858572
1	Cell3	11.0396		1	Cell3	14.5525		1	Cell4	26.8372		1	Cell7	4.16873
1	Cell3	9.1643		1	Cell3	11.1535		1	Cell4	23.7969		1	Cell7	3.91
1	Cell3	9.24494		1	Cell3	13.0468		1	Cell4	24.6428		1	Cell7	1.68449
1	Cell3	12.2859		1	Cell3	11.8401		1	Cell4	26.2975		1	Cell7	20.2701
1	Cell3	15.3178		1	Cell3	12.63		1	Cell4	25.1793		1	Cell7	20.7822
1	Cell3	17.6931		1	Cell3	14.7301		1	Cell4	26.2138		1	Cell7	4.40775
1	Cell3	17.6931		1	Cell3	18.6862		1	Cell4	23.8918		1	Cell7	6.42653
1	Cell3	17.866		1	Cell3	16.6363		1	Cell4	25.266		1	Cell7	8.97106
1	Cell3	19.2571		1	Cell3	23.7129		1	Cell4	24.7169		1	Cell7	12.3518
1	Cell3	18.3726		1	Cell3	17.5982		1	Cell4	9.3151		1	Cell7	16.8538
1	Cell3	19.0327		1	Cell3	16.0993		1	Cell4	10.5071		1	Cell7	16.6082
1	Cell3	19.3575		1	Cell3	13.9356		1	Cell4	11.9564		1	Cell7	18.0973
1	Cell3	19.299		1	Cell3	18.7244		1	Cell4	18.0504		1	Cell7	23.3757
1	Cell3	19.4075		1	Cell3	23.0153		1	Cell4	14.6603		1	Cell7	23.0925
1	Cell3	18.7599		1	Cell3	21.8346		1	Cell4	17.0904		1	Cell7	22.1767
1	Cell3	18.2225		1	Cell3	21.6202		1	Cell4	11.9281		1	Cell7	24.779
1	Cell3	15.6443		1	Cell3	21.0729		1	Cell4	12.561		1	Cell7	15.375
1	Cell3	25.3089		1	Cell3	22.1439		1	Cell4	7.04565		1	Cell7	15.8057
1	Cell3	24.2583		1	Cell3	17.7866		1	Cell4	11.6566		1	Cell7	15.9978
1	Cell3	24.3812		1	Cell3	24.3226		1	Cell4	13.6287		1	Cell7	15.8918
1	Cell3	22.2007		1	Cell3	18.3467		1	Cell4	14.5739		1	Cell7	17.2008
1	Cell3	18.9014		1	Cell3	19.4665		1	Cell4	15.2388		1	Cell7	13.2232
1	Cell3	16.4801		1	Cell3	23.2266		1	Cell4	16.3315		1	Cell7	7.07283
1	Cell3	11.3761		1	Cell3	21.2329		1	Cell4	13.4654		1	Cell7	16.5011
1	Cell3	22.8977		1	Cell3	16.7842		1	Cell4	13.0635		1	Cell7	10.6508
1	Cell3	21.962		1	Cell3	17.0617		1	Cell4	14.9109		1	Cell7	20.5792
1	Cell3	25.2786		1	Cell3	21.7425		1	Cell4	17.0629		1	Cell7	19.9776
1	Cell3	20.6576		1	Cell3	15.4751		1	Cell4	18.2483		1	Cell7	20.7125
1	Cell3	19.7949		1	Cell3	15.1955		1	Cell4	20.6772		1	Cell7	20.8292
1	Cell3	19.3758		1	Cell3	16.5866		1	Cell4	26.0784		1	Cell7	15.9865
1	Cell3	18.7297		1	Cell3	13.1883		1	Cell4	24.3791		1	Cell7	20.3225
1	Cell3	23.0292		1	Cell3	15.6231		1	Cell4	18.4942		1	Cell7	16.3623
1	Cell3	23.9359		1	Cell3	14.7589		1	Cell4	15.1		1	Cell7	16.2207
1	Cell3	22.2463		1	Cell3	11.6376		1	Cell4	19.9213		1	Cell7	17.2541
1	Cell3	19.8909		1	Cell3	16.2114		1	Cell4	21.1823		1	Cell7	16.611
1	Cell3	19.0783		1	Cell3	14.929		1	Cell4	20.121		1	Cell7	17.0629
1	Cell3	19.6642		1	Cell3	14.1471		1	Cell4	14.997		1	Cell7	12.4573
1	Cell3	21.0703		1	Cell3	17.8492		1	Cell4	17.984		1	Cell7	13.6327
1	Cell3	23.7162		1	Cell3	6.71058		1	Cell4	6.90157		1	Cell7	14.5708
1	Cell3	22.6617		1	Cell3	11.5989		1	Cell4	4.36285		1	Cell7	11.0993
1	Cell3	21.716		1	Cell3	24.7607		1	Cell4	13.1644		1	Cell7	11.2878
1	Cell3	15.6301		1	Cell3	21.2978		1	Cell4	13.2114		1	Cell7	9.98075
1	Cell3	14.2938		1	Cell3	24.2613		1	Cell4	11.1547		1	Cell7	2.07161
1	Cell3	8.58456		1	Cell3	23.8378		1	Cell4	12.2092		1	Cell7	13.5275
1	Cell3	10.3327		1	Cell3	17.9209		1	Cell4	15.1618		1	Cell7	23.0487
1	Cell3	11.709		1	Cell3	11.6908		1	Cell4	17.6499		1	Cell7	22.7239
1	Cell3	13.3483		1	Cell3	18.6702		1	Cell4	17.9995		1	Cell7	22.3816
1	Cell3	14.3047		1	Cell3	23.6437		1	Cell4	17.0075		1	Cell7	12.8078
1	Cell3	15.2537		1	Cell3	20.7367		1	Cell4	14.15		1	Cell7	13.9653
1	Cell3	16.3882		1	Cell3	21.8177		1	Cell4	16.6277		1	Cell7	15.3799
1	Cell3	16.4758		1	Cell3	21.267		1	Cell4	16.2032		1	Cell7	17.6713
1	Cell3	9.68711		1	Cell3	24.7998		1	Cell4	24.0596		1	Cell7	16.5964
1	Cell3	9.22362		1	Cell3	23.9966		1	Cell5	5.54505		1	Cell7	15.927
1	Cell3	9.75722		1	Cell3	7.16614		1	Cell5	9.24366		1	Cell7	17.9759
1	Cell3	9.2433		1	Cell3	8.21436		1	Cell5	11.4582		1	Cell7	19.8438
1	Cell3	9.97825		1	Cell3	12.8588		1	Cell5	20.116		1	Cell7	4.67999
1	Cell3	15.1741		1	Cell3	12.0505		1	Cell5	21.655		1	Cell7	1.56967
1	Cell3	17.0327		1	Cell3	11.7322		1	Cell5	22.8251		1	Cell7	0
1	Cell3	11.8768		1	Cell3	11.2381		1	Cell5	25.4471		1	Cell7	0.948001
1	Cell3	10.3732		1	Cell3	10.7199		1	Cell5	28.1064		1	Cell7	2.6204
1	Cell3	9.72197		1	Cell3	13.299		1	Cell5	27.2203		1	Cell7	18.3222
1	Cell3	10.1513		1	Cell3	12.0571		1	Cell5	25.7886		1	Cell7	11.2551
1	Cell3	9.89697		1	Cell3	21.7624		1	Cell5	24.8361		1	Cell7	11.3769
1	Cell3	11.2995		1	Cell3	19.2722		1	Cell5	22.9911		1	Cell7	8.02209
1	Cell3	13.8441		1	Cell3	8.24805		1	Cell5	21.5385		1	Cell7	10.486
1	Cell3	14.966		1	Cell3	25.096		1	Cell5	9.35665		1	Cell7	10.4106
1	Cell3	16.2095		1	Cell3	25.4812		1	Cell5	4.03472		1	Cell7	5.60036
1	Cell3	16.0659		1	Cell3	27.5867		1	Cell5	4.8542		1	Cell7	5.90148
1	Cell3	11.0089		1	Cell3	28.4443		1	Cell5	9.50833		1	Cell7	4.9739
1	Cell3	10.8607		1	Cell3	29.0765		1	Cell5	11.4794		1	Cell7	1.20586
1	Cell3	11.3912		1	Cell3	35.0128		1	Cell5	5.32272		1	Cell7	2.87929
1	Cell3	17.9402		1	Cell3	34.2701		1	Cell5	13.3779		1	Cell7	0.502442
1	Cell3	17.165		1	Cell3	34.0001		1	Cell5	17.9576		1	Cell7	15.4781
1	Cell3	18.6641		1	Cell3	34.5162		1	Cell5	19.0055		1	Cell7	7.86121
1	Cell3	22.0281		1	Cell3	32.2782		1	Cell5	11.7024		1	Cell7	6.86413
1	Cell3	23.1309		1	Cell3	35.0377		1	Cell5	7.9072		1	Cell7	4.43174
1	Cell3	19.7459		1	Cell3	32.7742		1	Cell5	8.0571		1	Cell7	2.92107
1	Cell3	19.5994		1	Cell3	37.0789		1	Cell5	8.50365		1	Cell7	0
1	Cell3	18.6908		1	Cell3	34.1794		1	Cell5	16.1508		1	Cell7	0
1	Cell3	12.6416		1	Cell3	32.6157		1	Cell5	12.5789		1	Cell7	9.04389
1	Cell3	16.7792		1	Cell3	31.8103		1	Cell5	12.7624		1	Cell7	1.4282
1	Cell3	19.3703		1	Cell3	34.9434		1	Cell5	13.7294		1	Cell7	18.2548
1	Cell3	15.5598		1	Cell3	32.5111		1	Cell5	17.2227		1	Cell7	20.1239
1	Cell3	17.1412		1	Cell3	27.3733		1	Cell5	16.0191		1	Cell7	14.087
1	Cell3	18.0949		1	Cell3	26.1554		1	Cell5	9.73125		1	Cell7	21.5265
1	Cell3	19.995		1	Cell3	31.0379		1	Cell5	13.384		1	Cell7	14.4595
1	Cell3	20.0033		1	Cell3	31.5697		1	Cell5	10.1006		1	Cell7	23.4375
1	Cell3	17.0831		1	Cell3	32.5907		1	Cell5	17.8588		1	Cell7	23.9679
1	Cell3	17.1533		1	Cell3	36.3209		1	Cell5	11.1365		1	Cell7	25.7012
1	Cell3	19.3794		1	Cell3	33.5746		1	Cell5	10.5353		1	Cell7	15.111
1	Cell3	19.3985		1	Cell3	33.8166		1	Cell5	8.8475		1	Cell7	20.9652
1	Cell3	19.5695		1	Cell3	33.0656		1	Cell5	9.71055		1	Cell7	16.4015
1	Cell3	11.9986		1	Cell3	32.5929		1	Cell5	17.6219		1	Cell7	17.627
1	Cell3	11.9091		1	Cell3	32.5125		1	Cell5	10.8098		1	Cell7	22.4484
1	Cell3	13.5276		1	Cell3	28.3358		1	Cell5	14.2236		1	Cell7	20.1991
1	Cell3	14.0806		1	Cell3	31.1795		1	Cell5	9.48462		1	Cell7	17.0584
1	Cell3	13.4339		1	Cell3	35.0701		1	Cell5	11.1002		1	Cell7	25.0224
1	Cell3	11.4274		1	Cell3	32.6288		1	Cell5	10.6497		1	Cell7	24.7726
1	Cell3	11.6445		1	Cell3	29.3616		1	Cell5	9.81848		1	Cell7	23.9164
1	Cell3	12.1075		1	Cell3	33.2113		1	Cell5	11.2737		1	Cell7	21.3907
1	Cell3	12.9879		1	Cell3	30.3525		1	Cell5	11.8247		1	Cell7	24.604
1	Cell3	13.1743		1	Cell3	30.1772		1	Cell5	12.2098		1	Cell7	18.6226
1	Cell3	12.8943		1	Cell3	27.2345		1	Cell5	13.8924		1	Cell7	10.1498
1	Cell3	15.0428		1	Cell3	28.8364		1	Cell5	15.0022		1	Cell7	13.3501
1	Cell3	16.1783		1	Cell3	31.7229		1	Cell5	14.2219		1	Cell7	13.4113
1	Cell3	16.9585		1	Cell3	30.7838		1	Cell5	17.0215		1	Cell7	21.3653
1	Cell3	15.4197		1	Cell3	34.3921		1	Cell5	16.1091		1	Cell7	13.3834
1	Cell3	14.2029		1	Cell3	33.5703		1	Cell5	12.6517		1	Cell7	23.2272
1	Cell3	14.0815		1	Cell3	35.5203		1	Cell5	15.3734		1	Cell7	5.34103
1	Cell3	16.1649		1	Cell3	35.2069		1	Cell5	13.2705		1	Cell7	8.77073
1	Cell3	14.7824		1	Cell3	36.2377		1	Cell5	10.6184		1	Cell7	6.75292
1	Cell3	16.0067		1	Cell3	34.4077		1	Cell5	17.0476		1	Cell7	4.27281
1	Cell3	15.2485		1	Cell3	35.334		1	Cell5	11.2139		1	Cell7	2.4159
1	Cell3	17.4798		1	Cell3	35.8628		1	Cell5	10.9328		1	Cell7	2.31123
1	Cell3	16.1995		1	Cell3	34.9133		1	Cell5	9.68556		1	Cell7	2.95544
1	Cell3	17.9225		1	Cell3	36.2581		1	Cell5	11.7932		1	Cell7	4.42604
1	Cell4	4.0659		1	Cell3	34.7838		1	Cell5	11.7302		1	Cell7	12.3474
1	Cell4	0.90996		1	Cell3	33.0607		1	Cell5	14.5603		1	Cell7	14.8522
1	Cell4	5.0497		1	Cell3	36.8833		1	Cell5	16.1376		1	Cell7	16.5023
1	Cell4	5.61415		1	Cell3	35.7445		1	Cell5	13.1405		1	Cell7	7.8213
1	Cell4	15.7777		1	Cell3	35.0413		1	Cell5	12.7876		1	Cell7	4.13836
1	Cell4	18.3958		1	Cell3	34.2833		1	Cell5	16.051		1	Cell7	4.03958
1	Cell4	19.1503		1	Cell3	32.8722		1	Cell5	16.7982		1	Cell7	2.56196
1	Cell4	22.3854		1	Cell3	36.0739		1	Cell5	15.0658		1	Cell7	14.2112
1	Cell4	16.557		1	Cell3	34.2389		1	Cell5	15.5039		1	Cell7	16.111
1	Cell4	22.3759		1	Cell3	32.6793		1	Cell5	17.4017		1	Cell7	16.645
1	Cell4	23.1563		1	Cell3	33.9246		1	Cell5	19.0374		1	Cell7	5.46437
1	Cell4	17.3862		1	Cell3	32.2792		1	Cell5	16.8746		1	Cell7	15.7395
1	Cell4	17.7793		1	Cell3	30.7937		1	Cell5	18.2167		1	Cell7	12.7442
1	Cell4	17.8889		1	Cell3	31.8276		1	Cell5	16.0772		1	Cell7	17.9185
1	Cell4	18.3072		1	Cell3	28.4811		1	Cell5	14.2571		1	Cell8	13.7672
1	Cell4	18.6054		1	Cell3	26.4643		1	Cell5	12.7836		1	Cell8	0
1	Cell4	18.6929		1	Cell3	30.1682		1	Cell5	13.708		1	Cell8	1.46313
1	Cell4	19.4276		1	Cell3	31.9195		1	Cell5	15.4404		1	Cell8	1.50732
1	Cell4	19.6845		1	Cell3	31.953		1	Cell5	15.1498		1	Cell8	5.16512
1	Cell4	20.2562		1	Cell3	31.5887		1	Cell5	16.5538		1	Cell8	5.74805
1	Cell4	21.7344		1	Cell3	30.8261		1	Cell5	22.5494		1	Cell8	3.4166
1	Cell4	22.2121		1	Cell3	32.5375		1	Cell5	21.9265		1	Cell8	7.61722
1	Cell4	21.2387		1	Cell3	34.8032		1	Cell5	19.7191		1	Cell8	8.52905
1	Cell4	24.4277		1	Cell3	32.6191		1	Cell5	20.4825		1	Cell8	7.54396
1	Cell4	22.8125		1	Cell3	31.9494		1	Cell5	17.4982		1	Cell8	11.5975
1	Cell4	21.3811		1	Cell3	31.5266		1	Cell5	20.935		1	Cell8	7.40209
1	Cell4	23.465		1	Cell3	31.2416		1	Cell5	14.5142		1	Cell8	12.7647
1	Cell4	24.8136		1	Cell3	30.2761		1	Cell5	22.3698		1	Cell8	14.2353
1	Cell4	24.3001		1	Cell3	30.8181		1	Cell5	20.448		1	Cell8	1.14574
1	Cell4	30.553		1	Cell3	29.3613		1	Cell5	23.6121		1	Cell8	0
1	Cell4	29.3223		1	Cell3	28.4959		1	Cell5	23.8237		1	Cell8	1.17618
1	Cell4	34.0824		1	Cell3	26.4539		1	Cell5	24.989		1	Cell8	1.48369
1	Cell4	35.5224		1	Cell3	29.8301		1	Cell5	25.7123		1	Cell8	12.5517
1	Cell4	27.8614		1	Cell3	30.8046		1	Cell5	26.3262		1	Cell8	8.90721
1	Cell4	31.8099		1	Cell3	28.9564		1	Cell5	26.2202		1	Cell8	8.04531
1	Cell4	29.1338		1	Cell3	31.2578		1	Cell5	24.6014		1	Cell8	12.8785
1	Cell4	29.065		1	Cell3	32.6466		1	Cell5	27.2539		1	Cell8	7.02121
1	Cell4	29.2005		1	Cell3	32.4371		1	Cell5	27.0954		1	Cell8	10.4989
1	Cell4	30.857		1	Cell3	31.8318		1	Cell5	20.0473		1	Cell8	11.0088
1	Cell4	26.3537		1	Cell3	29.2483		1	Cell5	27.6568		1	Cell8	10.7902
1	Cell4	27.8819		1	Cell3	13.8019		1	Cell5	26.9828		1	Cell8	5.42727
1	Cell4	22.5421		1	Cell3	18.2312		1	Cell5	12.9065		1	Cell8	7.13746
1	Cell4	28.0851		1	Cell3	11.7813		1	Cell5	22.1326		1	Cell8	9.84831
1	Cell4	24.9621		1	Cell3	12.1381		1	Cell5	17.5573		1	Cell8	6.02926
1	Cell4	26.4898		1	Cell3	13.0519		1	Cell5	14.6664		1	Cell8	8.03902
1	Cell4	21.5723		1	Cell3	13.6677		1	Cell5	21.5538		1	Cell8	3.61756
1	Cell4	26.1463		1	Cell3	14.6873		1	Cell5	14.2842		1	Cell8	10.1493
1	Cell4	20.6011		1	Cell3	13.0019		1	Cell5	23.8045		1	Cell8	0.401951
1	Cell4	27.8353		1	Cell3	12.9945		1	Cell5	23.6741		1	Cell8	7.83869
1	Cell4	25.4236		1	Cell3	18.4605		1	Cell5	24.9673		1	Cell8	6.07016
1	Cell4	34.4286		1	Cell3	17.9771		1	Cell5	27.4985		1	Cell8	2.26711
1	Cell4	33.2813		1	Cell3	18.1147		1	Cell5	22.663		1	Cell8	4.00062
1	Cell4	31.4459		1	Cell3	16.8213		1	Cell5	19.464		1	Cell8	8.48928
1	Cell4	32.4833		1	Cell3	20.6928		1	Cell5	18.9794		1	Cell8	9.03831
1	Cell4	29.9357		1	Cell3	20.2289		1	Cell5	19.8105		1	Cell8	3.02299
1	Cell4	19.5881		1	Cell3	16.9949		1	Cell5	15.2037		1	Cell8	10.1766
1	Cell4	17.8531		1	Cell3	16.704		1	Cell5	19.9864		1	Cell8	3.82646
1	Cell4	13.2898		1	Cell3	15.8025		1	Cell5	23.0638		1	Cell8	9.50021
1	Cell4	12.8103		1	Cell3	21.9917		1	Cell5	25.3083		1	Cell8	10.1885
1	Cell4	9.12526		1	Cell3	21.459		1	Cell5	21.2719		1	Cell8	11.3818
1	Cell4	9.84328		1	Cell3	20.7683		1	Cell5	26.2483		1	Cell8	8.8663
1	Cell4	13.3801		1	Cell3	19.2673		1	Cell5	21.4009		1	Cell8	2.42008
1	Cell4	6.96382		1	Cell3	17.7863		1	Cell5	16.112		1	Cell8	11.5049
1	Cell4	3.91904		1	Cell3	23.8142		1	Cell5	20.0473		1	Cell8	7.86763
1	Cell4	0		1	Cell3	19.9511		1	Cell5	19.3953		1	Cell8	13.0286
1	Cell4	22.8349		1	Cell3	24.1761		1	Cell5	24.4112		1	Cell8	4.02079
1	Cell4	21.9767		1	Cell3	21.7019		1	Cell5	25.2757		1	Cell8	5.04046
1	Cell4	16		1	Cell3	26.9236		1	Cell5	21.1288		1	Cell8	5.51863
1	Cell4	22.4313		1	Cell3	24.9087		1	Cell5	23.3903		1	Cell8	8.17419
1	Cell4	18.9024		1	Cell3	23.1995		1	Cell5	24.4943		1	Cell8	4.22048
1	Cell4	16.652		1	Cell3	23.2824		1	Cell5	25.6444		1	Cell8	3.71805
1	Cell4	19.3537		1	Cell3	26.7299		1	Cell5	22.6068		1	Cell8	10.9656
1	Cell4	13.3141		1	Cell3	24.9311		1	Cell5	23.9788		1	Cell8	11.2564
1	Cell4	20.5988		1	Cell3	26.8548		1	Cell5	20.6436		1	Cell8	11.2551
1	Cell4	16.7796		1	Cell3	29.4436		1	Cell5	21.8197		1	Cell8	9.94828
1	Cell4	11.2752		1	Cell3	28.3317		1	Cell5	22.0759		1	Cell8	2.90025
1	Cell4	15.9181		1	Cell3	27.7558		1	Cell5	12.3707		1	Cell8	9.86061
1	Cell4	18.4556		1	Cell3	27.8501		1	Cell5	14.6666		1	Cell8	0.810161
1	Cell4	9.75221		1	Cell3	26.7305		1	Cell5	19.8216		1	Cell8	3.48246
1	Cell4	9.24991		1	Cell3	25.3048		1	Cell5	17.5462		1	Cell8	2.70573
1	Cell4	11.0857		1	Cell3	23.841		1	Cell5	19.9782		1	Cell8	4.40775
1	Cell4	9.23729		1	Cell3	26.835		1	Cell5	6.21999		1	Cell8	11.5088
1	Cell4	10.5819		1	Cell3	25.8574		1	Cell5	20.4616		1	Cell8	11.1292
1	Cell4	9.04897		1	Cell3	25.5623		1	Cell5	18.1716		1	Cell8	11.7244
1	Cell4	17.9886		1	Cell3	24.3595		1	Cell5	18.89		1	Cell8	0
1	Cell4	10.9647		1	Cell3	25.7361		1	Cell5	19.3232		1	Cell8	0.100488
1	Cell4	6.99104		1	Cell3	23.2127		1	Cell5	20.5996		1	Cell8	2.21074
1	Cell4	9.98135		1	Cell3	23.2278		1	Cell5	22.7662		1	Cell8	1.00488
1	Cell4	10.8798		1	Cell3	22.9333		1	Cell5	21.6751		1	Cell8	3.01465
1	Cell4	14.3576		1	Cell3	22.3497		1	Cell5	25.1354		1	Cell8	2.35451
1	Cell4	19.4567		1	Cell3	16.3187		1	Cell5	21.7894		1	Cell8	3.35394
1	Cell4	27.6888		1	Cell3	20.6971		1	Cell5	25.5763		1	Cell8	1.80878
1	Cell4	28.6099		1	Cell3	20.4105		1	Cell5	22.8115		1	Cell8	1.97938
1	Cell4	20.3149		1	Cell3	17.516		1	Cell5	25.6662		1	Cell8	2.5122
1	Cell4	25.3267		1	Cell3	24.1368		1	Cell5	24.1922		1	Cell8	4.94847
1	Cell4	19.6181		1	Cell3	27.3503		1	Cell5	20.1187		1	Cell8	3.29165
1	Cell4	23.2166		1	Cell3	25.0341		1	Cell5	25.0988		1	Cell8	3.19355
1	Cell4	17.6792		1	Cell3	25.9608		1	Cell5	15.6592		1	Cell8	2.81366
1	Cell4	17.8502		1	Cell3	30.8932		1	Cell5	20.0479		1	Cell8	1.49386
1	Cell4	13.8196		1	Cell3	31.741		1	Cell5	22.8521		1	Cell8	1.50732
1	Cell4	20.7094		1	Cell3	29.1038		1	Cell5	24.5748		1	Cell8	2.1198
1	Cell4	29.6822		1	Cell3	29.1776		1	Cell5	18.6593		1	Cell8	3.77198
1	Cell4	24.0309		1	Cell3	28.8407		1	Cell5	20.057		1	Cell8	4.62354
1	Cell4	20.146		1	Cell3	28.5086		1	Cell5	17.5565		1	Cell8	5.36742
1	Cell4	22.5944		1	Cell3	26.5522		1	Cell5	23.7087		1	Cell8	5.17295
1	Cell4	23.1915		1	Cell3	26.2678		1	Cell5	19.2064		1	Cell8	6.04602
1	Cell4	19.6985		1	Cell3	25.4266		1	Cell5	23.2272		1	Cell8	4.04582
1	Cell4	14.6112		1	Cell3	24.8017		1	Cell5	18.3448		1	Cell8	10.4802
1	Cell4	9.55911		1	Cell3	24.6476		1	Cell5	17.1454		1	Cell8	9.3346
1	Cell4	17.868		1	Cell3	24.7733		1	Cell5	17.2265		1	Cell8	13.5941
1	Cell4	18.5416		1	Cell3	24.1927		1	Cell5	16.1297		1	Cell8	10.3522
1	Cell4	16.8238		1	Cell3	24.53		1	Cell5	20.6103		1	Cell8	17.3844
1	Cell4	16.2116		1	Cell3	22.6133		1	Cell5	21.8904		1	Cell8	7.79023
1	Cell4	11.0403		1	Cell3	12.4933		1	Cell5	18.9925		1	Cell8	6.82429
1	Cell4	8.28724		1	Cell3	12.7902		1	Cell5	17.2146		1	Cell8	10.1929
1	Cell4	9.08909		1	Cell3	13.5832		1	Cell5	18.0696		1	Cell8	19.0094
1	Cell4	14.2218		1	Cell3	15.2326		1	Cell5	18.7481		1	Cell8	9.1494
1	Cell4	11.7403		1	Cell3	17.0829		1	Cell5	19.3882		1	Cell8	9.74058
1	Cell4	13.2373		1	Cell3	16.0342		1	Cell5	20.3799		1	Cell8	14.9278
1	Cell4	5.12918		1	Cell3	20.0841		1	Cell5	23.0603		1	Cell8	16.0066
1	Cell4	11.1616		1	Cell3	18.4536		1	Cell5	20.8081		1	Cell8	16.8007
1	Cell4	4.40796		1	Cell3	20.0242		1	Cell5	21.6478		1	Cell8	18.3421
1	Cell4	3.48845		1	Cell3	20.4439		1	Cell5	22.3272		1	Cell8	17.7981
1	Cell4	9.85613		1	Cell3	25.1665		1	Cell5	23.3292		1	Cell8	7.69109
1	Cell4	12.4399		1	Cell3	25.3939		1	Cell5	22.9062		1	Cell8	6.39106
1	Cell4	11.1429		1	Cell3	21.4271		1	Cell5	24.8108		1	Cell8	19.3923
1	Cell4	1.40683		1	Cell3	22.6399		1	Cell5	24.2892		1	Cell8	7.11835
1	Cell4	7.23794		1	Cell3	23.0816		1	Cell5	25.4898		1	Cell8	8.02017
1	Cell4	1.78921		1	Cell3	28.7975		1	Cell5	21.0053		1	Cell8	10.8173
1	Cell4	2.96913		1	Cell3	30.314		1	Cell5	21.6834		1	Cell8	8.13892
1	Cell4	13.0288		1	Cell3	27.0348		1	Cell5	21.8875		1	Cell8	8.22408
1	Cell4	10.5137		1	Cell3	24.7494		1	Cell5	21.8309		1	Cell8	8.77935
1	Cell4	11.3453		1	Cell3	26.6101		1	Cell5	24.7325		1	Cell8	8.94345
1	Cell4	11.7777		1	Cell3	23.6146		1	Cell5	21.7592		1	Cell8	11.2412
1	Cell4	9.81034		1	Cell3	24.2221		1	Cell5	21.0262		1	Cell8	24.221
1	Cell4	11.3093		1	Cell3	22.3164		1	Cell5	20.7327		1	Cell8	10.955
1	Cell4	15.9165		1	Cell3	13.4747		1	Cell5	20.2899		1	Cell8	11.5426
1	Cell4	19.5955		1	Cell3	15.2688		1	Cell5	19.3417		1	Cell8	21.8061
1	Cell4	11.495		1	Cell3	14.5848		1	Cell5	20.2633		1	Cell8	10.6508
1	Cell4	12.9103		1	Cell3	15.0193		1	Cell5	21.1385		1	Cell8	11.2052
1	Cell4	13.1679		1	Cell3	15.2582		1	Cell5	20.2123		1	Cell8	13.0885
1	Cell4	14.5964		1	Cell3	15.7013		1	Cell5	25.6335		1	Cell8	16.8835
1	Cell4	15.4431		1	Cell3	15.9714		1	Cell5	22.6116		1	Cell8	18.9728
1	Cell4	15.9885		1	Cell3	17.8287		1	Cell5	25.6683		1	Cell8	17.7682
1	Cell4	15.2305		1	Cell3	17.7403		1	Cell5	24.9301		1	Cell8	12.7762
1	Cell4	19.1849		1	Cell3	17.3683		1	Cell5	24.7474		1	Cell8	14.5954
1	Cell4	13.0887		1	Cell3	19.1046		1	Cell5	24.8664		1	Cell8	14.0198
1	Cell4	15.1712		1	Cell3	22.6815		1	Cell5	25.1663		1	Cell8	24.3547
1	Cell4	16.47		1	Cell3	24.006		1	Cell5	25.4769		1	Cell8	14.7864
1	Cell4	20.0966		1	Cell3	23.8051		1	Cell5	21.3407		1	Cell8	18.0011
1	Cell4	23.9395		1	Cell3	24.6086		1	Cell5	19.9703		1	Cell8	25.474
1	Cell4	24.2333		1	Cell3	22.1654		1	Cell5	25.5034		1	Cell8	19.5684
1	Cell4	13.0635		1	Cell3	24.9274		1	Cell5	19.0824		1	Cell8	24.6186
1	Cell4	10.446		1	Cell3	23.0538		1	Cell5	22.0764		1	Cell8	24.1023
1	Cell4	15.1726		1	Cell3	27.1299		1	Cell5	25.499		1	Cell8	17.1823
1	Cell4	9.64834		1	Cell3	28.6511		1	Cell5	25.2701		1	Cell8	19.0643
1	Cell4	11.2558		1	Cell3	26.4263		1	Cell5	24.8925		1	Cell8	23.1613
1	Cell4	11.7583		1	Cell3	28.8194		1	Cell5	23.9103		1	Cell8	15.6845
1	Cell4	18.2702		1	Cell3	24.463		1	Cell5	23.6928		1	Cell8	18.8009
1	Cell4	18.324		1	Cell3	27.6572		1	Cell5	23.0578		1	Cell8	18.9909
1	Cell4	20.3116		1	Cell3	25.8584		1	Cell5	17.3847		1	Cell8	27.6343
1	Cell4	21.2488		1	Cell3	24.3189		1	Cell5	15.8047		1	Cell8	20.3239
1	Cell4	22.3351		1	Cell3	24.154		1	Cell5	16.4516		1	Cell8	22.8513
1	Cell4	23.5257		1	Cell3	23.3151		1	Cell5	15.6983		1	Cell8	22.9434
1	Cell4	23.3384		1	Cell3	23.3151		1	Cell5	14.6889		1	Cell8	16.5205
1	Cell4	23.1304		1	Cell3	25.3945		1	Cell5	13.3356		1	Cell8	4.92801
1	Cell4	24.3051		1	Cell3	16.6469		1	Cell5	12.36		1	Cell8	8.62207
1	Cell4	9.99587		1	Cell3	18.5451		1	Cell5	15.1787		1	Cell8	17.2129
1	Cell4	17.2556		1	Cell3	19.1249		1	Cell5	11.3341		1	Cell8	21.4706
1	Cell4	17.7267		1	Cell3	20.3595		1	Cell5	11.0537		1	Cell8	20.251
1	Cell4	16.3701		1	Cell3	20.0291		1	Cell5	13.959		1	Cell8	20.7488
1	Cell4	18.8417		1	Cell3	16.5989		1	Cell5	20.5755		1	Cell8	17.5466
1	Cell4	19.5555		1	Cell3	17.7847		1	Cell5	19.1975		1	Cell8	18.5645
1	Cell4	20.0464		1	Cell3	15.4469		1	Cell5	17.9001		1	Cell8	19.8657
1	Cell4	21.64		1	Cell3	21.9492		1	Cell5	17.0682		1	Cell8	27.3671
1	Cell4	22.4506		1	Cell3	19.5646		1	Cell5	16.3777		1	Cell8	5.30972
1	Cell4	21.8411		1	Cell3	17.4222		1	Cell5	17.8082		1	Cell8	15.0306
1	Cell4	24.7214		1	Cell3	19.1743		1	Cell5	17.1289		1	Cell8	16.0403
1	Cell4	15.5274		1	Cell3	20.8536		1	Cell5	16.1236		1	Cell8	11.5119
1	Cell4	14.2764		1	Cell3	18.395		1	Cell5	16.2727		1	Cell8	16.2107
1	Cell4	14.2707		1	Cell3	18.6224		1	Cell5	16.1628		1	Cell8	9.13611
1	Cell4	18.1543		1	Cell3	17.3672		1	Cell5	17.1763		1	Cell8	8.94853
1	Cell4	18.4759		1	Cell3	15.5221		1	Cell5	16.07		1	Cell8	21.437
1	Cell4	17.2403		1	Cell3	22.429		1	Cell5	15.6352		1	Cell8	23.5864
1	Cell4	19.9688		1	Cell3	21.6141		1	Cell5	16.205		1	Cell8	20.0224
1	Cell4	20.7572		1	Cell3	17.6906		1	Cell5	14.9183		1	Cell8	20.0251
1	Cell4	22.255		1	Cell3	18.3936		1	Cell5	13.9534		1	Cell8	25.3956
1	Cell4	23.5301		1	Cell3	18.9261		1	Cell5	21.2169		1	Cell8	27.1436
1	Cell4	23.0118		1	Cell3	20.8752		1	Cell5	22.7175		1	Cell8	21.4502
1	Cell4	22.9436		1	Cell3	21.6826		1	Cell5	19.4372		1	Cell8	22.1849
1	Cell4	25.6808		1	Cell3	20.5571		1	Cell5	18.0322		1	Cell8	22.3023
1	Cell4	27.36		1	Cell3	18.0983		1	Cell5	19.5498		1	Cell8	22.3888
1	Cell4	30.705		1	Cell3	23.1292		1	Cell5	18.6295		1	Cell8	24.3756
1	Cell4	28.7905		1	Cell3	17.7134		1	Cell5	14.9804		1	Cell8	24.9927
1	Cell4	29.2907		1	Cell3	17.0999		1	Cell5	14.1441		1	Cell8	15.5429
1	Cell4	33.1094		1	Cell3	21.9287		1	Cell5	13.4577		1	Cell8	15.6845
1	Cell4	20.0626		1	Cell3	21.8519		1	Cell5	14.503		1	Cell8	16.6837
1	Cell4	22.0618		1	Cell3	22.4444		1	Cell5	15.3471		1	Cell8	15.0829
1	Cell4	23.2485		1	Cell3	22.8799		1	Cell5	15.7334		1	Cell8	9.75357
1	Cell4	19.5981		1	Cell3	21.4739		1	Cell5	18.9195		1	Cell8	12.3039
1	Cell4	24.9414		1	Cell3	18.6804		1	Cell5	15.7429		1	Cell8	14.7649
1	Cell4	37.1873		1	Cell3	21.0419		1	Cell5	15.4795		1	Cell8	15.6355
1	Cell4	37.9851		1	Cell3	19.998		1	Cell5	16.0024		1	Cell8	28.4469
1	Cell4	18.8918		1	Cell3	23.7833		1	Cell5	15.8534		1	Cell8	13.5484
1	Cell4	25.9496		1	Cell3	21.2029		1	Cell5	15.0369		1	Cell8	10.995
1	Cell4	22.3817		1	Cell3	21.4826		1	Cell5	16.6698		1	Cell8	12.7845
1	Cell4	24.9189		1	Cell3	26.1774		1	Cell5	17.768		1	Cell8	7.8413
1	Cell4	23.5823		1	Cell3	20.7066		1	Cell5	18.115		1	Cell8	17.1246
1	Cell4	24.7039		1	Cell3	18.6036		1	Cell5	15.5253		1	Cell8	21.4419
1	Cell4	33.803		1	Cell3	18.4897		1	Cell5	16.2615		1	Cell8	25.8444
1	Cell4	29.4451		1	Cell3	24.7585		1	Cell5	16.9203		1	Cell8	27.843
1	Cell4	24.5242		1	Cell3	17.3785		1	Cell5	16.3559		1	Cell8	8.00128
1	Cell4	20.7537		1	Cell3	17.9795		1	Cell5	17.236		1	Cell8	3.69763
1	Cell4	23.9088		1	Cell3	17.7124		1	Cell5	18.4006		1	Cell8	4.94438
1	Cell4	20.9949		1	Cell3	18.7038		1	Cell5	18.6257		1	Cell8	5.58772
1	Cell4	21.9834		1	Cell3	18.0569		1	Cell5	19.3692		1	Cell8	5.62195
1	Cell4	22.5268		1	Cell3	16.9907		1	Cell5	17.9168		1	Cell8	6.8332
1	Cell4	25.5862		1	Cell3	20.0104		1	Cell5	18.1671		1	Cell8	7.24422
1	Cell4	25.4737		1	Cell3	17.1405		1	Cell5	18.7793		1	Cell8	23.4999
1	Cell4	26.983		1	Cell3	18.6707		1	Cell5	19.4894		1	Cell8	23.3602
1	Cell4	26.8161		1	Cell3	21.8246		1	Cell5	19.9615		1	Cell8	19.5043
1	Cell4	28.4039		1	Cell3	21.7053		1	Cell5	19.994		1	Cell8	20.2428
1	Cell4	33.044		1	Cell3	20.598		1	Cell5	21.0032		1	Cell8	19.2775
1	Cell4	20.3866		1	Cell3	21.8178		1	Cell5	17.6983		1	Cell8	18.8961
1	Cell4	21.4062		1	Cell3	19.7197		1	Cell5	23.484		1	Cell8	20.0153
1	Cell4	29.5173		1	Cell3	19.521		1	Cell5	22.8118		1	Cell8	19.7167
1	Cell4	27.543		1	Cell3	18.5732		1	Cell5	22.5942		1	Cell8	16.1911
1	Cell4	27.2599		1	Cell3	21.399		1	Cell5	23.2888		1	Cell8	14.3698
1	Cell4	22.9396		1	Cell3	18.6828		1	Cell5	22.3838		1	Cell8	15.7866
1	Cell4	38.0026		1	Cell3	17.4004		1	Cell5	21.3045		1	Cell8	13.8024
1	Cell4	22.8217		1	Cell3	21.9895		1	Cell5	21.3207		1	Cell8	13.213
1	Cell4	19.9031		1	Cell3	20.3404		1	Cell5	21.8763		1	Cell8	7.06855
1	Cell4	26.8457		1	Cell3	24.1089		1	Cell5	21.9953		1	Cell8	1.40684
1	Cell4	24.4355		1	Cell3	19.2673		1	Cell5	21.0395		1	Cell8	0.401953
1	Cell4	20.5479		1	Cell3	22.4243		1	Cell5	24.4311		1	Cell8	0
1	Cell4	30.3996		1	Cell3	22.1154		1	Cell5	23.7565		1	Cell8	0
1	Cell4	30.2921		1	Cell3	20.2765		1	Cell5	22.9196		1	Cell8	21.7586
1	Cell4	22.8171		1	Cell3	25.6989		1	Cell5	23.5158		1	Cell8	23.9333
1	Cell4	23.9708		1	Cell3	23.9575		1	Cell5	25.5722		1	Cell8	24.5383
1	Cell4	25.7109		1	Cell3	20.8085		1	Cell5	25.8131		1	Cell8	22.1378
1	Cell4	26.8235		1	Cell3	20.2891		1	Cell5	21.606		1	Cell8	21.2516
1	Cell4	29.7635		1	Cell3	22.1678		1	Cell5	23.1821		1	Cell8	22.5795
1	Cell4	28.5558		1	Cell3	23.7767		1	Cell5	21.7339		1	Cell8	22.2531
1	Cell4	30.1017		1	Cell3	24.2623		1	Cell5	18.7013		1	Cell8	20.8796
1	Cell4	30.5502		1	Cell3	22.8646		1	Cell5	19.6441		1	Cell8	21.5804
1	Cell4	31.2393		1	Cell3	24.1743		1	Cell5	20.8695		1	Cell8	18.9933
1	Cell4	25.1063		1	Cell3	24.1614		1	Cell5	23.2196		1	Cell8	17.7685
1	Cell4	20.1004		1	Cell3	22.7255		1	Cell5	24.0614		1	Cell8	15.33
1	Cell4	25.4537		1	Cell3	23.0718		1	Cell5	22.656		1	Cell8	13.6963
1	Cell4	21.3863		1	Cell3	24.0079		1	Cell5	22.5935		1	Cell8	15.4127
1	Cell4	24.6647		1	Cell3	24.6122		1	Cell5	22.7312		1	Cell8	2.11025
1	Cell4	35.1512		1	Cell3	24.9162		1	Cell5	25.4325		1	Cell8	23.9478
1	Cell4	22.8897		1	Cell3	24.6545		1	Cell5	22.9508		1	Cell8	19.2101
1	Cell4	19.743		1	Cell3	24.3238		1	Cell5	23.8507		1	Cell8	26.0573
1	Cell4	21.8588		1	Cell3	22.9674		1	Cell5	24.3682		1	Cell8	21.0769
1	Cell4	36.9662		1	Cell3	22.5499		1	Cell5	23.352		1	Cell8	18.2552
1	Cell4	36.2764		1	Cell3	24.8116		1	Cell5	25.4818		1	Cell8	11.5145
1	Cell4	25.9409		1	Cell3	29.3154		1	Cell5	21.1341		1	Cell8	8.23329
1	Cell4	27.1302		1	Cell3	31.3029		1	Cell5	22.396		1	Cell8	8.44097
1	Cell4	25.8883		1	Cell3	30.4724		1	Cell5	24.2198		1	Cell8	8.24979
1	Cell4	27.8188		1	Cell3	30.4716		1	Cell5	23.8139		1	Cell8	27.0465
1	Cell4	21.0981		1	Cell3	31.5716		1	Cell5	23.3921		1	Cell8	25.877
1	Cell4	22.9116		1	Cell3	31.1492		1	Cell5	23.5535		1	Cell8	23.9377
1	Cell4	28.3892		1	Cell3	28.4633		1	Cell5	19.5982		1	Cell8	23.0828
1	Cell4	28.3673		1	Cell3	29.4589		1	Cell5	20.0936		1	Cell8	21.8339
1	Cell4	21.523		1	Cell3	30.4775		1	Cell5	20.4154		1	Cell8	20.1804
1	Cell4	24.643		1	Cell3	16.5289		1	Cell5	24.2346		1	Cell8	14.8804
1	Cell4	23.1989		1	Cell3	16.575		1	Cell5	24.1475		1	Cell8	13.8211
1	Cell4	21.461		1	Cell3	16.4488		1	Cell5	22.8046		1	Cell8	16.8707
1	Cell4	19.7785		1	Cell3	18.4971		1	Cell5	21.808		1	Cell8	15.155
1	Cell4	18.6646		1	Cell3	22.0805		1	Cell5	21.3044		1	Cell8	15.599
1	Cell4	18.0662		1	Cell3	20.3493		1	Cell5	21.5947		1	Cell8	15.7661
1	Cell4	15.2815		1	Cell3	23.8154		1	Cell5	21.3583		1	Cell8	11.2372
1	Cell4	16.0484		1	Cell3	25.4266		1	Cell5	20.985		1	Cell8	14.8522
1	Cell4	14.6624		1	Cell3	24.8529		1	Cell5	20.9488		1	Cell8	14.0425
1	Cell4	14.7229		1	Cell3	25.35		1	Cell5	24.5191		1	Cell8	12.9914
1	Cell4	14.8723		1	Cell3	28.712		1	Cell5	22.3229		1	Cell8	12.3768
1	Cell4	12.3666		1	Cell3	30.1853		1	Cell5	21.3762		1	Cell8	10.6593
1	Cell4	13.4106		1	Cell3	30.041		1	Cell5	21.6213		1	Cell8	13.4113
1	Cell4	12.2402		1	Cell3	31.3216		1	Cell5	20.9173		1	Cell8	11.3088
1	Cell4	13.0686		1	Cell3	30.2751		1	Cell5	19.5641		1	Cell8	11.3137
1	Cell4	14.7414		1	Cell3	29.6619		1	Cell5	23.9379		1	Cell8	10.9537
1	Cell4	14.2007		1	Cell3	28.8871		1	Cell5	23.0087		1	Cell8	11.4948
1	Cell4	8.62265		1	Cell3	27.8533		1	Cell5	23.7938		1	Cell8	10.8755
1	Cell4	21.2191		1	Cell3	27.6307		1	Cell5	20.7884		1	Cell8	10.7372
1	Cell4	15.6531		1	Cell3	24.9271		1	Cell5	21.1868		1	Cell8	11.0308
1	Cell4	16.0622		1	Cell3	24.9518		1	Cell5	25.825		1	Cell8	8.67348
1	Cell4	17.3547		1	Cell3	23.9815		1	Cell5	24.5753		1	Cell8	10.0954
1	Cell4	20.4809		1	Cell3	16.5738		1	Cell5	21.893		1	Cell8	3.49981
1	Cell4	20.8705		1	Cell3	16.1161		1	Cell5	24.7848		1	Cell8	7.23516
1	Cell4	19.0772		1	Cell3	17.6447		1	Cell5	23.1954		1	Cell8	5.57413
1	Cell4	17.7919		1	Cell3	19.4627		1	Cell5	23.9178		1	Cell8	7.41161
1	Cell4	17.3077		1	Cell3	18.7926		1	Cell5	24.7507		1	Cell8	2.11979
1	Cell4	16.8821		1	Cell3	21.3025		1	Cell5	25.8348		1	Cell8	5.52776
1	Cell4	16.6859		1	Cell3	21.0237		1	Cell5	23.9507		1	Cell8	4.79088
1	Cell4	18.3437		1	Cell3	26.7599		1	Cell5	24.5862		1	Cell8	6.12565
1	Cell4	17.8662		1	Cell3	24.9964		1	Cell5	22.1389		1	Cell8	4.62246
1	Cell4	17.2682		1	Cell3	27.0521		1	Cell5	21.9418		1	Cell8	3.81856
1	Cell4	17.5858		1	Cell3	26.2076		1	Cell5	21.2665		1	Cell8	2.91589
1	Cell4	17.241		1	Cell3	27.3002		1	Cell5	22.0797		1	Cell8	25.6245
1	Cell4	16.8899		1	Cell3	30.7066		1	Cell5	22.4742		1	Cell8	23.3103
1	Cell4	17.7117		1	Cell3	30.2502		1	Cell5	23.4221		1	Cell8	22.6703
1	Cell4	12.7915		1	Cell3	30.1645		1	Cell5	22.7891		1	Cell8	17.9511
1	Cell4	10.6826		1	Cell3	30.7281		1	Cell5	23.5587		1	Cell8	17.7782
1	Cell4	8.44101		1	Cell3	31.2066		1	Cell5	23.2156		1	Cell8	17.6871
1	Cell4	14.034		1	Cell3	27.3343		1	Cell5	24.9606		1	Cell8	17.621
1	Cell4	13.4401		1	Cell3	26.2142		1	Cell5	23.6752		1	Cell8	15.3642
1	Cell4	16.3919		1	Cell3	23.8683		1	Cell5	23.2754		1	Cell8	16.5559
1	Cell4	19.2385		1	Cell3	22.9475		1	Cell5	23.3376		1	Cell8	12.6188
1	Cell4	18.24		1	Cell3	16.3795		1	Cell5	24.9877		1	Cell8	10.4508
1	Cell4	22.3932		1	Cell3	17.6698		1	Cell5	24.1334		1	Cell8	22.9098
1	Cell4	21.8079		1	Cell3	17.1892		1	Cell5	24.0567		1	Cell8	18.4745
1	Cell4	23.0391		1	Cell3	18.0752		1	Cell5	22.966		1	Cell8	7.07497
1	Cell4	22.0583		1	Cell3	18.0213		1	Cell5	24.746		1	Cell8	4.0905
1	Cell4	21.7009		1	Cell3	18.4767		1	Cell5	23.3936		1	Cell8	5.50486
1	Cell4	23.0005		1	Cell3	18.2913		1	Cell5	25.9872		1	Cell8	0.414324
1	Cell4	14.4331		1	Cell3	19.1987		1	Cell5	26.4517		1	Cell8	8.75686
1	Cell4	15.8929		1	Cell3	21.1147		1	Cell5	25.9844		1	Cell8	1.83373
1	Cell4	17.8749		1	Cell3	22.8395		1	Cell5	25.6043		1	Cell8	0
1	Cell4	15.8662		1	Cell3	26.2543		1	Cell5	24.473		1	Cell8	8.74243
1	Cell4	16.8132		1	Cell3	26.7061		1	Cell5	25.0113		1	Cell8	8.73782
1	Cell4	18.3297		1	Cell3	28.6042		1	Cell5	25.8687		1	Cell8	5.42634
1	Cell4	20.8211		1	Cell3	27.2026		1	Cell5	26.3933		1	Cell8	8.1395
1	Cell4	25.1737		1	Cell3	29.7904		1	Cell5	25.1063		1	Cell8	7.13463
1	Cell4	14.967		1	Cell3	29.8893		1	Cell5	26.0191		1	Cell8	3.30542
1	Cell4	16.2186		1	Cell3	29.2179		1	Cell5	26.7312		1	Cell8	4.13834
1	Cell4	15.2081		1	Cell3	26.2273		1	Cell5	28.0678		1	Cell8	4.96373
1	Cell4	16.537		1	Cell3	25.2924		1	Cell5	26.8338		1	Cell8	1.30635
1	Cell4	16.5574		1	Cell3	25.6482		1	Cell5	27.0474		1	Cell8	3.94086
1	Cell4	18.39		1	Cell3	24.5422		1	Cell5	27.3245		1	Cell8	4.58295
1	Cell4	19.6986		1	Cell3	25.6059		1	Cell5	26.3123		1	Cell8	5.32111
1	Cell4	24.3538		1	Cell3	23.3371		1	Cell5	26.8351		1	Cell8	0.60293
1	Cell4	24.1121		1	Cell3	17.3916		1	Cell5	26.33		1	Cell8	2.81366
1	Cell4	18.8112		1	Cell3	18.1229		1	Cell5	24.3973		1	Cell8	2.31122
1	Cell4	19.2109		1	Cell3	19.6733		1	Cell5	25.7678		1	Cell8	3.35394
1	Cell4	22.1833		1	Cell3	19.0929		1	Cell5	27.2662		1	Cell8	2.41589
1	Cell4	24.1065		1	Cell3	19.811		1	Cell5	27.3595		1	Cell8	2.6757
1	Cell4	23.8575		1	Cell3	21.9304		1	Cell5	24.9707		1	Cell8	5.2658
1	Cell4	22.8526		1	Cell3	24.5727		1	Cell5	16.7307		1	Cell8	3.19355
1	Cell4	28.0607		1	Cell3	24.7688		1	Cell5	16.3238		1	Cell8	27.141
1	Cell4	29.5471		1	Cell3	23.4235		1	Cell5	14.8225		1	Cell8	28.6843
1	Cell4	28.423		1	Cell3	25.4409		1	Cell5	7.00235		1	Cell8	24.5323
1	Cell4	23.0655		1	Cell3	27.4912		1	Cell5	11.5363		1	Cell8	23.4192
1	Cell4	20.9541		1	Cell3	28.6774		1	Cell5	19.7892		1	Cell8	18.7442
1	Cell4	19.1183		1	Cell3	29.0847		1	Cell5	6.5358		1	Cell8	24.8342
1	Cell4	19.6957		1	Cell3	30.1429		1	Cell5	20.3302		1	Cell8	24.1276
1	Cell4	19.3314		1	Cell3	23.7391		1	Cell5	14.3199		1	Cell8	15.325
1	Cell4	27.8228		1	Cell3	27.9385		1	Cell5	18.2945		1	Cell8	16.4482
1	Cell4	24.758		1	Cell3	24.4591		1	Cell5	17.986		1	Cell8	14.2431
1	Cell4	27.2989		1	Cell3	25.3204		1	Cell5	24.4359		1	Cell8	16.9011
1	Cell4	24.8148		1	Cell3	24.8915		1	Cell5	25.4053		1	Cell8	17.1225
1	Cell4	29.6033		1	Cell3	23.5817		1	Cell5	24.8066		1	Cell8	17.1249
1	Cell4	22.1716		1	Cell3	20.4967		1	Cell5	24.6448		1	Cell8	19.6017
1	Cell4	27.0596		1	Cell3	21.2611		1	Cell5	26.143		1	Cell8	21.028
1	Cell4	28.3002		1	Cell3	21.494		1	Cell5	18.1507		1	Cell8	26.9309
1	Cell4	23.7774		1	Cell3	22.0722		1	Cell5	9.52612		1	Cell8	20.5036
1	Cell4	20.0598		1	Cell3	21.6698		1	Cell5	6.59001		1	Cell8	18.3769
1	Cell4	23.7738		1	Cell3	23.059		1	Cell5	14.6564		1	Cell8	20.0252
1	Cell4	33.9802		1	Cell3	20.8086		1	Cell5	15.2891		1	Cell8	28.1218
1	Cell4	20.6225		1	Cell3	21.4138		1	Cell5	13.1384		1	Cell8	27.5359
1	Cell4	19.7919		1	Cell3	19.3322		1	Cell5	11.6856		1	Cell8	20.6245
1	Cell4	20.8196		1	Cell3	19.6975		1	Cell6	5.35235		1	Cell8	19.9355
1	Cell4	19.553		1	Cell3	19.6143		1	Cell6	6.93369		1	Cell8	22.471
1	Cell4	20.5196		1	Cell3	19.5302		1	Cell6	6.99098		1	Cell8	24.6991
1	Cell4	20.3049		1	Cell3	21.6501		1	Cell6	8.37616		1	Cell8	26.6127
1	Cell4	22.8675		1	Cell3	22.6172		1	Cell6	10.3151		1	Cell8	23.8233
1	Cell4	21.1716		1	Cell3	22.8303		1	Cell6	17.7444		1	Cell8	20.9616
1	Cell4	23.2085		1	Cell3	22.8687		1	Cell6	10.5517		1	Cell8	29.3833
1	Cell4	24.0596		1	Cell3	23.0445		1	Cell6	12.6743		1	Cell8	29.3771
1	Cell4	22.2906		1	Cell3	22.3123		1	Cell6	13.1421		1	Cell8	26.8333
1	Cell4	24.9464		1	Cell3	21.6894		1	Cell6	14.2353		1	Cell8	24.174
1	Cell4	25.6991		1	Cell3	20.9356		1	Cell6	14.298		1	Cell8	22.2814
1	Cell4	21.2241		1	Cell3	19.7745		1	Cell6	18.7945		1	Cell8	23.7343
1	Cell4	26.6424		1	Cell3	24.0263		1	Cell6	20.1882		1	Cell8	23.3219
1	Cell4	20.5376		1	Cell3	23.2723		1	Cell6	20.5793		1	Cell8	28.0369
1	Cell4	36.3012		1	Cell3	24.0478		1	Cell6	20.9696		1	Cell8	23.6252
1	Cell4	36.0847		1	Cell3	21.7101		1	Cell6	20.7204		1	Cell8	23.7392
1	Cell4	21.0799		1	Cell3	22.5751		1	Cell6	20.3992		1	Cell8	26.2204
1	Cell4	34.589		1	Cell3	20.9566		1	Cell6	23.4276		1	Cell8	26.7173
1	Cell4	22.007		1	Cell3	22.0283		1	Cell6	22.2406		1	Cell8	27.2219
1	Cell4	25.6495		1	Cell3	23.3359		1	Cell6	18.3222		1	Cell8	26.7928
1	Cell4	25.8378		1	Cell3	22.5583		1	Cell6	16.8868		1	Cell8	5.55871
1	Cell4	27.2377		1	Cell3	22.5494		1	Cell6	16.2794		1	Cell8	6.12975
1	Cell4	27.6368		1	Cell3	22.9231		1	Cell6	11.9598		1	Cell8	14.9224
1	Cell4	28.2554		1	Cell3	23.599		1	Cell6	15.4334		1	Cell8	14.1692
1	Cell4	28.5216		1	Cell3	25.064		1	Cell6	16.6328		1	Cell8	21.6283
1	Cell4	28.25		1	Cell3	21.4012		1	Cell6	18.4898		1	Cell8	24.0307
1	Cell4	29.8186		1	Cell3	20.9462		1	Cell6	18.2552		1	Cell8	24.3921
1	Cell4	23.3735		1	Cell3	20.1391		1	Cell6	20.604		1	Cell8	25.5376
1	Cell4	21.7737		1	Cell3	25.8064		1	Cell6	20.4535		1	Cell8	7.3356
1	Cell4	25.5814		1	Cell3	22.3783		1	Cell6	16.5562		1	Cell8	8.66295
1	Cell4	21.1983		1	Cell3	24.5013		1	Cell6	18.9782		1	Cell8	9.51879
1	Cell4	24.2488		1	Cell3	22.3254		1	Cell6	22.8217		1	Cell8	10.2043
1	Cell4	21.4454		1	Cell3	22.933		1	Cell6	19.4971		1	Cell8	12.5497
1	Cell4	35.6687		1	Cell3	21.4834		1	Cell6	21.3038		1	Cell8	15.3822
1	Cell4	22.0986		1	Cell3	23.4464		1	Cell6	19.4036		1	Cell8	11.667
1	Cell4	26.9731		1	Cell3	24.0488		1	Cell6	20.0063		1	Cell8	8.51367
1	Cell4	18.3716		1	Cell3	20.9589		1	Cell6	24.9199		1	Cell8	5.62464
1	Cell4	18.1506		1	Cell3	26.2339		1	Cell6	23.842		1	Cell8	10.0668
1	Cell4	16.4921		1	Cell3	22.8699		1	Cell6	24.3049		1	Cell8	9.04389
1	Cell4	19.1		1	Cell3	18.7437		1	Cell6	22.8748		1	Cell8	7.76103
1	Cell4	18.0897		1	Cell3	18.7882		1	Cell6	10.9772		1	Cell8	7.56603
1	Cell4	19.7266		1	Cell3	19.2311		1	Cell6	26.3833		1	Cell8	7.05207
1	Cell4	19.1993		1	Cell3	19.4694		1	Cell6	24.592		1	Cell8	8.36407
1	Cell4	20.7428		1	Cell3	20.3488		1	Cell6	13.2831		1	Cell8	7.59598
1	Cell4	22.5261		1	Cell3	20.3081		1	Cell6	15.3059		1	Cell8	10.8527
1	Cell4	24.1362		1	Cell3	20.8293		1	Cell6	18.2574		1	Cell8	21.1133
1	Cell4	23.3384		1	Cell3	22.2579		1	Cell6	22.4699		1	Cell8	15.8201
1	Cell4	24.1549		1	Cell3	22.0136		1	Cell6	16.9504		1	Cell8	15.2388
1	Cell4	21.9305		1	Cell3	23.5321		1	Cell6	13.7904		1	Cell8	13.5729
1	Cell4	21.7168		1	Cell3	24.6448		1	Cell6	21.8375		1	Cell8	10.5201
1	Cell4	22.4598		1	Cell3	25.169		1	Cell6	24.6002		1	Cell8	14.4717
1	Cell4	22.5707		1	Cell3	25.3315		1	Cell6	21.9755		1	Cell8	16.8104
1	Cell4	18.6463		1	Cell3	25.2293		1	Cell6	21.6899		1	Cell8	18.2889
1	Cell4	18.59		1	Cell3	27.4102		1	Cell6	16.403		1	Cell8	13.9172
1	Cell4	18.8939		1	Cell3	27.6787		1	Cell6	19.9881		1	Cell8	29.0411
1	Cell4	20.7933		1	Cell3	29.2085		1	Cell6	23.3836		1	Cell9	3.93975
1	Cell4	23.0088		1	Cell3	23.9506		1	Cell6	24.487		1	Cell9	12.8632
1	Cell4	24.671		1	Cell3	24.865		1	Cell6	22.7843		1	Cell9	0.568465
1	Cell4	20.3096		1	Cell3	25.8506		1	Cell6	13.7728		1	Cell9	3.06783
1	Cell4	23.4021		1	Cell3	24.4424		1	Cell6	20.6062		1	Cell9	4.02479
1	Cell4	25.6176		1	Cell3	23.9447		1	Cell6	21.2547		1	Cell9	6.61197
1	Cell4	29.2571		1	Cell3	26.6929		1	Cell6	21.5938		1	Cell9	9.53872
1	Cell4	28.9497		1	Cell3	25.0784		1	Cell6	20.1504		1	Cell9	6.53212
1	Cell4	30.3704		1	Cell3	18.451		1	Cell6	20.8885		1	Cell9	9.66495
1	Cell4	31.5466		1	Cell3	19.2149		1	Cell6	24.8664		1	Cell9	7.31953
1	Cell4	27.8383		1	Cell3	19.0092		1	Cell6	19.4608		1	Cell9	8.05075
1	Cell4	29.0804		1	Cell3	19.3941		1	Cell6	17.2843		1	Cell9	11.1529
1	Cell4	34.5306		1	Cell3	19.9839		1	Cell6	19.0859		1	Cell9	11.0103
1	Cell4	32.056		1	Cell3	19.9029		1	Cell6	16.7237		1	Cell9	13.1507
1	Cell4	22.7106		1	Cell3	20.0548		1	Cell6	16.7149		1	Cell9	14.2721
1	Cell4	30.1467		1	Cell3	20.5791		1	Cell6	16.4684		1	Cell9	4.42285
1	Cell4	25.9455		1	Cell3	20.3473		1	Cell6	12.4317		1	Cell9	8.10063
1	Cell4	25.9129		1	Cell3	21.6425		1	Cell6	15.6774		1	Cell9	10.1913
1	Cell4	26.1048		1	Cell3	22.0795		1	Cell6	14.9295		1	Cell9	9.24546
1	Cell4	27.8844		1	Cell3	20.8048		1	Cell6	20.0423		1	Cell9	12.2804
1	Cell4	28.8976		1	Cell3	21.8392		1	Cell6	19.9898		1	Cell9	18.2356
1	Cell4	29.0754		1	Cell3	22.6699		1	Cell6	4.66161		1	Cell9	13.3259
1	Cell4	23.0128		1	Cell3	22.4279		1	Cell6	26.377		1	Cell9	18.8335
1	Cell4	23.5564		1	Cell3	22.6506		1	Cell6	21.2033		1	Cell9	12.7905
1	Cell4	24.4187		1	Cell3	24.4582		1	Cell6	21.0798		1	Cell9	19.2063
1	Cell4	26.8304		1	Cell3	24.887		1	Cell6	22.0498		1	Cell9	2.84407
1	Cell4	27.534		1	Cell3	25.7839		1	Cell6	21.5383		1	Cell9	8.02064
1	Cell4	27.1568		1	Cell3	27.5534		1	Cell6	20.3979		1	Cell9	9.10566
1	Cell4	27.2978		1	Cell3	25.2471		1	Cell6	19.688		1	Cell9	10.9681
1	Cell4	28.2407		1	Cell3	20.3864		1	Cell6	25.8756		1	Cell9	13.6797
1	Cell4	29.7414		1	Cell3	20.1619		1	Cell6	23.0384		1	Cell9	2.2915
1	Cell4	31.5777		1	Cell3	20.3344		1	Cell6	26.5063		1	Cell9	2.51222
1	Cell4	25.7477		1	Cell3	21.1492		1	Cell6	24.1306		1	Cell9	5.70341
1	Cell4	24.8892		1	Cell3	20.8048		1	Cell6	24.6297		1	Cell9	7.44595
1	Cell4	25.424		1	Cell3	21.7019		1	Cell6	17.7936		1	Cell9	9.41428
1	Cell4	35.034		1	Cell3	21.3034		1	Cell6	27.5158		1	Cell9	10.2034
1	Cell4	33.5168		1	Cell3	23.155		1	Cell6	22.3087		1	Cell9	12.0232
1	Cell4	26.328		1	Cell3	23.8927		1	Cell6	26.2676		1	Cell9	6.59408
1	Cell4	25.0386		1	Cell3	24.4763		1	Cell6	18.0879		1	Cell9	6.98026
1	Cell4	27.9732		1	Cell3	25.4037		1	Cell6	23.5143		1	Cell9	9.36523
1	Cell4	28.3183		1	Cell3	25.2907		1	Cell6	20.8011		1	Cell9	12.0478
1	Cell4	29.2773		1	Cell3	26.3533		1	Cell6	19.9972		1	Cell9	11.5551
1	Cell4	30.2565		1	Cell3	26.1033		1	Cell6	25.6892		1	Cell9	8.2143
1	Cell4	31.0296		1	Cell3	27.3837		1	Cell6	25.8012		1	Cell9	8.19832
1	Cell4	24.1578		1	Cell3	25.0616		1	Cell6	20.5058		1	Cell9	7.27776
[truncated: 12,084 more rows]

## Sheet: Description
Tab	Description
Distance of Coloc	Shows distance of colocalized vesicles from the nearest multicellular junction. Frequency distribution of the colocalized vesicle as a function of binned distance (5 micrometer bins) from the closest multicellular junction, was calculated. The data represents three experiments pooled together. The data is related to 2D-E.
