# Supplementary material for: Spatially targeted chemokine exocytosis guides transmigration at lymphatic endothelial multicellular junctions
Source: EMBO J. 2024 Jun 14;43(15):4. doi: 10.1038/s44318-024-00129-x (PMC11294460; doi:10.1038/s44318-024-00129-x)
Supplement: Supplementary file 17 — Source data Fig. 2 [file 44318_2024_129_MOESM17_ESM.zip › Figure 2/2C/Figure 2C.xlsx]

## Sheet: Dist to multi
Sample #	Experiment #	Secretion #	Dist to nearest multi corner (micrometers)		1 pixel = 0.07um		Bin Center	cell 1	cell 2	cell 3	cell 4	cell 5	cell 6	cell 7	cell 8	cell 9	cell 10	cell 11	cell 12	cell 13	cell 14	cell 15	cell 16	cell 17	cell 18	cell 19	cell 20	cell 21	Mean number of secretions	ST.DEV
cell 1	1	1	5.81				2.5	2	4	4	1	6	3	15	7	2	5	4	1	2	4	2	10	1	1	1	3	8	4.09524	3.53419
		2	4.31669				7.5	1	1	0	4	5	1	6	1	2	3	0	3	2	7	0	4	3	1	4	1	5	2.57143	2.06328
		3	3.60507				12.5	0	0	1	1	1	2	3	1	1	2	2	2	0	1	1	1	2	1	1	1	0	1.14286	0.792825
		4	33.5803				17.5	0	1	1	5	2	4	4	1	3	1	1	1	0	3	0	3	1	3	0	1	1	1.71429	1.48805
		5	36.5642				22.5	1	0	1	0	1	0	2	0	0	2	0	0	2	1	1	4	0	0	0	0	1	0.761905	1.04426
		6	33.726				27.5	2	1	0	1	0	1	4	0	0	1	0	0	0	0	2	0	0	0	0	0	0	0.571429	1.02817
		7	27.3798				32.5	2	0	0	0	0	0	0	0	1	0	1	0	0	1	0	0	0	1	0	0	0	0.285714	0.560612
		8	26.4762				37.5	1	1	0	0	0	0	0	0	0	0	0	0	0	0	0	1	0	2	0	0	0	0.238095	0.538958
		9	22.7151				42.5	0	0	0	0	0	0	0	0	0	0	0	0	0	0	0	0	0	1	0	0	0	0.047619	0.218218
							47.5	0	0	0	0	0	0	0	0	0	0	0	0	0	0	0	0	0	0	0	0	0	0	0
cell 2	1	1	1.09844				52.5	0	0	0	0	1	0	0	0	0	0	0	0	0	0	0	0	0	0	0	0	0	0.047619	0.218218
		2	1.4658				57.5	0	0	0	0	0	0	0	0	0	0	0	0	0	0	0	0	0	0	0	0	0	0	0
		3	1.83239
		4	1.59929
		5	15.2454
		6	6.77817
		7	25.8203
		8	39.8179
cell 3	1	1	3.00286
		2	24.6219
		3	3.17478
		4	1.89714
		5	4.13875
		6	14.4058
		7	16.4023
cell 4	1	1	17.5591
		2	29.5285
		3	12.8524
		4	7.66269
		5	5.43144
		6	15.6539
		7	15.8793
		8	8.30942
		9	16.8133
		10	3.76383
		11	5.1429
		12	16.6493
cell 5	1	1	4.23437
		2	4.46929
		3	7.54803
		4	7.50449
		5	9.71607
		6	1.6968
		7	4.12573
		8	6.62683
		9	10.3311
		10	1.69099
		11	6.13683
		12	16.005
		13	20.5586
		14	15.1123
		15	1.77352
		16	53.6888
cell 6	2	1	15.4637
		2	18.4111
		3	19.1443
		4	18.0955
		5	13.4009
		6	9.06465
		7	12.39
		8	26.3023
		9	0.26397
		10	0.33649
		11	0.92393
cell 7	2	1	2.46225
		2	5.21514
		3	15.716
		4	0.38661
		5	3.52317
		6	8.372
		7	20.5138
		8	3.0387
		9	17.1462
		10	18.5585
		11	13.1737
		12	13.6813
		13	18.6287
		14	2.74659
		15	0.60844
		16	1.02669
		17	0.88788
		18	1.26
		19	1.31418
		20	2.42711
		21	4.29436
		22	4.48
		23	7.23345
		24	9.98711
		25	9.28774
		26	13.4404
		27	24.0825
		28	25.4115
		29	25.6261
		30	28.0056
		31	28.357
		32	2.25743
		33	4.6221
		34	7.12831
cell 8	2	1	1.22703
		2	3.90761
		3	8.23039
		4	3.93883
		5	19.4047
		6	1.71339
		7	4.50422
		8	11.9762
		9	3.70167
		10	1.05595
cell 9	2	1	0.82565
		2	13.5488
		3	15.8936
		4	4.6585
		5	15.9865
		6	17.5706
		7	30.4242
		8	9.24952
		9	6.50244
cell 10	2	1	26.5432
		2	22.131
		3	21.0828
		4	11.8445
		5	4.84344
		6	6.29223
		7	2.91585
		8	1.87831
		9	3.71581
		10	19.3596
		11	13.3715
		12	9.05765
		13	1.3363
		14	5.00269
cell 11	2	1	0.56434
		2	2.04085
		3	10.3031
		4	11.9788
		5	30.774
		6	19.4627
		7	4.34224
		8	1.55428
cell 12	2	1	1.78192
		2	16.407
		3	6.02854
		4	7.63287
		5	7.14756
		6	10.1314
		7	11.944
cell 13	2	1	7.77035
		2	2.83654
		3	5.04875
		4	22.1785
		5	23.1662
		6	0.29701
cell 14	2	1	19.3839
		2	17.884
		3	8.36549
		4	7.16912
		5	5.60784
		6	3.95234
		7	2.75765
		8	13.6809
		9	8.2698
		10	4.38382
		11	7.06272
		12	3.53136
		13	22.0292
		14	30.6841
		15	19.7201
		16	7.12334
		17	5.92795
cell 15	2	1	0.72898
		2	24.4
		3	28.3686
		4	14.8632
		5	3.88542
		6	26.3323
cell 16	2	1	5.74259
		2	2.1336
		3	0.49497
		4	1.35912
		5	2.12898
		6	1.81594
		7	4.97196
		8	4.87445
		9	17.6152
		10	5.63143
		11	8.93424
		12	14.7433
		13	17.0382
		14	20.8272
		15	21.2049
		16	20.96
		17	17.6712
		18	23.6275
		19	35.6396
		20	2.63984
		21	0.18669
		22	1.84793
		23	5.48765
cell 17	2	1	4.73732
		2	9.40814
		3	10.2938
		4	15.8503
		5	14.9265
		6	6.26178
		7	5.27282
cell 18	2	1	11.0245
		2	2.57005
		3	9.0741
		4	36.2048
		5	40.8339
		6	36.2343
		7	31.283
		8	17.4484
		9	16.66
		10	15.0798
cell 19	2	1	2.69297
		2	6.9125
		3	7.90104
		4	8.27897
		5	11.0945
		6	8.771
cell 20	2	1	4.42113
		2	5.65439
		3	0.44821
		4	4.88446
		5	13.2613
		6	16.4381
cell 21	2	1	24.165
		2	17.2277
		3	9.8623
		4	4.90049
		5	2.03483
		6	1.33
		7	3.88108
		8	6.93315
		9	6.19962
		10	0.28
		11	2.11855
		12	0.7035
		13	0.28
		14	5.4663
		15	5.33106

## Sheet: Description
Tab	Description
Dist to multi	The data represents distance of CCL21dC-mCherry exocytosis events from the nearest multicellular junction. Each individual analyzed cell is separated by green highlighted row. Frequency distribution of the number of exocytosis events as a function of distance from the nearest multicellular junction (distance binned in 5 micrometer bins), of each individual analyzed cell was then calculated. Next,…
