# Supplementary material for: Spatially targeted chemokine exocytosis guides transmigration at lymphatic endothelial multicellular junctions
Source: EMBO J. 2024 Jun 14;43(15):4. doi: 10.1038/s44318-024-00129-x (PMC11294460; doi:10.1038/s44318-024-00129-x)
Supplement: Supplementary file 17 — Source data Fig. 2 [file 44318_2024_129_MOESM17_ESM.zip › Figure 2/2M/Figure 2M.xlsx]

## Sheet: % coloc
Name	Experiment #	Colocalized CCL21 vesicles	non-Colocalized CCL21 vesicles	Total CCL21 vesicles detected	% coloc	% non-coloc
1-1-Cell1	1	85	124	209	40.7	59.3
1-1-Cell2	1	87	143	230	37.8	62.2
1-2-CELL1	1	28	58	86	32.6	67.4
2-1-CELL1	1	27	80	107	25.2	74.8
2-1-CELL2	1	38	82	120	31.7	68.3
2-2-CELL1	1	48	57	105	45.7	54.3
2-2-CELL2	1	56	69	125	44.8	55.2
2-3-CELL1	1	70	111	181	38.7	61.3
2-3-CELL2	1	76	162	238	31.9	68.1
2-3-CELL3	1	59	145	204	28.9	71.1
2-1-CELL1	1	46	112	158	29.1	70.9
2-1-CELL2	1	57	79	136	41.9	58.1
3-1-CELL1	2	70	112	182	38.5	61.5
3-1-CELL2	2	52	85	137	38	62
3-2-CELL1	2	55	95	150	36.7	63.3
3-3-CELL1	2	71	95	166	42.8	57.2
3-4-CELL1	2	48	78	126	38.1	61.9
3-4-CELL2	2	51	62	113	45.1	54.9
3-5-CELL1	2	60	73	133	45.1	54.9
4-2-CELL1	2	48	68	116	41.4	58.6
4-2-CELL2	2	41	63	104	39.4	60.6
4-3-CELL1	2	76	97	173	43.9	56.1
4-3-CELL2	2	147	152	299	49.2	50.8
5-1-CELL1	2	80	84	164	48.8	51.2
5-1-CELL2	2	48	89	137	35	65
5-1-Cell3	2	39	75	114	34.2	65.8
6-2-Cell1	2	84	114	198	42.4	57.6
6-3-Cell1	2	36	47	83	43.4	56.6
6-4-Cell1	2	43	45	88	48.9	51.1
Average					39.3069	60.6931

## Sheet: Description
Tab	Description
% coloc	Data shows percentage of colocalized and non-colocalized CCL21 vesicles (of all CCL21 vesicles). Data represents 6 mice in 2 experiments.
