# Supplementary material for: Spatially targeted chemokine exocytosis guides transmigration at lymphatic endothelial multicellular junctions
Source: EMBO J. 2024 Jun 14;43(15):4. doi: 10.1038/s44318-024-00129-x (PMC11294460; doi:10.1038/s44318-024-00129-x)
Supplement: Supplementary file 17 — Source data Fig. 2 [file 44318_2024_129_MOESM17_ESM.zip › Figure 2/2E/Figure 2E.xlsx]

## Sheet: % coloc
% colocalization
Sample name	Sample type	Experiment	CCL21 coloc	CCL21 non-coloc	Coloc + non-coloc	% coloc
Cell 1	RAB3D	1	488	350	838	58.2339
Cell 2	RAB3D	1	594	443	1037	57.2806
Cell 3	RAB3D	1	458	699	1157	39.5851
Cell 4	RAB3D	1	517	254	771	67.0558
Cell 5	RAB3D	1	545	300	845	64.497
Cell 6	RAB3D	1	573	388	961	59.6254
Cell 7	RAB3D	1	383	557	940	40.7447
Cell 8	RAB3D	1	433	653	1086	39.8711
Cell 9	RAB3D	1	294	563	857	34.3057
Cell 10	RAB3D	2	937	504	1441	65.0243
Cell 11	RAB3D	2	1299	325	1624	79.9877
Cell 12	RAB3D	2	663	284	947	70.0106
Cell 13	RAB3D	2	532	507	1039	51.2031
Cell 14	RAB3D	2	1014	467	1481	68.4673
Cell 15	RAB3D	3	922	551	1473	62.5933
Cell 16	RAB3D	3	920	792	1712	53.7383
Cell 17	RAB3D	3	723	506	1229	58.8283
Cell 18	RAB3D	3	658	249	907	72.5469
Cell 19	RAB3D	3	957	2091	3048	31.3976
Cell 20	RAB3D	3	1149	461	1610	71.3665
						Average	57.3182
Cell1	RAB27A	1	616	435	1051	58.6108
Cell2	RAB27A	1	639	694	1333	47.937
Cell3	RAB27A	1	813	812	1625	50.0308
Cell4	RAB27A	1	735	641	1376	53.4157
Cell5	RAB27A	1	1017	1032	2049	49.634
Cell6	RAB27A	1	302	485	787	38.3736
Cell7	RAB27A	1	405	402	807	50.1859
Cell8	RAB27A	1	736	818	1554	47.3616
Cell9	RAB27A	2	501	802	1303	38.4497
Cell10	RAB27A	2	539	639	1178	45.7555
Cell11	RAB27A	2	321	296	617	52.0259
Cell12	RAB27A	2	1169	1095	2264	51.6343
Cell13	RAB27A	2	444	583	1027	43.2327
Cell14	RAB27A	3	618	1073	1691	36.5464
Cell15	RAB27A	3	716	586	1302	54.9923
Cell16	RAB27A	3	849	878	1727	49.1604
Cell17	RAB27A	3	530	440	970	54.6392
Cell18	RAB27A	3	380	770	1150	33.0435
						Average	47.5016
Cell1	RAB37	1	235	196	431	54.5244
Cell2	RAB37	1	475	451	926	51.2959
Cell3	RAB37	1	385	316	701	54.9215
Cell4	RAB37	1	381	307	688	55.3779
Cell5	RAB37	1	425	556	981	43.3231
Cell6	RAB37	1	469	655	1124	41.726
Cell7	RAB37	1	355	598	953	37.2508
Cell8	RAB37	1	156	219	375	41.6
Cell9	RAB37	1	745	644	1389	53.6357
Cell10	RAB37	1	198	311	509	38.8998
Cell11	RAB37	1	155	101	256	60.5469
Cell12	RAB37	1	200	255	455	43.956
Cell13	RAB37	1	318	356	674	47.181
Cell14	RAB37	1	257	404	661	38.8805
Cell15	RAB37	1	308	426	734	41.9619
Cell16	RAB37	2	446	325	771	57.847
Cell17	RAB37	2	617	260	877	70.3535
Cell18	RAB37	2	474	278	752	63.0319
Cell19	RAB37	2	501	559	1060	47.2642
Cell20	RAB37	2	433	497	930	46.5591
Cell21	RAB37	3	967	437	1404	68.8746
Cell22	RAB37	3	511	383	894	57.1588
Cell23	RAB37	3	939	330	1269	73.9953
Cell24	RAB37	3	726	694	1420	51.1268
Cell25	RAB37	3	626	650	1276	49.0596
						Average	51.6141
Cell1	RAB6A	1	202	419	621	32.5282
Cell2	RAB6A	1	280	394	674	41.543
Cell3	RAB6A	1	216	616	832	25.9615
Cell4	RAB6A	1	142	585	727	19.5323
Cell5	RAB6A	1	120	299	419	28.6396
Cell6	RAB6A	1	437	1195	1632	26.777
Cell7	RAB6A	1	154	470	624	24.6795
Cell8	RAB6A	1	402	674	1076	37.3606
Cell9	RAB6A	1	276	1034	1310	21.0687
Cell10	RAB6A	1	148	456	604	24.5033
Cell11	RAB6A	1	859	1650	2509	34.2367
Cell12	RAB6A	1	209	657	866	24.1339
Cell13	RAB6A	1	368	896	1264	29.1139
Cell14	RAB6A	1	279	758	1037	26.9045
Cell15	RAB6A	2	420	883	1303	32.2333
Cell16	RAB6A	2	386	1311	1697	22.746
Cell17	RAB6A	2	603	706	1309	46.0657
Cell18	RAB6A	2	175	521	696	25.1437
Cell19	RAB6A	2	380	696	1076	35.316
Cell20	RAB6A	3	343	899	1242	27.6167
Cell21	RAB6A	3	299	566	865	34.5665
Cell22	RAB6A	3	347	1043	1390	24.964
Cell23	RAB6A	3	308	400	708	43.5028
Cell24	RAB6A	3	233	715	948	24.5781
						Average	29.7382

## Sheet: Description
Tab	Description
% coloc	% colocalization in EGFP-RAB-GTPase and CCL21dc-mCherry co-expressing cells was determined with spot detection tool in IMARIS. Each entry represents an individual analyzed cell for each of the indicated EGFP-RAB GTPase. Data represents three independent experiments. Data is related to Fig. 2D and shown as bar graphs in Fig. 2E.
