# Supplementary material for: Spatially targeted chemokine exocytosis guides transmigration at lymphatic endothelial multicellular junctions
Source: EMBO J. 2024 Jun 14;43(15):4. doi: 10.1038/s44318-024-00129-x (PMC11294460; doi:10.1038/s44318-024-00129-x)
Supplement: Supplementary file 17 — Source data Fig. 2 [file 44318_2024_129_MOESM17_ESM.zip › Figure 2/2P/Figure 2P.xlsx]

## Sheet: Distance to cell border
Distance to cell border of colocalized CCL21 vesicles																		Distance to cell border of non-colocalized CCL21 vesicles
Ear1-1	Ear1-2	Ear1-4	Ear1-6	Ear1-7	Ear2-2-CELL1	Ear2-2-CELL2	Ear2-3-CELL1	Ear2-3-CELL2	Ear2-4	Ear2-5	Ear3-1	Ear3-4	Ear3-2-CELL1	Ear3-3				Ear1-1	Ear1-2	Ear1-4	Ear1-6	Ear1-7	Ear2-2-CELL1	Ear2-2-CELL2	Ear2-3-CELL1	Ear2-3-CELL2	Ear2-4	Ear2-5	Ear3-1	Ear3-4	Ear3-2-CELL1	Ear3-3
0.064	5.513	1.002	2.664	1.596	0.665	0.18	0.093	0.513	3.021	0.059	0.19	1.243	2.128	0.149				1.317	1.288	0.923	0.499	0.99	1.327	0.557	0.82	0.731	1.715	0.993	1.677	1.189	2.746	0.43
1.064	6.09	1.349	4.132	0.133	0.259	0.134	0.513	1.12	0.683	0.31	1.441	1.438	0.123	0.101				1.736	0.94	0.37	2.106	0.555	3.328	1.064	1.025	0.952	0.8	1.043	0.222	3.043	1.521	0.096
1.789	3.415	1.555	4.186	2.137	0.749	0.177	1.082	1.26	0.119	0.508	0.454	0.049	0.399	1.016				2.206	1.039	0.158	1.539	1.843	1.718	1.708	2.523	2.016	0.492	1.974	1.916	1.542	4.621	1.561
0.658	0.418	1.677	3.537	2.434	0.681	0.596	1.222	1.584	0.335	0.801	0.181	0.132	0.97	1.727				1.326	1.069	3.885	1.645	0.97	0.09	1.132	4.507	0.419	0.333	0.834	4.561	0.744	4.492	1.488
0.35	0.5	0.635	4.289	3.626	1.026	0.559	1.219	0.388	0.149	0.744	1.27	0.808	1.084	2.345				2.383	3.459	3.313	0.887	2.425	0.172	0.67	5.286	0.404	1.526	1.723	3.013	1.47	5.918	1.715
3.02	0.71	0.626	2.681	2.873	1.256	0.218	1.723	0.371	0.59	0.023	0.357	0.011	0.171	2.807				1.574	4.045	1.153	0.739	2.549	1.567	1.282	3.096	2.643	1.447	3.53	2.969	0.891	5.583	3.679
3.261	0.408	0.306	3.148	1.013	2.167	0.102	0.285	0.526	2.232	0.287	0.453	0.227	0.322	1.189				2.196	4.191	0.887	0.978	1.811	0.755	2.04	3.418	3.426	4.109	3.123	3.619	0.395	4.581	3.44
3.973	0.856	0.315	1.277	1.261	2.418	0.326	0.575	0.678	1.457	0.316	1.027	0.429	0.846	1.78				2.869	1.616	2.037	1.511	2.634	0.274	2.217	3.488	4.397	3.627	3.411	2.8	2.455	1.875	3.223
2.173	0.87	0.347	0.118	1.043	1.453	0.224	0.814	0.934	0.843	0.178	0.243	0.495	1.172	2.274				2.6	0.697	1.348	1.477	4.104	1.051	3.616	4.676	3.958	4.41	3.438	4.64	4.15	3.586	4.473
1.915	0.406	0.254	0.342	2.006	1.666	2.587	1.435	1.799	0.416	0.657	1.383	0.881	0.865	2.929				3.329	0.814	0.877	0.38	2.753	0.438	3.888	5.124	4.796	3.817	1.163	2.541	3.396	2.251	3.837
1.611	0.418	0.162	0.251	2.148	0.635	0.792	1.923	2.478	1.537	0.678	0.026	1.653	0.505	3.773				4.376	0.914	1.469	0.28	4.996	0.262	3.672	5.803	5.3	3.406	3.515	2.388	2.449	3.215	4.481
1.296	0.223	0.464	0.112	0.701	1.462	1.446	2.491	2.906	0.963	2.956	0.041	4.716	1.031	2.946				4.981	1.535	0.851	0.635	3.834	0.28	2.196	6.23	3.828	2.81	4.458	1.013	0.958	2.394	3.768
0.394	2.112	0.541	0.051	2.495	1.37	1.333	2.912	3.07	1.459	1.663	0.128	3.5	1.591	2.339				3.791	1.205	5.279	1.222	2.921	0.831	1.042	4.888	3.921	2.567	3.495	0.224	0.823	1.633	2.075
1.342	0.335	1.804	0.202	0.928	2.029	0.519	1.806	1.793	2.508	4.157	0.153	1.381	1.578	2.791				2.774	0.943	4.815	1.529	1.869	1.793	0.898	3.545	2.42	1.993	4.024	1.283	3.732	0.48	0.954
0.557	1.349	5.088	0.218	1.463	2.772	0.229	5.025	0.822	2.417	0.441	0.289	0.76	1.947	3.092				1.34	1.851	4.074	3.432	1.931	3.659	0.432	4.515	1.537	1.152	0.347	0.329	1.439	1.378	0.051
1.113	3.516	4.388	0.563	1.112	2.184	1.183	4.435	1.581	0.932	2.129	0.493	0.588	3.791	2.48				3.543	4.23	2.393	2.838	2.436	2.762	2.041	5.022	1.92	1.602	3.63	2.968	1.67	2.785	0.211
0.705	1.427	4.458	0.633	0.171	0.912	0.134	2.091	2.615	0.21	1.424	0.656	0.411	4.206	0.644				1.91	5.029	1.454	2.446	2.376	2.437	0.608	6.101	2.149	0.437	2.598	0.27	0.725	2.485	1.105
1.054	1.952	4.574	0.234	0.582	4.001	0.053	1.982	3.238	0.101	5.042	0.415	0.983	5.603	0.794				1.922	4.374	2.268	4.445	2.831	0.792	1.611	5.88	2.538	1.387	2.299	4.443	0.55	4.135	0.458
0.609	2.71	0.334	1.845	2.301	0.677	0.1	2.072	4.173	0.138	3.56	1.701	0.272	0.253	1.491				4.29	2.795	2.372	1.658	3.139	0.373	1.271	5.104	2.465	0.099	1.785	7.14	2.886	5.032	3.329
1.776	3.475	0.683	1.099	5.923	0.853	1.536	1.318	5.483	0.576	2.16	1.924	1.075	3.985	1.509				0.945	4.686	5.334	1.337	3.257	1.892	0.764	5.282	1.877	2.18	1.033	7.676	3.643	5.296	3.177
0.348	2.593	1.416	0.784	6.399	0.864	0.409	0.376	3.941	0.893	1.67	2.806	1.811	4.953	2.339				1.153	3.724	4.688	1.709	3.721	2.679	0.089	6.211	2.101	0.946	6.504	8.328	3.678	5.77	2.676
0.26	2.691	1.424	2.405	5.47	1.601	2.714	0.112	3.136	0.732	1.371	1.392	4.51	4.163	1.449				3.739	5.315	2.779	3.553	4.913	1.877	1.238	5.567	4.777	0.08	5.42	7.277	4.675	6.047	4.113
4.572	2.358	2.743	3.523	2.621	1.107	2.346	0.603	1.707	0.683	2.885	1.173	3.531	0.984	1.032				3.657	0.483	2.906	4.731	4.088	1.979	2.612	7.18	4.811	4.452	6.334	6.727	4.657	4.133	4.301
1.039	2.903	2.795	1.299	3.654	2.295	0.728	2.114	4.234	0.439	3.505	1.311	3.645	0.071	1.877				3.703	2.012	2.669	3.69	4.186	2.846	2.468	6.485	6.51	3.649	2.301	4.875	3.893	4.041	2.863
0.734	3.213	0.835	2.222	2.43	2.048	1.167	0.411	0.921	0.317	0.327	1.59	0.91	0.523	1.077				2.885	1.382	1.29	1.533	4.245	4.237	4.335	5.56	5.959	4.354	2.373	1.499	3.472	2.993	3.795
0.019	2.639	2.078	2.617	2.808	3.584	0.301	0.059	0.678	0.183	0.307	2.699	0.945	1.319	3.013				2.301	1.949	1.93	0.486	4.774	1.073	2.295	6.511	2.288	1.715	3.177	0.53	4.477	2.04	0.854
3.583	1.816	2.617	1.52	2.994	4.479	0.099	0.278	1.053	1.284	4.632	2.705	0.881	0.832	2.026				3.889	0.535	4.085	0.34	5.35	3.036	3.457	6.656	2.776	0.534	0.853	1.675	4.894	5.028	0.967
3.542	1.406	0.443	4.425	0.497	2.104	1.349	0.351	1.003	0.254	0.984	2.259	0.397	0.252	1.737				2.89	2.408	2.815	0.504	6.099	1.828	3.342	6.004	2.401	5.643	1.166	3.26	6.061	5.829	1.381
3.345	1.053	0.938	4.884	1.109	2.93	3.556	0.432	1.039	0.692	0.736	1.857	1.453	5.043	1.78				0.946	3.23	1.767	2.447	6.799	1.039	1.254	5.437	2.179	5.122	1.552	3.928	5.545	0.483	0.056
1.614	0.291	2.413	0.363	0.052	1.512	2.944	0.879	0.431	2.212	0.721	1.471	2.076	4.351	1.867				1.774	1.974	5.193	3.703	7.131	1.692	1.392	2.431	1.27	4.611	0.755	2.065	5.175	1.314	0.629
1.056	0.224	0.312	0.847	0.293	1.38	3.401	1.788	0.441	2.423	1.525	5.938	0.501	3.308	1.575				2.409	0.275	5.315	0.431	6.796	5.091	1.362	2.153	1.842	5.402	1.883	2.749	5.774	1.597	1.698
1.401	0.948	0.496	1.424	1.639	0.126	0.574	2.541	0.432	4.884	0.485	0.791	1.028	7.068	1.698				3.288	2.307	3.947	3.345	7.468	5.973	4.037	2.601	2.821	5.28	3.982	5.076	5.41	1.283	1.526
0.556	1.219	0.771	0.995	0.503	1.284	3.678	0.1	0.905	2.239	0.891	0.631	0.485	6.237	1.797				3.668	0.649	3.822	2.618	7.748	2.349	2.522	2.016	3.275	2.385	3.325	6.194	4.973	0.917	0.204
3.776	5.033	0.05	0.558	7.491	3.754	1.232	2.063	0.932	0.825	1.714	2.087	0.024	6.182	1.18				4.298	2.714	2.062	1.154	6.933	1.998	1.837	2.311	2.67	0.367	2.043	6.851	6.248	2.873	0.209
3.064	3.612	0.084	1.251	7.944	3.287	3.098	2.67	0.366	1.411	2.781	0.58	0.243	1.533	2.11				3.684	4.635	6.138	4.785	7.544	1.572	0.356	1.33	2.773	0.206	0.682	5.755	5.874	1.007	0.184
0.501	4.965	0.056	1.115	5.072	0.579		3.133	0.832	0.527	0.463	1.452	0.043	1.745	5.31				4.908	2.094	4.06	5.269	6.681	1.46	0.602	3.723	2.903	1.486	2.192	6.229	5.3	2.863	1.703
2.357	4.753	0.465	0.886	1.774	3.346		3.237	0.513	0.707	0.404	2.679	0.279	2.426	0.204				3.513	1.799	6.004	5.608	6.304	0.295	0.043	3.228	2.683	3.461	0.802	6.857	4.04	0.256	2.163
3.146	0.058	0.47	0.228	1.272	3.967		2.326	4.179	4.568	6.953	2.089	1.485	0.339	0.807				0.953	2.912	1.97	5.338	5.028	1.223	0.281	3.054	3.313	3.262	5.397	7.646	3.496	0.322	0.124
2.091	0.085	0.141	2.075	4.014	1.838		3.361	6.596	0.918	0.364	1.622	4.172	0.721	0.491				4.516	2.37	2.633	3.493	1.472	1.267	1.059	7.384	3.204	2.641	4.572	5.883	2.967	1.552	5.314
2.396	2.512	0.842	1.8	4.849	0.593		4.385	2.944	1.777	0.973	2.126	3.555	0.942	2.442				4.158	0.096	2.396	2.151	5.084	3.571	0.641	4.768	2.99	1.425	5.592	3.095	3.236	3.146	1.72
2.095	1.746	0.804	4.41	3.898	0.266		3.542	3.258	0.197	4.465	1.84	4.362	1.738	1.588				5.316	0.801	3.293	0.608	4.233	1.551	0.787	4.835	3.093	0.111	4.936	2.343	2.329	2.823	0.4
1.921	3.17	1.271	0.086	0.218	0.168		4.795	3.162	0.564	4.084	1.775	1.123	2.134	0.141				5.181	2.978	4.031	0.736	2.743	1.721	3.462	0.412	3.444	1.495	5.531	5.146	2.111	5.028	0.953
1.208	1.448	3.862	0.377	1.28	0.169		4.629	3.677	2.133	0.958	3.138	0.676	4.307	1.15				4.978	5.379	3.546	0.576	3.147	2.523		1.451	0.182	1.769	2.034	1.186	1.489	5.028	0.567
0.678	0.458	4.397	4.998	3.011	3.266		7.51	2.757	0.459	3.124	2.732	1.002	3.054	4.481				2.892	3	0.206	1.206	3.772	0.242		1.588	0.364	1.475	1.793	1.086	1.401	5.459	0.805
1.086	0.133	3.442	0.92	7.219	0.114		2.251	2.288	1.073	4.607	3.896	0.898	0.634					3.608	3.16	0.369	3.959	2.382	0.729		2.755	1.527	0.462	1.969	1.849	2.063	1.609	1.612
0.635	2.828	0.75	3.243	0.695	1.111		6.89	2.161	0.728	1.694	0.921	2.393	3.989					4.516	1.105	0.777	3.595	1.831	0.547		1.74	1.887	0.859	0.453	3.312	1.256	2.642	0.635
0.198	5.281	3.164	4.998	0.467			1.774	2.462	0.93	3.93	2.653	4.473	2.07					3.19	0.326	4.866	4.335	0.231	4.952		4.062	1.539	1.509	5.896	3.22	4.201	1.898	2.439
1.011	1.572	5.293	4.139	0.133			0.38	1.027	2.26	2.417	2.186	1.737	5.851					1.641	1.142	4.744	3.462	0.977	5.242		3.922	0.451	1.274	7.559	1.926	4.277	2.763	0.565
4.617	1.753	2.534	3.158	2.564			2.156	1.842	5.928	1.149	0.092	0.345	0.198					1.958	0.667	3.498	3.44	1.594	5.595		3.983	0.136	1.224	2.112	3.215	4.402	3.193	2.207
0.818	2.674	3.296	1.898	1.924			1.13	5.456	0.755	0.056	4.098	0.16	0.523					1.985	3.129	4.051	1.889	0.933	0.542		2.14	0.423	1.758	3.53	0.896	4.796	3.715	1.077
1.855	2.29	0.358	0.841	0.749			0.139	5.432	0.198	0.336	0.459	1.865	0.418					0.886	2.854	4.634	2.222	0.543	3.315		0.925	3.513	2.231	2.468	1.148	4.233	3.093	1.756
1.617	0.441	0.349	0.938	0.469			1.065	5.405	3.281	7.237	1.783	0.277	0.209					0.433	1.071	5.344	2.91	0.359	2.902		2.112	0.84	2.293	1.722	0.205	3.762	2.661	1.777
	2.705	1.905	0.778	0.269			1.137	5.744	1.5	5.967	0.425	1.747	0.418					0.234	2.86	2.32	1.24	4.899	3.382		0.192	5.241	3.592	2.589	3.996	2.529	3.766	1.699
	2.636	0.01	1.63	0.86			0.109	1.065	2.528	8.454	5.547	2.78	0.067					4.369	1.106	0.258	4.527	5.355	3.357		1.663	4.048	5.36	2.503	1.676	2.023	1.58	2.44
	0.752	4.412	0.584	0.837			3.781	1.128	0.499	2.11	5.02	2.94	0.088					4.398	0.359	5.971	4.099	5.811	4.685		1.702	3.912	5.248	1.789	2.314	2.1	0.486	1.357
	4.899	1.428	0.36	0.77			1.322	0.061	0.126	6.055	3.192	3.159	0.513					5.093	0.379	5.371	3.492	2.616	4.746		1.204	3.895	4.882	1.174	3.78	1.021	0.739	3.185
	5.671	0.656	0.052	1.614			1.23	2.396	0.646	8.154	2.857	0.349	0.859					4.556	0.668	3.919	3.069	5.494	3.933		0.749	1.938	5.009	2.243	3.384	1.446	1.46
	3.922	0.4	0.111	2.538			1.617	3.04	0.19	4.269	3.391	0.401	1.2					4.233	5.485	2.419	2.481	4.439	2.445		0.34	0.236	5.159	2.902	3.859	0.577	0.774
	2.513	0.528	1.281	0.931			0.53	3.325	0.219	5.953	0.73	0.086	2.142					3.783	4.976	4.256	2.706	1.4	0.113		1.554	0.776	5.45	0.845	2.671	3.717	2.761
	1.683	1.072	5.478	0.608			0.131	3.261	3.219	1.678	0.624	4.239	1.98					3.584	4.401	4.457	3.153	0.782	2.049		1.36	3.526	5.618	0.781	6.009	2.843	3.346
	1.189	1.221	1.698				0.721	4.14	5.49	2.639	0.639	0.597	1.449					3.298	4.524	4.176	4.323	1.999	1.484		3.81	3.758	3.086	1.88	6.303	1.189	2.692
	0.798	0.129					0.815	3.67	2.638	0.706	0.576	0.509	0.351					2.954	0.755	4.084	5.232	4.313	0.116		1.876	1.009	1.451	7.984	5.796	2.117	1.964
	1.286	3.516					0.781	3.628	0.635	8.137	0.479	0.332	3.285					3.62	0.844	4.14	4.121	0.088	0.475		2.47	1.301	5.253	1.766	5.705	2.609	0.777
	0.383	4.118					1.509	3.579	2.026		0.87	5.051	4.128					2.664	0.768	1.268	2.452	0.265	3.233		2.154	1.896	4.879	1.944	7.657	0.654	0.165
	0.063	3.133					1.904	3.737	0.488		1.563	4.68	5.601					2.106	1.822	2.679	4.88	0.499	0.613		4.324	2.606	5.474	1.839	8.445	1.16	1.389
	0.356	2.795					0.393	2.272	3.015		2.306	5.563	2.528					1.78	0.204	2.086	0.708	4.261	1.819		4.828	2.479	4.963	0.879	7.729	0.784	0.906
	0.337	1.296					0.62	2.584	5.338		0.955		3.916					1.074	0.098	2.553	5.722	3.758	3.472		4.928	1.338	4.106	3.118	6.454	0.345	6.475
	1.914	4.005					1.212	4.634	1.839		1.468		6.357					0.557	2.37	4.376	2.811	2.753	3.375		4.562	0.646	2.967	2.653	7.752	3.815	2.696
	1.719	3.383					1.109	1.136			1.007		2.793					0.829	4.198	4.779	0.967	3.541	1.53		5.298	1.306	4.052	0.104	4.572	2.842	2.672
	0.441	0.174					3.288	1.157			3.108		1.665					1.578	2.197	4.562	3.834	2.05	1.19		5.345	0.891	4.7	5.123	2.201	3.273	5.494
	5.407	0.131					3.013	0.62			2.881		1.217					1.384	4.037	4.376	2.755	2.478	0.629		5.148	1.585	2.767	5.142	3.323	5.069	5.121
	4.826	2.347					2.32	0.755			1.094		0.956					0.493	2.496	0.529	3.906	2.024	2.762		7.172	2.244	1.144	4.442	1.719	5.086	0.155
	0.435	1.249					1.057	0.746			1.908		1.156					4.224	2.144	0.114	1.19	1.089	1.165		6.491	0.827	0.577	2.209	0.368	3.752	1.241
							1.259	0.387			2.323		0.415					4.497	4.876	2.972	5.066	3.788	0.923		4.931	0.203	1.36	2.075	6.021	2.242	6.075
							0.389	3.862			0.751		0.763						6.155	1.78		6.162	1.084		5.028	0.476	2.188	1.61	5.47	1.131	5.762
							1.166	0.117			3.874		1.648						3.399	1.11		1.755	4.201		6.138	0.929	3.113	2.606	4.288	1.025	4.685
							6.277	0.765			3.795		1.325						0.296	3.068		2.393	5.97		3.168	2.317	2.178	6.66	6.913	3.277	3.4
							6.678	1.777			1.044		1.654						3.395	0.784		3.151	0.535		1.605	1.419	1.89	4.892	6.507	1.495	4.377
							5.323	0.074			2.951		2.711						3.495			3.337	3.028		4.441	0.221	2.113	3.453	5.456	1.857	3.846
							3.335	0.941			3.202		1.363						5.292			2.86	2.005		2.122	0.264	5.166	5.151	4.583	2.506	3.39
							5.803	0.991			1.884		1.425						1.04			0.567	1.795		1.754	1.185	4.763	7.206	4.224	1.476	3.473
							5.938	0.49			0.652		0.597						2.067			0.202	0.659		1.672	0.379	0.434	4.943	4.295	2.697	2.385
							7.472	0.647			0.564		0.24						0.47			0.299	0.429		0.958	0.442	0.525	0.984	1.965	2.348	3.289
							0.158	2.74			0.409		1.105						1.716			0.277			0.161	0.116	0.535		3.98	2.592	5.53
							5.556	2.793			2.419		3.309						1.736			0.725			0.43	2.201	2.853		1.309	1.467	3.673
							2.013	2.368			0.239		3.653						2.599			1.265			0.966	0.666			0.573	1.089	3.042
							2.661	2.919			0.981		1.962									0.471			2.46	0.972			0.725	1.439	1.325
							1.092	1.549			5.127		1.388									3.654			1.653	1.023			3.421	3.442	1.68
							5.122	4.524			4.244		0.826									2.997			0.464	3.914			8.213	4.38	3.193
							2.198	4.124			3.457		2.69												0.77	2.399			3.59	3.839	1.339
							2.309	2.52			3.071		2.086												3.153	2.121			1.615	0.907	0.878
							2.456	0.781			1.996		0.881												3.256	4.328			1.686	1.345	1.746
							2.56	2.495			2.54		1.236												3.649	3.56			1.2	6.456	2.486
							5.774	2.875			6.716		0.049												4.403	4.172			1.828	5.616	0.473
							1.519	3.184			2.423		0.119												3.985	3.677			0.761	5.949	0.801
							1.941	2.927			0.311		2.759												2.882	3.793			2.08	2.392	0.435
							2.332	3.113			1.762		1.724												3.995	4.512			1.62		0.282
							2.26	3.214			1.277		3.564												1.643	1.453			4.494		4.113
							1.201	2.096			2.486		2.969												0.95	0.964			4.948		2.608
							1.789	2.022			1.909		2.632												1.684	0.71			5.102		1.645
							1.671	1.585			0.01		2.351												1.127	1.516			6.773		3.678
							3.066	1.268			0.262		0.159												2.671	1.556			7.838		3.963
							7.063	1.226			4.988		0.227												0.207	3.124			6.326		1.051
							2.731	2.884					0.142												2.066	2.056			5.314		1.187
							1.903	0.452					1.622												4.224	1.38			5.489		4.176
							1.158	0.784					3.014												2.128	1.464			0.344		2.846
							1.595	0.806					3.775												1.851	2.974			3.671		0.845
							1.232	1.514					0.894												1.708	2.609			3.758		1.868
							0.045	1.566					0.161												0.731	2.176			2.036		2.15
							0.49	0.363					0.532												0.582	2.275			1.153		0.41
							2.039	1.394					2.012												7.445	2.141			4.51		2.951
							3.422	0.353					4.597												6.87	1.792			5.964		3.253
							0.41	0.12					0.905												3.249	2.354			4.059		2.48
							1.806	0.491					1.854												3.846	1.972			6.466		0.942
							4.904	1.823					1.541												1.216	0.537			2.092		3.019
								0.869					2.365												6.644	1.584			0.505		4.364
								0.093					0.989												6.359	3.142			1.866		1.199
								1.21																	6.137	0.263			1.072		0.329
								1.025																	6.137	1.279			7.483		2.75
								3.878																	8.025	4.281			2.115		1.996
								3.297																	7.793	3.168			5.886		4.648
								3.541																	7.599	5.206			5.354		4.714
								3.933																	3.028	4.867			4.996		4.167
								4.657																	2.696	6.494			4.02		1.638
								4.444																	5.514	5.418			3.547		1.872
								1.899																	4	3.347			5.006		0.92
								1.534																		0.417					2.635
								1.291																		3.295					3.13
								1.821																		2.351					2.552
								3.104																		1.135					0.706
																										0.877
																										1.215
																										2.423
																										3.129
																										0.676
																										0.036
																										2.023
																										1.528
																										1.589
																										1.991
																										2.689
																										1.624
																										4.012
																										4.168
																										3.834

## Sheet: Frequency distribution
Binned-Coloc-Dist to border-Relative frequency with BIN 2
Bin Center	Ear1-1	Ear1-2	Ear1-4	Ear1-6	Ear1-7	Ear2-2-CELL1	Ear2-2-CELL2	Ear2-3-CELL1	Ear2-3-CELL2	Ear2-4	Ear2-5	Ear3-1	Ear3-4	Ear3-2-CELL1	Ear3-3	Mean	SD
1	69.2308	57.5342	67.1233	65.5738	56.6667	63.0435	77.1429	56.5217	53.8462	70.5882	57.1429	63.1068	72.7273	63.2479	61.3636	63.6573	6.76648
3	26.9231	28.7671	20.5479	18.0328	28.3333	32.6087	22.8571	27.8261	34.6154	22.0588	19.0476	29.1262	13.6364	23.9316	34.0909	25.4935	6.15665
5	3.84615	12.3288	12.3288	16.3934	8.33333	4.34783	0	10.4348	10.7692	7.35294	14.2857	6.79612	13.6364	9.40171	4.54545	8.98671	4.54084
7	0	1.36986	0	0	6.66667	0	0	5.21739	0.769231	0	4.7619	0.970874	0	3.4188	0	1.54498	2.2934
9	0	0	0	0	0	0	0	0	0	0	4.7619	0	0	0	0	0.31746	1.22952
	100	100	100	100	100	100	100	100	100	100	100	100	100	100	100	100
Binned-Non-Coloc-Dist to border-Relative frequency with BIN 2
Bin Center	Ear1-1	Ear1-2	Ear1-4	Ear1-6	Ear1-7	Ear2-2-CELL1	Ear2-2-CELL2	Ear2-3-CELL1	Ear2-3-CELL2	Ear2-4	Ear2-5	Ear3-1	Ear3-4	Ear3-2-CELL1	Ear3-3	Mean	SD
1	33.7838	48.8372	30.7692	41.8919	33.7079	60.241	61.9048	29.3651	45.5172	44.7059	38.5542	28.5714	34.375	39.2308	62.5	42.2637	11.6332
3	41.8919	30.2326	33.3333	37.8378	33.7079	27.7108	33.3333	29.3651	41.3793	25.8824	36.1446	26.9841	38.5417	36.9231	28.5714	33.456	5.22075
5	24.3243	19.7674	33.3333	20.2703	20.2247	12.0482	4.7619	24.6032	11.7241	29.4118	18.0723	23.8095	23.9583	21.5385	8.92857	19.7851	7.69273
7	0	1.16279	2.5641	0	12.3596	0	0	15.873	1.37931	0	7.22892	18.254	3.125	2.30769	0	4.28362	6.20975
9	0	0	0	0	0	0	0	0.793651	0	0	0	2.38095	0	0	0	0.21164	0.633975
	100	100	100	100	100	100	100	100	100	100	100	100	100	100	100	100

## Sheet: Description
Tab	Description
Distance to cell border	Data shows distance of colocalized and non-colocalized CCL21 vesicles to the nearest VE-cadherin cell border. Data is derived from 3 mice. Data relates to Fig. 2L and O.
Frequency distribution	Data shows frequecny distribution of the colocalized and non-colocalized CCL21 vesicles from the nearest VE-cadherin cell border.
