# Supplementary material for: Spatially targeted chemokine exocytosis guides transmigration at lymphatic endothelial multicellular junctions
Source: EMBO J. 2024 Jun 14;43(15):4. doi: 10.1038/s44318-024-00129-x (PMC11294460; doi:10.1038/s44318-024-00129-x)
Supplement: Supplementary file 18 — Source data Fig. 3 [file 44318_2024_129_MOESM18_ESM.zip]

Archive with 63 entries (53 files):
- Figure 3/
- Figure 3/3E/
- __MACOSX/Figure 3/._3E
- Figure 3/3B/
- Figure 3/3C/
- Figure 3/3D/
- __MACOSX/Figure 3/._3D
- Figure 3/.DS_Store
- __MACOSX/Figure 3/._.DS_Store
- Figure 3/3H/
- Figure 3/3A/
- Figure 3/3F/
- __MACOSX/Figure 3/._3F
- Figure 3/3G/
- Figure 3/3I/
- __MACOSX/Figure 3/._3I
- Figure 3/3E/.DS_Store
- __MACOSX/Figure 3/3E/._.DS_Store
- Figure 3/3E/Figure 3E.tif
- Figure 3/3E/READ ME.rtf
- __MACOSX/Figure 3/3E/._READ ME.rtf
- Figure 3/3B/Figure 3B-2.tif
- __MACOSX/Figure 3/3B/._Figure 3B-2.tif
- Figure 3/3B/Figure 3B-1.tif
- __MACOSX/Figure 3/3B/._Figure 3B-1.tif
- Figure 3/3B/.DS_Store
- __MACOSX/Figure 3/3B/._.DS_Store
- Figure 3/3B/Figure 3B-2-zoom.tif
- __MACOSX/Figure 3/3B/._Figure 3B-2-zoom.tif
- Figure 3/3C/.DS_Store
- __MACOSX/Figure 3/3C/._.DS_Store
- Figure 3/3C/Figure 3C-1.tif
- Figure 3/3C/Figure 3C-2.tif
- Figure 3/3D/.DS_Store
- __MACOSX/Figure 3/3D/._.DS_Store
- Figure 3/3D/Figure 3D.tif
- __MACOSX/Figure 3/3D/._Figure 3D.tif
- Figure 3/3D/READ ME.rtf
- __MACOSX/Figure 3/3D/._READ ME.rtf
- Figure 3/3H/.DS_Store
- __MACOSX/Figure 3/3H/._.DS_Store
- Figure 3/3H/Figure 3H.xlsx
- __MACOSX/Figure 3/3H/._Figure 3H.xlsx
- Figure 3/3A/.DS_Store
- __MACOSX/Figure 3/3A/._.DS_Store
- Figure 3/3A/Figure 3A-2.tif
- Figure 3/3A/Figure 3A-3.tif
- Figure 3/3A/Figure 3A-1.tif
- Figure 3/3F/.DS_Store
- __MACOSX/Figure 3/3F/._.DS_Store
- Figure 3/3F/Figure 3F.tif
- Figure 3/3F/READ ME.rtf
- __MACOSX/Figure 3/3F/._READ ME.rtf
- Figure 3/3G/.DS_Store
- __MACOSX/Figure 3/3G/._.DS_Store
- Figure 3/3G/Figure 3G.xlsx
- __MACOSX/Figure 3/3G/._Figure 3G.xlsx
- Figure 3/3I/.DS_Store
- __MACOSX/Figure 3/3I/._.DS_Store
- Figure 3/3I/Figure 3I.tif
- __MACOSX/Figure 3/3I/._Figure 3I.tif
- Figure 3/3I/READ ME.rtf
- __MACOSX/Figure 3/3I/._READ ME.rtf
