# Supplementary material for: Spatially targeted chemokine exocytosis guides transmigration at lymphatic endothelial multicellular junctions
Source: EMBO J. 2024 Jun 14;43(15):4. doi: 10.1038/s44318-024-00129-x (PMC11294460; doi:10.1038/s44318-024-00129-x)
Supplement: Supplementary file 18 — Source data Fig. 3 [file 44318_2024_129_MOESM18_ESM.zip › Figure 3/3H/Figure 3H.xlsx]

## Sheet: % coloc
Colocalization of CCL21dc-mCherry with RAB7
Name	Experiment #	Total number of colocated CCL21-RAB7 vesicles	Total number of CCL21 vesicles (coloc+non-coloc)	% RAB7-CCL21 coloc
1-CCL21dc-Rab7-LAMP1-1	1	150	1384	10.8382
1-CCL21dc-Rab7-LAMP1-2	1	124	1190	10.4202
1-CCL21dc-Rab7-LAMP1-3	1	63	636	9.90566
			Average	10.388
4-CCL21dc-Rab7-LAMP1-1	2	26	557	4.66786
4-CCL21dc-Rab7-LAMP1-2	2	46	334	13.7725
4-CCL21dc-Rab7-LAMP1-3	2	25	383	6.52742
5-CCL21dc-Rab7-LAMP1-1	2	22	772	2.84974
5-CCL21dc-Rab7-LAMP1-2	2	28	589	4.75382
5-CCL21dc-Rab7-LAMP1-3	2	43	663	6.48567
			Average	6.50949
8-CCL21dc-Rab7-LAMP1-1	3	25	411	6.08273
8-CCL21dc-Rab7-LAMP1-2	3	58	742	7.81671
8-CCL21dc-Rab7-LAMP1-3	3	59	569	10.3691
9-CCL21dc-Rab7-LAMP1-1	3	31	382	8.11518
9-CCL21dc-Rab7-LAMP1-2	3	35	604	5.7947
9-CCL21dc-Rab7-LAMP1-3	3	25	576	4.34028
			Average	7.08644
			Total Average	7.51597
Colocalization of CCL21dc-mCherry with LAMP1
Name	Experiment #	Total number of colocated CCL21-LAMP1 vesicles	Total number of CCL21 vesicles (coloc+non-coloc)	% LAMP1-CCL21 coloc
1-CCL21dc-Rab7-LAMP1-1	1	116	1384	8.3815
1-CCL21dc-Rab7-LAMP1-2	1	111	1190	9.32773
1-CCL21dc-Rab7-LAMP1-3	1	56	636	8.80503
			Average	8.83809
4-CCL21dc-Rab7-LAMP1-1	2	21	557	3.7702
4-CCL21dc-Rab7-LAMP1-2	2	23	334	6.88623
4-CCL21dc-Rab7-LAMP1-3	2	12	383	3.13316
5-CCL21dc-Rab7-LAMP1-1	2	22	772	2.84974
5-CCL21dc-Rab7-LAMP1-2	2	16	589	2.71647
5-CCL21dc-Rab7-LAMP1-3	2	28	663	4.22323
			Average	3.92984
8-CCL21dc-Rab7-LAMP1-1	3	24	411	5.83942
8-CCL21dc-Rab7-LAMP1-2	3	39	742	5.25606
8-CCL21dc-Rab7-LAMP1-3	3	56	569	9.84183
9-CCL21dc-Rab7-LAMP1-1	3	28	382	7.32984
9-CCL21dc-Rab7-LAMP1-2	3	32	604	5.29801
9-CCL21dc-Rab7-LAMP1-3	3	46	576	7.98611
			Average	6.92521
			Total Average	6.10964

## Sheet: Description
Tab	Description
% coloc	Data shows % colocalization of CCL21dc-mCherry with RAB7 and LAMP1. The data is related to Fig. 3F. The data is derived from 5 biological replicates in 3 independent experiments.
