# Supplementary material for: Spatially targeted chemokine exocytosis guides transmigration at lymphatic endothelial multicellular junctions
Source: EMBO J. 2024 Jun 14;43(15):4. doi: 10.1038/s44318-024-00129-x (PMC11294460; doi:10.1038/s44318-024-00129-x)
Supplement: Supplementary file 18 — Source data Fig. 3 [file 44318_2024_129_MOESM18_ESM.zip › Figure 3/3G/Figure 3G.xlsx]

## Sheet: % coloc
Colocalization of CCL21dc-mCherry with RAB7
Name	Experiment #	Total number of colocated CCL21-RAB7 vesicles	Total number of CCL21 vesicles (coloc+non-coloc)	% RAB7-CCL21 coloc
1-CCL21dc-Rab7-LAMP3-1	1	93	882	10.5442
1-CCL21dc-Rab7-LAMP3-2	1	57	996	5.72289
1-CCL21dc-Rab7-LAMP3-3	1	66	1076	6.13383
			Average	7.46698
2-CCL21dc-Rab7-LAMP3-1	2	27	538	5.01859
2-CCL21dc-Rab7-LAMP3-2	2	34	1026	3.31384
2-CCL21dc-Rab7-LAMP3-3	2	25	261	9.57854
3-CCL21dc-Rab7-LAMP3-1	2	8	358	2.23464
3-CCL21dc-Rab7-LAMP3-2	2	26	353	7.36544
3-CCL21dc-Rab7-LAMP3-3	2	12	292	4.10959
			Average	5.27011
6-CCL21dc-Rab7-LAMP3-1	3	23	592	3.88514
6-CCL21dc-Rab7-LAMP3-2	3	32	660	4.84848
6-CCL21dc-Rab7-LAMP3-3	3	31	952	3.2563
7-CCL21dc-Rab7-LAMP3-1	3	37	918	4.0305
7-CCL21dc-Rab7-LAMP3-2	3	59	796	7.41206
7-CCL21dc-Rab7-LAMP3-3	3	66	929	7.10441
			Average	5.08948
			Total Average	5.63723
Colocalization of CCL21dc-mCherry with LAMP3
Name	Experiment #	Total number of colocated CCL21-LAMP3 vesicles	Total number of CCL21 vesicles (coloc+non-coloc)	% LAMP3-CCL21 coloc
1-CCL21dc-Rab7-LAMP3-1	1	110	882	12.4717
1-CCL21dc-Rab7-LAMP3-2	1	84	996	8.43373
1-CCL21dc-Rab7-LAMP3-3	1	48	1076	4.46097
			Average	8.45545
2-CCL21dc-Rab7-LAMP3-1	2	26	538	4.83271
2-CCL21dc-Rab7-LAMP3-2	2	20	1026	1.94932
2-CCL21dc-Rab7-LAMP3-3	2	17	261	6.51341
3-CCL21dc-Rab7-LAMP3-1	2	13	358	3.63128
3-CCL21dc-Rab7-LAMP3-2	2	21	353	5.94901
3-CCL21dc-Rab7-LAMP3-3	2	16	292	5.47945
			Average	4.72586
6-CCL21dc-Rab7-LAMP3-1	3	52	592	8.78378
6-CCL21dc-Rab7-LAMP3-2	3	44	660	6.66667
6-CCL21dc-Rab7-LAMP3-3	3	48	952	5.04202
7-CCL21dc-Rab7-LAMP3-1	3	54	918	5.88235
7-CCL21dc-Rab7-LAMP3-2	3	52	796	6.53266
7-CCL21dc-Rab7-LAMP3-3	3	41	929	4.41335
			Average	6.22014
			Total Average	6.06949

## Sheet: Description
Tab	Description
% coloc	Data shows % colocalization of CCL21dc-mCherry with RAB7 and LAMP3. Data relates to Fig. 3E. The data represents 5 biological replicates in 3 independent experiments.
