# Supplementary material for: Spatially targeted chemokine exocytosis guides transmigration at lymphatic endothelial multicellular junctions
Source: EMBO J. 2024 Jun 14;43(15):4. doi: 10.1038/s44318-024-00129-x (PMC11294460; doi:10.1038/s44318-024-00129-x)
Supplement: Supplementary file 19 — Source data Fig. 4 [file 44318_2024_129_MOESM19_ESM.zip]

Archive with 42 entries (36 files):
- Figure 4/
- Figure 4/.DS_Store
- __MACOSX/Figure 4/._.DS_Store
- Figure 4/4E/
- __MACOSX/Figure 4/._4E
- Figure 4/4B/
- __MACOSX/Figure 4/._4B
- Figure 4/4C/
- __MACOSX/Figure 4/._4C
- Figure 4/4D/
- __MACOSX/Figure 4/._4D
- Figure 4/4A/
- Figure 4/4E/.DS_Store
- __MACOSX/Figure 4/4E/._.DS_Store
- Figure 4/4E/Figure 4E.xlsx
- __MACOSX/Figure 4/4E/._Figure 4E.xlsx
- Figure 4/4B/.DS_Store
- __MACOSX/Figure 4/4B/._.DS_Store
- Figure 4/4B/Figure 4B.tif
- __MACOSX/Figure 4/4B/._Figure 4B.tif
- Figure 4/4B/READ ME.rtf
- __MACOSX/Figure 4/4B/._READ ME.rtf
- Figure 4/4C/.DS_Store
- __MACOSX/Figure 4/4C/._.DS_Store
- Figure 4/4C/Figure 4C.tif
- __MACOSX/Figure 4/4C/._Figure 4C.tif
- Figure 4/4C/READ ME.rtf
- __MACOSX/Figure 4/4C/._READ ME.rtf
- Figure 4/4C/Figure 4C-insert.tif
- __MACOSX/Figure 4/4C/._Figure 4C-insert.tif
- Figure 4/4D/.DS_Store
- __MACOSX/Figure 4/4D/._.DS_Store
- Figure 4/4D/figure 4D source data.avi
- __MACOSX/Figure 4/4D/._figure 4D source data.avi
- Figure 4/4A/.DS_Store
- __MACOSX/Figure 4/4A/._.DS_Store
- Figure 4/4A/Figure 4A.tif
- __MACOSX/Figure 4/4A/._Figure 4A.tif
- Figure 4/4A/figure 4A source data.avi
- __MACOSX/Figure 4/4A/._figure 4A source data.avi
- Figure 4/4A/READ ME.rtf
- __MACOSX/Figure 4/4A/._READ ME.rtf
