# Supplementary material for: Spatially targeted chemokine exocytosis guides transmigration at lymphatic endothelial multicellular junctions
Source: EMBO J. 2024 Jun 14;43(15):4. doi: 10.1038/s44318-024-00129-x (PMC11294460; doi:10.1038/s44318-024-00129-x)
Supplement: Supplementary file 19 — Source data Fig. 4 [file 44318_2024_129_MOESM19_ESM.zip › Figure 4/4E/Figure 4E.xlsx]

## Sheet: EB3
Multicellular junction					Bicellular junction						Multicellular junction		Bicellular junction
Experiment	Multi junction number	Comet stabilizes	Comet redirects		Experiment	Bijunction number	Comet stabilizes	Comet redirects		Sum per experiment	Comet stabilizes	Comet redirects	Comet stabilizes	Comet redirects
1	1	16	0		1	1	2	9		EXP1	143	12	38	100
1	2	16	0		1	2	10	5		EXP2	336	48	76	234
1	3	9	1		1	3	2	10		EXP3	297	51	112	217
1	1	16	0		1	1	2	6		Averages between experiments	258.667	37	75.3333	183.667
1	2	13	3		1	2	4	5		Totals per junction type	295.667		259
1	3	5	1		1	1	0	24		Percentages	87.4859	12.5141	29.0862	70.9138
1	1	23	0		1	2	0	10
1	2	13	2		1	3	6	8
1	1	9	2		1	1	6	5
1	2	9	0		1	2	3	7
1	3	14	3		1	3	3	11
2	1	12	1		2	1	3	9
2	2	16	2		2	2	3	9
2	3	10	3		2	3	3	7
2	1	5	7		2	1	4	7
2	2	10	2		2	2	3	7
2	3	21	4		2	3	1	7
2	1	14	1		2	1	4	10
2	2	13	4		2	2	1	8
2	3	14	0		2	3	0	15
2	1	8	0		2	1	4	10
2	2	16	4		2	2	6	7
2	3	15	4		2	3	1	17
2	1	18	1		2	1	2	6
2	2	6	5		2	2	6	12
2	3	16	0		2	3	1	11
2	1	18	0		2	1	3	13
2	2	18	0		2	2	7	6
2	3	13	2		2	3	2	9
2	1	13	0		2	1	1	10
2	2	23	0		2	2	6	6
2	1	14	0		2	1	2	7
2	2	11	0		2	2	6	7
2	1	4	8		2	1	5	10
2	2	10	0		2	2	1	11
2	3	18	0		2	3	1	13
3	1	9	1		3	1	4	12
3	2	8	0		3	2	4	10
3	3	9	4		3	3	5	10
3	1	10	4		3	1	11	2
3	2	9	3		3	2	4	10
3	3	13	0		3	3	2	5
3	1	15	5		3	1	2	8
3	2	12	0		3	2	1	12
3	1	8	2		3	1	7	9
3	2	23	1		3	2	5	11
3	1	10	2		3	1	6	10
3	2	16	0		3	2	6	6
3	3	10	7		3	3	2	12
3	1	19	1		3	1	4	8
3	2	14	2		3	2	3	12
3	3	18	0		3	3	8	9
3	4	12	3		3	4	6	7
3	1	12	2		3	1	8	10
3	2	12	10		3	2	1	15
3	3	18	2		3	3	9	15
3	1	10	0		3	1	6	5
3	2	9	2		3	2	4	10
3	3	21	0		3	3	4	9

## Sheet: Description
Tab	Description
EB3	Data shows the number of comets in each category and junction type. Data also shows averages and percentages calculated per experiment. Data represents 6 biological replicates in 3 independent experiments.
