# Supplementary material for: Spatially targeted chemokine exocytosis guides transmigration at lymphatic endothelial multicellular junctions
Source: EMBO J. 2024 Jun 14;43(15):4. doi: 10.1038/s44318-024-00129-x (PMC11294460; doi:10.1038/s44318-024-00129-x)
Supplement: Supplementary file 20 — Source data Fig. 5 [file 44318_2024_129_MOESM20_ESM.zip]

Archive with 64 entries (54 files):
- Figure 5/
- Figure 5/5I/
- Figure 5/5A/
- __MACOSX/Figure 5/._5A
- Figure 5/5H/
- __MACOSX/Figure 5/._5H
- Figure 5/.DS_Store
- __MACOSX/Figure 5/._.DS_Store
- Figure 5/5J/
- __MACOSX/Figure 5/._5J
- Figure 5/5C/
- Figure 5/5D/
- __MACOSX/Figure 5/._5D
- Figure 5/5E/
- Figure 5/5B/
- __MACOSX/Figure 5/._5B
- Figure 5/5F-G/
- __MACOSX/Figure 5/._5F-G
- Figure 5/5I/Figure 5I-siELKS08.tif
- Figure 5/5I/READ ME.rtf
- __MACOSX/Figure 5/5I/._READ ME.rtf
- Figure 5/5I/Figure 5I-siCTRL01.tif
- Figure 5/5I/Figure 5I-siCTRL02.tif
- Figure 5/5I/Figure 5I-siELKS06.tif
- Figure 5/5A/Figure 5A.tif
- __MACOSX/Figure 5/5A/._Figure 5A.tif
- Figure 5/5A/.DS_Store
- __MACOSX/Figure 5/5A/._.DS_Store
- Figure 5/5A/READ ME.rtf
- __MACOSX/Figure 5/5A/._READ ME.rtf
- Figure 5/5H/.DS_Store
- __MACOSX/Figure 5/5H/._.DS_Store
- Figure 5/5H/Figure 5H.xlsx
- __MACOSX/Figure 5/5H/._Figure 5H.xlsx
- Figure 5/5J/Figure 5J.xlsx
- __MACOSX/Figure 5/5J/._Figure 5J.xlsx
- Figure 5/5C/~$siELKS effect on secretion-Fig-5C.xlsx
- __MACOSX/Figure 5/5C/._~$siELKS effect on secretion-Fig-5C.xlsx
- Figure 5/5C/Figure 5C.xlsx
- __MACOSX/Figure 5/5C/._Figure 5C.xlsx
- Figure 5/5D/.DS_Store
- __MACOSX/Figure 5/5D/._.DS_Store
- Figure 5/5D/Figure 5D.xlsx
- __MACOSX/Figure 5/5D/._Figure 5D.xlsx
- Figure 5/5E/.DS_Store
- __MACOSX/Figure 5/5E/._.DS_Store
- Figure 5/5E/Figure 5E-siELKS08.tif
- __MACOSX/Figure 5/5E/._Figure 5E-siELKS08.tif
- Figure 5/5E/Figure 5E-siCTRL02.tif
- __MACOSX/Figure 5/5E/._Figure 5E-siCTRL02.tif
- Figure 5/5E/Figure 5E-siCTRL01.tif
- __MACOSX/Figure 5/5E/._Figure 5E-siCTRL01.tif
- Figure 5/5E/Figure 5E-siELKS06.tif
- __MACOSX/Figure 5/5E/._Figure 5E-siELKS06.tif
- Figure 5/5E/READ ME.rtf
- __MACOSX/Figure 5/5E/._READ ME.rtf
- Figure 5/5B/.DS_Store
- __MACOSX/Figure 5/5B/._.DS_Store
- Figure 5/5B/Figure 5B.xlsx
- __MACOSX/Figure 5/5B/._Figure 5B.xlsx
- Figure 5/5F-G/Figure 5F-5G.xlsx
- __MACOSX/Figure 5/5F-G/._Figure 5F-5G.xlsx
- Figure 5/5F-G/.DS_Store
- __MACOSX/Figure 5/5F-G/._.DS_Store
