# Supplementary material for: Spatially targeted chemokine exocytosis guides transmigration at lymphatic endothelial multicellular junctions
Source: EMBO J. 2024 Jun 14;43(15):4. doi: 10.1038/s44318-024-00129-x (PMC11294460; doi:10.1038/s44318-024-00129-x)
Supplement: Supplementary file 20 — Source data Fig. 5 [file 44318_2024_129_MOESM20_ESM.zip › Figure 5/5H/Figure 5H.xlsx]

## Sheet: Whole cell CCL21 intensity
Experiment 1				Experiment 2				Experiment 3				Experiment 4
Mean CCL21dc-mCherry intensity per sample	Int - BKG	Normalized		Mean CCL21dc-mCherry intensity per sample	Int - BKG	Normalized		Mean CCL21dc-mCherry intensity per sample	Int - BKG	Normalized		Mean CCL21dc-mCherry intensity	Int - BKG	Normalized
siCTRL01	20.5446	0.983297		siCTRL01	32.938	0.820667		siCTRL01	53.4661	0.789853		siCTRL01-1	40.4187	1.11761
siCTRL02	21.2426	1.0167		siCTRL02	47.3334	1.17933		siCTRL02	81.9164	1.21015		siCTRL01-2	35.6145	0.984774
siCTRLs (number for normalization)	20.8936			siCTRLs (number for normalization)	40.1357			siCTRLs (number for normalization)	67.6912			siCTRL01-3	39.152	1.08259
siELKS06		1.33046		siELKS06		1.11063		siELKS06		1.01044		Mean of siCTRL01s	38.395	1.06166
siELKS08		1.60126		siELKS08		1.58409		siELKS08		1.20229		siCTRL02-1	31.702	0.876589
												siCTRL02-2	31.7569	0.878109
Sample type	Int - BKG	Normalized		Sample type	Int - BKG	Normalized		Sample type	Int - BKG	Normalized		siCTRL02-3	38.3468	1.06032
siCTRL01	15.5097	0.742321		siCTRL01	49.3762	1.23023		siCTRL01	51.3385	0.758422		Mean of siCTRL02s	33.9352	0.938341
siCTRL01	45.5378	2.17951		siCTRL01	59.7782	1.4894		siCTRL01	57.7725	0.853471		siCTRLs (number for normalization)	36.1651
siCTRL01	30.7617	1.47231		siCTRL01	35.9782	0.896414		siCTRL01	50.7675	0.749987		siELKS06-1		1.16865
siCTRL01	45.6797	2.1863		siCTRL01	8.15218	0.203116		siCTRL01	40.7145	0.601474		siELKS06-2		1.2803
siCTRL01	25.5508	1.2229		siCTRL01	12.1392	0.302454		siCTRL01	19.3155	0.285347		siELKS06-3		1.42717
siCTRL01	21.1988	1.01461		siCTRL01	36.0912	0.899229		siCTRL01	88.4745	1.30703		Mean of siELKS06s		1.29204
siCTRL01	6.84775	0.327744		siCTRL01	26.8202	0.668238		siCTRL01	59.5455	0.879664		siELKS08-1		1.26973
siCTRL01	19.1748	0.917733		siCTRL01	36.5202	0.909918		siCTRL01	64.1455	0.947619		siELKS08-2		1.20281
siCTRL01	5.63375	0.26964		siCTRL01	24.8072	0.618083		siCTRL01	28.8095	0.425602		siELKS08-3		2.54285
siCTRL01	22.0067	1.05328		siCTRL01	38.2952	0.954143		siCTRL01	140.505	2.07567		Mean of siELKS08s		1.6718
siCTRL01	28.1557	1.34758		siCTRL01	13.8002	0.343838		siCTRL01	15.0485	0.222311
siCTRL01	14.0138	0.67072		siCTRL01	36.1712	0.901223		siCTRL01	23.5255	0.347541		Sample type	Replicate number	Int - BKG	Normalized
siCTRL01	2.22775	0.106624		siCTRL01	21.2352	0.529085		siCTRL01	75.3835	1.11364		siCTRL01	1	48.296	1.33543
siCTRL01	4.40075	0.210627		siCTRL01	13.3122	0.331679		siCTRL01	23.5265	0.347556		siCTRL01	1	21.307	0.589159
siCTRL01	38.5757	1.8463		siCTRL01	18.1012	0.451		siCTRL01	29.0675	0.429413		siCTRL01	1	34.213	0.946022
siCTRL01	59.0628	2.82683		siCTRL01	10.7052	0.266725		siCTRL01	36.8975	0.545086		siCTRL01	1	33.2	0.918011
siCTRL01	27.6508	1.32341		siCTRL01	69.9272	1.74227		siCTRL01	54.0205	0.798043		siCTRL01	1	32.125	0.888286
siCTRL01	16.7117	0.79985		siCTRL01	22.7542	0.566931		siCTRL01	58.3255	0.861641		siCTRL01	1	20.705	0.572513
siCTRL01	3.51275	0.168126		siCTRL01	17.6612	0.440037		siCTRL01	19.6765	0.29068		siCTRL01	1	14.462	0.399888
siCTRL01	1.73075	0.0828364		siCTRL01	8.71318	0.217093		siCTRL01	24.7515	0.365653		siCTRL01	1	31.029	0.857981
siCTRL01	17.5847	0.841633		siCTRL01	21.9412	0.546675		siCTRL01	25.8865	0.38242		siCTRL01	1	19.166	0.529958
siCTRL01	15.8208	0.757206		siCTRL01	30.2612	0.753972		siCTRL01	24.4365	0.361		siCTRL01	1	67.449	1.86503
siCTRL01	15.5297	0.743278		siCTRL01	28.3742	0.706957		siCTRL01	18.1035	0.267442		siCTRL01	1	45.536	1.25911
siCTRL01	12.3197	0.589642		siCTRL01	44.8292	1.11694		siCTRL01	35.3285	0.521907		siCTRL01	1	53.178	1.47042
siCTRL01	6.55075	0.313529		siCTRL01	47.0112	1.17131		siCTRL01	43.1575	0.637564		siCTRL01	1	69.941	1.93393
siCTRL01	13.0087	0.622619		siCTRL01	64.0062	1.59475		siCTRL01	83.1975	1.22907		siCTRL01	1	17.379	0.480546
siCTRL01	6.53975	0.313003		siCTRL01	53.9182	1.3434		siCTRL01	29.1555	0.430713		siCTRL01	1	66.602	1.84161
siCTRL01	19.6497	0.940468		siCTRL01	54.9792	1.36983		siCTRL01	58.5385	0.864787		siCTRL01	1	9.831	0.271836
siCTRL01	26.3538	1.26133		siCTRL01	47.9702	1.1952		siCTRL01	68.4965	1.0119		siCTRL01	1	49.422	1.36656
siCTRL01	14.6827	0.702739		siCTRL01	59.2112	1.47528		siCTRL01	104.342	1.54143		siCTRL01	1	72.747	2.01152
siCTRL01	41.9027	2.00553		siCTRL01	35.3632	0.881091		siCTRL01	78.2395	1.15583		siCTRL01	1	19.225	0.531589
siCTRL01	9.06175	0.433709		siCTRL01	33.9362	0.845536		siCTRL01	93.4495	1.38053		siCTRL01	1	24.992	0.691052
siCTRL01	17.5947	0.842112		siCTRL01	12.3382	0.307412		siCTRL01	141.053	2.08376		siCTRL01	1	34.134	0.943837
siCTRL01	39.0198	1.86755		siCTRL01	32.4802	0.80926		siCTRL01	91.3785	1.34993		siCTRL01	1	26.928	0.744585
siCTRL01	7.98975	0.382402		siCTRL01	25.8722	0.644618		siCTRL01	60.3555	0.89163		siCTRL01	1	22.936	0.634202
siCTRL01	42.0527	2.01271		siCTRL02	49.6702	1.23756		siCTRL01	8.05051	0.11893		siCTRL01	1	23.698	0.655272
siCTRL02	37.3418	1.78723		siCTRL02	52.7642	1.31465		siCTRL02	54.4835	0.804883		siCTRL01	1	19.318	0.534161
siCTRL02	32.4357	1.55243		siCTRL02	54.8942	1.36772		siCTRL02	52.3455	0.773298		siCTRL01	1	65.647	1.8152
siCTRL02	30.5577	1.46254		siCTRL02	26.0752	0.649676		siCTRL02	47.0905	0.695666		siCTRL01	1	8.707	0.240757
siCTRL02	7.63075	0.36522		siCTRL02	65.2132	1.62482		siCTRL02	59.7545	0.882751		siCTRL01	1	30.307	0.838017
siCTRL02	28.6748	1.37242		siCTRL02	45.9642	1.14522		siCTRL02	142.205	2.10078		siCTRL01	1	22.017	0.608791
siCTRL02	4.41775	0.21144		siCTRL02	46.1862	1.15075		siCTRL02	70.2265	1.03745		siCTRL01	1	28.366	0.784347
siCTRL02	15.2507	0.729925		siCTRL02	48.5672	1.21007		siCTRL02	34.1775	0.504903		siCTRL01	1	41.508	1.14774
siCTRL02	27.6527	1.3235		siCTRL02	30.2362	0.753349		siCTRL02	95.0405	1.40403		siCTRL01	1	103.802	2.87022
siCTRL02	9.38075	0.448977		siCTRL02	13.2682	0.330583		siCTRL02	33.6075	0.496482		siCTRL01	1	186.765	5.16423
siCTRL02	7.77775	0.372255		siCTRL02	53.6302	1.33622		siCTRL02	38.9405	0.575267		siCTRL01	1	108.28	2.99404
siCTRL02	20.9747	1.00388		siCTRL02	29.4512	0.73379		siCTRL02	87.6825	1.29533		siCTRL01	1	76.05	2.10285
siCTRL02	24.1638	1.15651		siCTRL02	58.3572	1.454		siCTRL02	79.7915	1.17876		siCTRL01	1	12.569	0.347545
siCTRL02	18.4457	0.882842		siCTRL02	75.0302	1.86941		siCTRL02	56.9345	0.841091		siCTRL01	1	10.998	0.304105
siCTRL02	29.7207	1.42248		siCTRL02	128.133	3.1925		siCTRL02	30.9885	0.457792		siCTRL01	1	29.003	0.80196
siCTRL02	21.7348	1.04026		siCTRL02	102.526	2.55449		siCTRL02	86.3785	1.27607		siCTRL01	1	23.735	0.656295
siCTRL02	22.8867	1.0954		siCTRL02	50.8482	1.26691		siCTRL02	108.287	1.59971		siCTRL01	1	15.786	0.436498
siCTRL02	42.0978	2.01486		siCTRL02	26.8412	0.668761		siCTRL02	55.5665	0.820882		siCTRL01	1	15.806	0.437051
siCTRL02	20.5487	0.983495		siCTRL02	23.5012	0.585543		siCTRL02	33.5465	0.495581		siCTRL01	2	46.294	1.28007
siCTRL02	24.0498	1.15106		siCTRL02	45.5552	1.13503		siCTRL02	28.2025	0.416635		siCTRL01	2	33.636	0.930067
siCTRL02	42.9867	2.05741		siCTRL02	18.3532	0.457278		siCTRL02	46.4855	0.686729		siCTRL01	2	34.766	0.961313
siCTRL02	42.7317	2.04521		siCTRL02	70.3552	1.75293		siCTRL02	63.6015	0.939583		siCTRL01	2	31.081	0.859419
siCTRL02	25.8927	1.23927		siCTRL02	14.0852	0.350939		siCTRL02	22.9815	0.339505		siCTRL01	2	51.156	1.41451
siCTRL02	15.2188	0.728393		siCTRL02	28.8392	0.718542		siCTRL02	117.775	1.73988		siCTRL01	2	37.039	1.02416
siCTRL02	41.3718	1.98012		siCTRL02	68.8602	1.71568		siCTRL02	64.0275	0.945876		siCTRL01	2	36.765	1.01659
siCTRL02	18.3608	0.878774		siCTRL02	29.9372	0.745899		siCTRL02	24.6315	0.36388		siCTRL01	2	19.439	0.537507
siCTRL02	17.4518	0.835268		siCTRL02	60.9902	1.5196		siCTRL02	248.41	3.66974		siCTRL01	2	41.932	1.15946
siCTRL02	16.8477	0.806359		siCTRL02	7.20218	0.179446		siCTRL02	116.112	1.71531		siCTRL01	2	16.666	0.460831
siCTRL02	6.60175	0.31597		siCTRL02	35.2602	0.878525		siCTRL02	80.3635	1.18721		siCTRL01	2	95.072	2.62883
siCTRL02	3.80275	0.182006		siCTRL02	15.4862	0.385846		siCTRL02	213.657	3.15634		siCTRL01	2	36.458	1.0081
siCTRL02	9.82775	0.470371		siCTRL02	42.0012	1.04648		siCTRL02	67.1075	0.991377		siCTRL01	2	39.137	1.08217
siCTRL02	33.4517	1.60105		siCTRL02	109.508	2.72845		siCTRL02	67.9145	1.0033		siCTRL01	2	48.376	1.33764
siCTRL02	19.9728	0.955927		siCTRL02	26.7522	0.666544		siCTRL02	121.149	1.78972		siCTRL01	2	37.482	1.03641
siCTRL02	17.5117	0.83814		siCTRL02	69.0972	1.72159		siCTRL02	136.986	2.02368		siCTRL01	2	35.726	0.987857
siCTRL02	41.7278	1.99715		siCTRL02	33.2272	0.827871		siCTRL02	104.539	1.54434		siCTRL01	2	26.822	0.741654
siCTRL02	9.69375	0.463958		siELKS06	184.394	4.59427		siCTRL02	176.087	2.60132		siCTRL01	2	16.191	0.447696
siCTRL02	11.3028	0.540967		siELKS06	45.1592	1.12516		siELKS06	51.0045	0.753488		siCTRL01	2	22.433	0.620294
siCTRL02	26.2168	1.25477		siELKS06	40.1122	0.999414		siELKS06	36.5285	0.539634		siCTRL01	2	40.944	1.13214
siCTRL02	16.6607	0.797409		siELKS06	62.0162	1.54516		siELKS06	116.662	1.72344		siCTRL01	2	18.382	0.50828
siCTRL02	16.0708	0.769171		siELKS06	59.9362	1.49334		siELKS06	16.4215	0.242594		siCTRL01	2	16.705	0.461909
siCTRL02	22.0808	1.05682		siELKS06	83.8702	2.08967		siELKS06	16.2655	0.24029		siCTRL01	2	59.357	1.64128
siCTRL02	6.80775	0.325829		siELKS06	7.79918	0.19432		siELKS06	48.7215	0.719761		siCTRL01	2	30.005	0.829666
siCTRL02	3.85375	0.184446		siELKS06	38.1182	0.949733		siELKS06	30.9865	0.457763		siCTRL01	2	13.362	0.369472
siELKS06	50.9678	2.4394		siELKS06	92.5552	2.30606		siELKS06	88.3955	1.30586		siCTRL01	2	21.258	0.587804
siELKS06	59.7897	2.86163		siELKS06	9.03318	0.225066		siELKS06	80.7525	1.19295		siCTRL01	2	37.489	1.03661
siELKS06	7.85475	0.375941		siELKS06	12.6082	0.314139		siELKS06	128.763	1.9022		siCTRL01	2	60.13	1.66265
siELKS06	22.1878	1.06194		siELKS06	19.6522	0.489644		siELKS06	131.538	1.9432		siCTRL01	2	28.717	0.794052
siELKS06	28.2077	1.35007		siELKS06	18.4432	0.459521		siELKS06	11.0105	0.162658		siCTRL01	3	43.116	1.1922
siELKS06	22.0297	1.05438		siELKS06	23.7752	0.59237		siELKS06	135.144	1.99647		siCTRL01	3	17.673	0.488675
siELKS06	17.9968	0.861352		siELKS06	12.6942	0.316282		siELKS06	73.5885	1.08712		siCTRL01	3	55.836	1.54392
siELKS06	22.0787	1.05672		siELKS06	79.1852	1.97294		siELKS06	29.9145	0.441926		siCTRL01	3	37.991	1.05049
siELKS06	4.51975	0.216322		siELKS06	121.561	3.02876		siELKS06	78.4975	1.15964		siCTRL01	3	33.362	0.922491
siELKS06	51.9227	2.4851		siELKS06	14.1362	0.35221		siELKS06	21.5135	0.317818		siCTRL01	3	19.435	0.537396
siELKS06	6.39275	0.305967		siELKS06	114.834	2.86115		siELKS06	12.4285	0.183606		siCTRL01	3	34.297	0.948344
siELKS06	46.3507	2.21842		siELKS06	43.0002	1.07137		siELKS06	183.32	2.70817		siCTRL01	3	7.613	0.210507
siELKS06	15.2777	0.731217		siELKS06	13.7742	0.34319		siELKS06	82.8575	1.22405		siCTRL01	3	61.331	1.69586
siELKS06	35.9078	1.7186		siELKS06	12.6072	0.314114		siELKS06	121.481	1.79463		siCTRL01	3	82.42	2.27899
siELKS06	30.2418	1.44742		siELKS06	27.3482	0.681393		siELKS06	147.176	2.17422		siCTRL01	3	31.744	0.877751
siELKS06	8.13075	0.38915		siELKS06	26.3222	0.65583		siELKS06	44.4925	0.657286		siCTRL01	3	71.35	1.97289
siELKS06	7.00575	0.335306		siELKS06	45.1602	1.12519		siELKS06	23.5595	0.348044		siCTRL01	3	13.428	0.371297
siELKS06	31.8968	1.52663		siELKS06	26.0492	0.649028		siELKS06	23.0685	0.34079		siCTRL01	3	49.438	1.36701
siELKS06	4.77875	0.228718		siELKS06	57.8872	1.44229		siELKS06	59.0285	0.872026		siCTRL01	3	33.642	0.930233
siELKS06	31.3848	1.50212		siELKS06	21.3862	0.532847		siELKS06	53.6305	0.792282		siCTRL01	3	78.921	2.18224
siELKS06	44.1928	2.11513		siELKS06	56.5172	1.40815		siELKS08	53.4635	0.789814		siCTRL01	3	50.814	1.40505
siELKS06	69.1148	3.30794		siELKS06	29.7082	0.740194		siELKS08	92.2795	1.36324		siCTRL01	3	58.254	1.61078
siELKS06	36.1048	1.72803		siELKS06	63.3742	1.579		siELKS08	33.2055	0.490544		siCTRL01	3	42.943	1.18741
siELKS06	80.9587	3.87481		siELKS06	16.3512	0.407398		siELKS08	50.6355	0.748036		siCTRL01	3	41.064	1.13546
siELKS06	9.10775	0.435911		siELKS06	24.3912	0.607718		siELKS08	248.137	3.66571		siCTRL01	3	18.814	0.520225
siELKS06	10.9887	0.525939		siELKS06	21.6622	0.539724		siELKS08	213.673	3.15658		siCTRL01	3	61.516	1.70098
siELKS06	15.4107	0.737582		siELKS06	22.0302	0.548893		siELKS08	176.218	2.60325		siCTRL01	3	38.372	1.06102
siELKS06	18.2828	0.875041		siELKS06	80.3582	2.00216		siELKS08	6.58051	0.0972136		siCTRL01	3	28.456	0.786835
siELKS06	2.50975	0.120121		siELKS06	99.6502	2.48283		siELKS08	53.2315	0.786387		siCTRL01	3	8.771	0.242526
siELKS06	42.3507	2.02697		siELKS06	49.4992	1.2333		siELKS08	189.68	2.80213		siCTRL01	3	47.028	1.30037
siELKS08	31.7157	1.51797		siELKS06	19.0662	0.475043		siELKS08	12.9725	0.191642		siCTRL01	3	32.728	0.90496
siELKS08	46.8677	2.24316		siELKS06	17.1792	0.428028		siELKS08	74.4935	1.10049		siCTRL01	3	22.219	0.614376
siELKS08	69.5628	3.32938		siELKS06	14.4142	0.359136		siELKS08	41.8805	0.618699		siCTRL01	3	32.725	0.904877
siELKS08	29.7468	1.42373		siELKS08	110.4	2.75067		siELKS08	58.8935	0.870032		siCTRL01	3	19.258	0.532502
siELKS08	22.3948	1.07185		siELKS08	63.1862	1.57431		siELKS08	143.512	2.12009		siCTRL02	1	25.314	0.699956
siELKS08	28.7658	1.37677		siELKS08	145.482	3.62476		siELKS08	101.107	1.49364		siCTRL02	1	121.585	3.36194
siELKS08	16.6508	0.796931		siELKS08	71.2382	1.77493		siELKS08	98.4235	1.45401		siCTRL02	1	14.388	0.397842
siELKS08	8.34975	0.399632		siELKS08	42.9352	1.06975		siELKS08	47.0315	0.694795		siCTRL02	1	73.923	2.04404
siELKS08	47.9068	2.29289		siELKS08	78.0862	1.94556		siELKS08	90.5415	1.33757		siCTRL02	1	22.731	0.628534
siELKS08	40.9788	1.96131		siELKS08	43.6322	1.08712		siELKS08	136.77	2.02049		siCTRL02	1	13.717	0.379288
siELKS08	107.872	5.16291		siELKS08	14.9682	0.37294		siELKS08	40.3935	0.596732		siCTRL02	1	50.855	1.40619
siELKS08	41.5877	1.99045		siELKS08	24.9432	0.621471		siELKS08	44.3915	0.655794		siCTRL02	1	6.948	0.192119
siELKS08	39.9047	1.9099		siELKS08	6.77518	0.168807		siELKS08	52.9535	0.78228		siCTRL02	1	12.348	0.341434
siELKS08	38.1117	1.82409		siELKS08	54.3842	1.35501		siELKS08	125.552	1.85477		siCTRL02	1	19.191	0.530649
siELKS08	40.8677	1.95599		siELKS08	46.1982	1.15105		siELKS08	39.8055	0.588045		siCTRL02	1	21.389	0.591426
siELKS08	66.3157	3.17397		siELKS08	137.537	3.42681		siELKS08	51.1585	0.755763		siCTRL02	1	17.726	0.490141
siELKS08	9.19175	0.439931		siELKS08	110.71	2.7584		siELKS08	23.3605	0.345104		siCTRL02	1	59.423	1.6431
siELKS08	7.60975	0.364214		siELKS08	65.6492	1.63568		siELKS08	95.0575	1.40428		siCTRL02	1	49.257	1.362
siELKS08	27.9277	1.33667		siELKS08	74.5342	1.85706		siELKS08	50.2795	0.742777		siCTRL02	1	29.976	0.828865
siELKS08	18.0597	0.864368		siELKS08	13.7972	0.343763		siELKS08	61.8185	0.913243		siCTRL02	1	27.491	0.760152
siELKS08	14.5007	0.694028		siELKS08	7.63218	0.19016		siELKS08	109.328	1.61509		siCTRL02	1	61.848	1.71016
siELKS08	23.1168	1.1064		siELKS08	117.964	2.93913		siELKS08	50.2125	0.741788		siCTRL02	1	32.142	0.888757
siELKS08	3.60075	0.172337		siELKS08	136.978	3.41288		siELKS08	18.6415	0.27539		siCTRL02	1	38.072	1.05273
siELKS08	37.9798	1.81777		siELKS08	101.87	2.53815						siCTRL02	1	21.366	0.59079
siELKS08	8.33475	0.398914		siELKS08	21.6772	0.540098						siCTRL02	1	20.635	0.570577
siELKS08	66.1797	3.16747		siELKS08	6.62818	0.165144						siCTRL02	1	12.152	0.336014
siELKS08	9.92875	0.475205		siELKS08	45.5252	1.13428						siCTRL02	1	8.429	0.23307
siELKS08	3.67175	0.175736		siELKS08	56.9772	1.41961						siCTRL02	1	28.662	0.792531
siELKS08	33.4128	1.59919		siELKS08	37.3282	0.93005						siCTRL02	1	33.967	0.939219
siELKS08	59.1228	2.82971		siELKS08	30.2272	0.753125						siCTRL02	1	23.917	0.661328
siELKS08	51.6578	2.47242		siELKS08	94.2112	2.34732						siCTRL02	1	21.356	0.590513
siELKS08	65.5757	3.13856		siELKS08	58.2692	1.4518						siCTRL02	1	15.483	0.42812
siELKS08	10.1598	0.486261		siELKS08	78.7832	1.96292						siCTRL02	1	54.513	1.50734
siELKS08	9.87875	0.472812		siELKS08	109.527	2.72892						siCTRL02	1	43.511	1.20312
				siELKS08	143.765	3.58198						siCTRL02	1	22.953	0.634672
				siELKS08	118.297	2.94743						siCTRL02	1	34.398	0.951137
				siELKS08	87.6712	2.18437						siCTRL02	1	30.731	0.849741
				siELKS08	10.3892	0.258852						siCTRL02	1	11.371	0.314419
				siELKS08	4.89418	0.121941						siCTRL02	1	12.339	0.341185
				siELKS08	40.9082	1.01925						siCTRL02	1	35.691	0.98689
				siELKS08	38.4032	0.956834						siCTRL02	1	28.899	0.799085
				siELKS08	54.3132	1.35324						siCTRL02	1	15.378	0.425216
				siELKS08	61.5422	1.53335						siCTRL02	1	20.322	0.561922
				siELKS08	63.4522	1.58094						siCTRL02	1	29.042	0.803039
				siELKS08	48.8772	1.2178						siCTRL02	1	30	0.829528
				siELKS08	15.7572	0.392598						siCTRL02	1	56.443	1.5607
				siELKS08	99.7892	2.4863						siCTRL02	1	73.821	2.04122
				siELKS08	76.9842	1.9181						siCTRL02	1	11.184	0.309248
				siELKS08	51.5182	1.2836						siCTRL02	2	18.071	0.49968
												siCTRL02	2	66.859	1.84871
												siCTRL02	2	13.391	0.370274
												siCTRL02	2	43.495	1.20268
												siCTRL02	2	14.305	0.395547
												siCTRL02	2	12.326	0.340825
												siCTRL02	2	9.637	0.266472
												siCTRL02	2	29.122	0.805251
												siCTRL02	2	39.212	1.08425
												siCTRL02	2	26.221	0.725035
												siCTRL02	2	16.521	0.456821
												siCTRL02	2	22.338	0.617667
												siCTRL02	2	73.89	2.04313
												siCTRL02	2	44.429	1.2285
												siCTRL02	2	38.302	1.05909
												siCTRL02	2	13.431	0.37138
												siCTRL02	2	40.084	1.10836
												siCTRL02	2	50.798	1.40461
												siCTRL02	2	42.111	1.16441
												siCTRL02	2	9.611	0.265753
												siCTRL02	2	22.521	0.622727
												siCTRL02	2	34.305	0.948566
												siCTRL02	2	62.107	1.71732
												siCTRL02	2	23.757	0.656903
												siCTRL02	2	20.114	0.556171
												siCTRL02	2	18.155	0.502003
												siCTRL02	2	31.197	0.862626
												siCTRL02	2	42.759	1.18233
												siCTRL02	2	45.351	1.254
												siCTRL02	2	28.288	0.78219
												siCTRL02	3	33.693	0.931643
												siCTRL02	3	34.071	0.942095
												siCTRL02	3	24.061	0.665309
												siCTRL02	3	35.332	0.976963
												siCTRL02	3	10.677	0.295229
												siCTRL02	3	37.804	1.04532
												siCTRL02	3	35.926	0.993388
												siCTRL02	3	15.649	0.43271
												siCTRL02	3	30.252	0.836496
												siCTRL02	3	23.012	0.636303
												siCTRL02	3	12.817	0.354402
												siCTRL02	3	17.887	0.494592
												siCTRL02	3	72.219	1.99692
												siCTRL02	3	88.699	2.45261
												siCTRL02	3	31.175	0.862018
												siCTRL02	3	51.808	1.43254
												siCTRL02	3	49.808	1.37724
												siCTRL02	3	46.326	1.28096
												siCTRL02	3	31.667	0.875622
												siCTRL02	3	90.995	2.5161
												siCTRL02	3	35.437	0.979866
												siCTRL02	3	29.736	0.822228
												siCTRL02	3	43.817	1.21158
												siCTRL02	3	1.544	0.0426931
												siCTRL02	3	21.946	0.606828
												siCTRL02	3	27.37	0.756806
												siCTRL02	3	28.794	0.796181
												siCTRL02	3	55.119	1.52409
												siCTRL02	3	19.289	0.533359
												siCTRL02	3	38.071	1.0527
												siCTRL02	3	16.981	0.469541
												siCTRL02	3	56.311	1.55705
												siCTRL02	3	21.697	0.599942
												siCTRL02	3	25.749	0.711984
												siCTRL02	3	55.587	1.53703
												siCTRL02	3	17.406	0.481292
												siCTRL02	3	83.611	2.31192
												siCTRL02	3	56.936	1.57433
												siCTRL02	3	86.246	2.38478
												siELKS06	1	22.681	0.627151
												siELKS06	1	41.504	1.14762
												siELKS06	1	20.92	0.578458
												siELKS06	1	185.314	5.12411
												siELKS06	1	34.466	0.953017
												siELKS06	1	16.287	0.450351
												siELKS06	1	36.02	0.995987
												siELKS06	1	15.352	0.424497
												siELKS06	1	88.903	2.45825
												siELKS06	1	11.426	0.31594
												siELKS06	1	35.308	0.976299
												siELKS06	1	71.105	1.96612
												siELKS06	1	67.758	1.87357
												siELKS06	1	21.246	0.587472
												siELKS06	1	16.339	0.451789
												siELKS06	1	20.311	0.561618
												siELKS06	1	54.627	1.51049
												siELKS06	1	59.275	1.63901
												siELKS06	1	25.991	0.718676
												siELKS06	1	55.664	1.53916
												siELKS06	1	15.507	0.428783
												siELKS06	1	20.449	0.565434
												siELKS06	1	61.48	1.69998
												siELKS06	1	55.658	1.539
												siELKS06	1	18.185	0.502832
												siELKS06	1	18.505	0.511681
												siELKS06	1	11.128	0.3077
												siELKS06	1	79.836	2.20754
												siELKS06	1	36.407	1.00669
												siELKS06	1	67.473	1.86569
												siELKS06	1	48.674	1.34588
												siELKS06	1	18.667	0.51616
												siELKS06	2	103.865	2.87196
												siELKS06	2	79.355	2.19424
												siELKS06	2	39.299	1.08665
												siELKS06	2	14.775	0.408543
												siELKS06	2	44.952	1.24297
												siELKS06	2	37.908	1.04819
												siELKS06	2	58.477	1.61694
												siELKS06	2	63.477	1.7552
												siELKS06	2	49.23	1.36126
												siELKS06	2	73.303	2.0269
												siELKS06	2	18.958	0.524207
												siELKS06	2	10.721	0.296446
												siELKS06	2	82.435	2.27941
												siELKS06	2	51.428	1.42203
												siELKS06	2	18.585	0.513893
												siELKS06	2	14.732	0.407354
												siELKS06	2	66.783	1.84661
												siELKS06	2	70.923	1.96109
												siELKS06	2	14.3	0.395408
												siELKS06	2	41.187	1.13886
												siELKS06	2	55.138	1.52462
												siELKS06	2	36.331	1.00459
												siELKS06	2	59.708	1.65098
												siELKS06	2	19.306	0.533829
												siELKS06	2	32.377	0.895254
												siELKS06	3	55.359	1.53073
												siELKS06	3	102.251	2.82734
												siELKS06	3	38.335	1.06
												siELKS06	3	41.427	1.1455
												siELKS06	3	60.366	1.66918
												siELKS06	3	103.109	2.85106
												siELKS06	3	28.59	0.79054
												siELKS06	3	47.536	1.31442
												siELKS06	3	26.751	0.73969
												siELKS06	3	15.787	0.436525
												siELKS06	3	99.262	2.74469
												siELKS06	3	126.803	3.50622
												siELKS06	3	16.212	0.448277
												siELKS06	3	51.297	1.41841
												siELKS06	3	16.822	0.465144
												siELKS06	3	28.037	0.775249
												siELKS06	3	34.636	0.957718
												siELKS06	3	93.253	2.57853
												siELKS06	3	70.922	1.96106
												siELKS06	3	33.62	0.929625
												siELKS06	3	40.616	1.12307
												siELKS06	3	44.319	1.22546
												siELKS06	3	55.487	1.53427
												siELKS06	3	81.153	2.24396
												siELKS06	3	14.973	0.414018
												siELKS06	3	20.069	0.554927
												siELKS06	3	24.456	0.676231
												siELKS06	3	86.51	2.39208
												siELKS06	3	139.104	3.84636
												siELKS06	3	173.44	4.79578
												siELKS06	3	43.555	1.20434
												siELKS06	3	99.599	2.75401
												siELKS06	3	31.85	0.880682
												siELKS06	3	9.855	0.2725
												siELKS06	3	9.115	0.252038
												siELKS06	3	18.484	0.5111
												siELKS06	3	34.334	0.949367
												siELKS06	3	14.789	0.40893
												siELKS06	3	32.581	0.900895
												siELKS06	3	40.014	1.10642
												siELKS06	3	5.681	0.157085
												siELKS06	3	124.515	3.44296
												siELKS06	3	55.174	1.52561
												siELKS06	3	26.07	0.72086
												siELKS06	3	94.769	2.62045
												siELKS06	3	12.078	0.333968
												siELKS06	3	2.89	0.0799112
												siELKS08	1	66.349	1.83461
												siELKS08	1	29.553	0.817168
												siELKS08	1	84.163	2.32719
												siELKS08	1	91.347	2.52583
												siELKS08	1	100.033	2.76601
												siELKS08	1	67.542	1.8676
												siELKS08	1	56.384	1.55907
												siELKS08	1	67.64	1.87031
												siELKS08	1	90.872	2.5127
												siELKS08	1	32.111	0.887899
												siELKS08	1	11.095	0.306787
												siELKS08	1	14.435	0.399141
												siELKS08	1	134.253	3.71222
												siELKS08	1	38.625	1.06802
												siELKS08	1	87.306	2.41409
												siELKS08	1	35.112	0.97088
												siELKS08	1	20.13	0.556613
												siELKS08	1	55.061	1.52249
												siELKS08	1	61.282	1.6945
												siELKS08	1	13.182	0.364495
												siELKS08	1	19.948	0.551581
												siELKS08	1	55.061	1.52249
												siELKS08	1	10.439	0.288648
												siELKS08	1	32.524	0.899319
												siELKS08	1	41.106	1.13662
												siELKS08	1	44.033	1.21755
												siELKS08	1	73.397	2.0295
												siELKS08	1	60.543	1.67407
												siELKS08	1	28.27	0.781692
												siELKS08	1	47.086	1.30197
												siELKS08	1	25.676	0.709966
												siELKS08	1	22.107	0.611279
												siELKS08	1	31.673	0.875788
												siELKS08	1	36.399	1.00647
												siELKS08	1	26.151	0.7231
												siELKS08	1	9.567	0.264537
												siELKS08	1	10.552	0.291773
												siELKS08	1	13.949	0.385703
												siELKS08	2	136.19	3.76578
												siELKS08	2	52.532	1.45256
												siELKS08	2	39.802	1.10056
												siELKS08	2	46.77	1.29323
												siELKS08	2	22.443	0.62057
												siELKS08	2	39.662	1.09669
												siELKS08	2	91.671	2.53479
												siELKS08	2	53.422	1.47717
												siELKS08	2	49.312	1.36352
												siELKS08	2	18.934	0.523543
												siELKS08	2	63.6	1.7586
												siELKS08	2	96.105	2.65739
												siELKS08	2	44.122	1.22001
												siELKS08	2	30.355	0.839344
												siELKS08	2	32.366	0.89495
												siELKS08	2	27.104	0.749451
												siELKS08	2	6.587	0.182137
												siELKS08	2	44.378	1.22709
												siELKS08	2	27.812	0.769028
												siELKS08	2	47.188	1.30479
												siELKS08	2	30.233	0.835971
												siELKS08	2	11.952	0.330484
												siELKS08	2	45.52	1.25867
												siELKS08	2	27.854	0.770189
												siELKS08	2	67.342	1.86207
												siELKS08	2	29.781	0.823473
												siELKS08	2	18.475	0.510851
												siELKS08	2	30.531	0.844211
												siELKS08	2	53.948	1.49171
												siELKS08	2	42.775	1.18277
												siELKS08	2	19.727	0.54547
												siELKS08	3	115.581	3.19592
												siELKS08	3	101.981	2.81987
												siELKS08	3	55.006	1.52097
												siELKS08	3	75.572	2.08964
												siELKS08	3	53.774	1.4869
												siELKS08	3	68.126	1.88375
												siELKS08	3	90.822	2.51131
												siELKS08	3	66.611	1.84186
												siELKS08	3	45.302	1.25264
												siELKS08	3	80.229	2.21841
												siELKS08	3	273.206	7.5544
												siELKS08	3	133.22	3.68366
												siELKS08	3	109.121	3.0173
												siELKS08	3	90.567	2.50426
												siELKS08	3	139.916	3.86881
												siELKS08	3	51.765	1.43135
												siELKS08	3	167.491	4.63128
												siELKS08	3	42.751	1.18211
												siELKS08	3	23.427	0.647779
												siELKS08	3	29.433	0.81385
												siELKS08	3	51.837	1.43334
												siELKS08	3	98.686	2.72876
												siELKS08	3	58.246	1.61056
												siELKS08	3	122.996	3.40096
												siELKS08	3	72.91	2.01603
												siELKS08	3	83.852	2.31859
												siELKS08	3	63.355	1.75183
												siELKS08	3	48.678	1.34599
												siELKS08	3	58.843	1.62706
												siELKS08	3	218.739	6.04834
												siELKS08	3	102.327	2.82944
												siELKS08	3	104.453	2.88822
												siELKS08	3	158.178	4.37377
												siELKS08	3	69.73	1.9281

## Sheet: Description
Tab	Description
Whole cell CCL21 intensity	Data shows mean CCL21dc-mCherry intensity in the whole cell area, with background reduced and normalized with average of controls within each experiment. The data represents four experiments. Normalized averages per experiment were plotted in Fig. 5H. Data is related to Fig. 5E-G
