# Supplementary material for: Spatially targeted chemokine exocytosis guides transmigration at lymphatic endothelial multicellular junctions
Source: EMBO J. 2024 Jun 14;43(15):4. doi: 10.1038/s44318-024-00129-x (PMC11294460; doi:10.1038/s44318-024-00129-x)
Supplement: Supplementary file 20 — Source data Fig. 5 [file 44318_2024_129_MOESM20_ESM.zip › Figure 5/5J/Figure 5J.xlsx]

## Sheet: % colocalized area
	Average percentage colocalization of CCL21dc-mCherry and RAB6
	Multicellular junctions					Rest of the cell
	siCTRL01	siCTRL02	siELKS06	siELKS08		siCTRL01	siCTRL02	siELKS06	siELKS08
	2.0869	0.276998	1.48511	5.1283		0.283411	0.113048	0.18123	0.372649
	0.507408	0.661016	4.33007	2.60785		0.291393	0.396686	0.855729	1.01916
	0	0.0468255	3.51871	2.17245		0.3975	0.560702	1.12591	0.561302
	0.0561162	0.00231413	4.26813	6.92589		0.30624	0.337415	0.528936	0.645685
Calculation
Multicellular junctions																	Rest of the cell
siCTRL01				siCTRL02				siELKS06				siELKS08					siCTRL01				siCTRL02				siELKS06				siELKS08
Experiment	Whole multicorner area	Corresponding coloc area	Percentage	Experiment	Whole multicorner area	Corresponding coloc area	Percentage	Experiment	Whole multicorner area	Corresponding coloc area	Percentage	Experiment	Whole multicorner area	Corresponding coloc area	Percentage		Experiment	Rest of the cell area	Corresponding coloc area	Percentage	Experiment	Rest of the cell area	Corresponding coloc area	Percentage	Experiment	Rest of the cell area	Corresponding coloc area	Percentage	Experiment	Rest of the cell area	Corresponding coloc area	Percentage
1	36.818	0.002	0.00543213	1	19.117	0.05	0.261547	1	41.415	0	0	1	47.028	0.049	0.104193		1	2651.2	2.513	0.0947872	1	2057.01	2.61	0.126883	1	2216.96	3.484	0.157152	1	1764.21	2.316	0.131277
1	42.39	0	0	1	30.711	0	0	1	30.887	0.469	1.51844	1	19.444	3.681	18.9313		1	1612.28	8.614	0.534273	1	2903.86	2.881	0.0992127	1	1518.62	2.703	0.17799	1	3565.85	29.706	0.83307
1	39.526	0	0	1	28.741	0.081	0.281827	1	36.754	0	0	1	32.086	0	0		1	3252.65	7.194	0.221173			Average	0.113048	1	1599.42	3.44	0.215078	1	1148.57	2.45	0.213309
1	35.013	0.065	0.185645	1	20.801	0.152	0.730734	1	39.925	0.004	0.0100188	1	32.98	0.006	0.0181928				Average	0.283411	2	2385.54	13.627	0.571234	1	1994.83	3.485	0.174701	1	1927.53	6.032	0.31294
1	19.247	0.027	0.140282	1	31.732	0.029	0.0913904	1	35.628	0	0	1	16.97	8.833	52.0507		2	2050.49	5.268	0.256914	2	2403.58	19.033	0.791862			Average	0.18123			Average	0.372649
1	19.748	0.52	2.63318	1	13.965	0	0	1	31.272	0.062	0.19826	1	26.03	0.033	0.126777		2	2952.37	12.431	0.421052	2	2399.77	5.449	0.227063	2	1396.87	4.146	0.296806	2	1742.36	5.86	0.336326
1	19.251	1.279	6.64381	1	20.5	0.331	1.61463	1	29.71	5.889	19.8216	1	27.592	0.727	2.63482		2	3319.76	4.291	0.129256	2	2451.3	3.197	0.13042	2	2230.95	19.913	0.892579	2	2256.21	31.491	1.39575
1	47.391	0.367	0.774409	1	23.287	0	0	1	23.65	0	0	1	32.514	0.04	0.123024		2	2682.86	9.614	0.358349	2	2024.33	7.004	0.345992	2	2384.23	35.488	1.48845	2	1915.69	18.28	0.954223
1	32.453	0.283	0.87203	1	15.759	0	0	1	28.871	0	0	1	29.161	0	0				Average	0.291393	2	1939.42	6.081	0.313548	2	1902.74	14.177	0.745085	2	1751.16	10.899	0.622386
1	19.857	0.138	0.694969	1	31.937	0.007	0.0219182	1	40.99	0.138	0.336667	1	34.992	5.188	14.8262		3	1212.52	11.883	0.980028			Average	0.396686			Average	0.855729	2	2053.23	36.694	1.78714
1	12.52	2.076	16.5815	1	8.904	0.004	0.0449236	1	28.831	1.824	6.32652	1	39.715	1.515	3.81468		3	1525.03	1.747	0.114555	3	2221.32	4.944	0.222571	3	2950.94	8.558	0.29001			Average	1.01916
1	18.525	0	0			Average	0.276998	1	37.361	0.124	0.331897	1	36.115	0	0		3	1239.81	4.141	0.334003	3	1182.02	4.966	0.420128	3	883.752	19.003	2.15026	3	1242.28	9.435	0.759488
1	26.704	0.171	0.640354	2	24.308	0	0	1	32.384	0.062	0.191453	1	19.507	0.003	0.0153791		3	1652.42	1.617	0.0978565	3	1282.13	8.979	0.700318	3	1018.55	18.007	1.7679	3	1246.02	2.18	0.174958
1	24.436	0.011	0.0450156	2	29.517	0	0	1	39.976	0.443	1.10816	1	35.971	0	0		3	1074.71	4.955	0.461055	3	753.829	10.073	1.33624	3	1867.98	5.519	0.295453	3	1147.51	13.686	1.19267
		Average	2.0869	2	35.177	0.004	0.0113711	1	24.431	0	0	1	18.482	0.005	0.0270533				Average	0.3975	3	1299.02	1.614	0.124247			Average	1.12591	3	1758.39	2.42	0.137626
2	23.13	0.24	1.03761	2	32.838	0.022	0.0669956	1	37.757	0	0	1	25.159	1.033	4.10589		3	1455.4	4.748	0.326232			Average	0.560702	3	1006.7	2.152	0.213767	3	1394.15	7.553	0.541763
2	46.808	0	0	2	25.492	1.431	5.61353	1	39.184	0.011	0.0280727	1	31.902	0	0		3	1525.04	3.097	0.203077	3	1603.63	2.425	0.151219	3	1571.36	2.876	0.183027			Average	0.561302
2	28.859	0.007	0.0242559	2	29.216	1.391	4.76109	1	32.66	0.45	1.37783	1	33.711	0	0		3	1466.14	3.432	0.234084	3	1575.93	9.216	0.584798	3	2310.12	11.346	0.491144	3	1462.28	14.536	0.994063
2	19.235	0	0	2	33.651	0.094	0.279338	1	20.12	0.128	0.636183	1	35.052	0.065	0.185439		3	2305.19	10.64	0.461567	3	917.631	1.298	0.141451	3	1750.47	19.821	1.13232	3	1770.24	10.082	0.569528
2	18.766	0	0	2	24.199	0.262	1.08269	1	25.827	0.201	0.778255	1	20.301	3.126	15.3983				Average	0.30624	3	1176.08	5.904	0.502006	3	1337.16	2.33	0.17425	3	1325.23	5.421	0.40906
2	39.184	0.018	0.0459371	2	34.273	0.345	1.00662	1	18.686	0	0	1	42.161	0.188	0.44591						3	1725.61	5.308	0.307602	3	1814.5	14.189	0.78198	3	2177.78	3.629	0.166638
2	29.306	0.113	0.385587	2	38.716	0.218	0.563075	1	22.007	0.002	0.00908802	1	33.692	0.005	0.0148403								Average	0.337415	3	1895.15	13.76	0.726063	3	1508.72	16.432	1.08914
2	37.315	0	0	2	42.065	0.116	0.275764			Average	1.48511			Average	5.1283												Average	0.528936			Average	0.645685
2	33.143	0.054	0.16293	2	31.01	0.047	0.151564	2	29.415	0.16	0.54394	2	20.414	0.392	1.92025
2	19.184	0.893	4.65492	2	29.92	0	0	2	25.955	0.094	0.362165	2	19.452	0	0
2	16.973	0	0	2	26.556	0.015	0.0564844	2	19.118	0	0	2	27.494	0.073	0.265512
2	27.795	0	0	2	37.212	0.015	0.0403096	2	46.631	0.073	0.156548	2	10.536	0.018	0.170843
2	16.661	0.345	2.0707	2	21.096	0	0	2	28.267	0	0	2	33.052	0	0
2	33.532	0	0	2	32.26	0.04	0.123993	2	25.436	0.218	0.857053	2	38.919	0	0
2	16.49	0	0	2	39.184	0.033	0.084218	2	13.509	0.015	0.111037	2	30.348	0.127	0.418479
2	30.319	0.065	0.214387	2	30.836	0	0	2	26.271	0.483	1.83853	2	31.745	0.948	2.9863
2	32.373	0.007	0.021623	2	31.058	0	0	2	32.359	0.251	0.775673	2	31.96	1.042	3.26033
2	32.442	0.076	0.234264	2	8.174	0.015	0.183509	2	30.907	3.91	12.6509	2	27.421	0.116	0.423033
2	27.276	0.123	0.450946	2	38.985	0.08	0.205207	2	34.515	2.24	6.48993	2	21.25	0.69	3.24706
2	26.576	0.261	0.982089	2	33.103	0.025	0.0755219	2	27.244	7.464	27.3969	2	25.134	0	0
2	33.216	0.123	0.370303	2	10.038	0	0	2	30.195	2.022	6.69647	2	30.202	1.43	4.73479
		Average	0.507408	2	35.421	0	0	2	26.703	0.287	1.07479	2	19.514	5.29	27.1087
3	11.404	0	0	2	16.66	0	0	2	27.752	0.29	1.04497	2	12.438	0.011	0.0884387
3	27.581	0	0	2	24.845	0.058	0.233447	2	26.107	1.768	6.77213	2	35.369	0	0
3	32.478	0	0	2	32.903	0.065	0.19755	2	22.625	3.943	17.4276	2	33.401	0.261	0.781414
3	30.861	0	0	2	24.199	1.006	4.1572	2	19.75	0.065	0.329114	2	23.548	0	0
3	32.249	0	0			Average	0.661016	2	15.252	1.249	8.18909	2	36.654	0	0
3	19.796	0	0	3	28.858	0.004	0.013861	2	26.22	0.102	0.389016	2	20.135	0.109	0.541346
3	27.81	0	0	3	8.522	0	0	2	31.125	0.653	2.09799	2	29.229	0.65	2.22382
3	17.398	0	0	3	34.424	0.022	0.0639089	2	19.082	0.011	0.0576459	2	45.465	2.748	6.04421
3	38.025	0	0	3	37.711	0	0			Average	4.33007	2	29.538	0.022	0.0744803
3	16.591	0	0	3	42.859	0.033	0.0769967	3	15.48	1.309	8.45607	2	18.603	1.812	9.74036
3	23.28	0	0	3	38.249	0	0	3	33.054	0	0	2	26.191	0.261	0.996526
3	29.441	0	0	3	12.182	0.004	0.0328353	3	31.476	7.689	24.4281	2	28.616	0.795	2.77817
3	34.284	0	0	3	32.314	0	0	3	36.031	0.029	0.0804862			Average	2.60785
3	30.887	0	0	3	38.817	0	0	3	24.779	0.007	0.0282497	3	13.969	1.722	12.3273
3	20.21	0	0	3	36.92	0	0	3	18.545	2.927	15.7832	3	20.091	0.171	0.851127
3	21.892	0	0	3	34.731	0	0	3	39.063	0.425	1.08799	3	15.96	0.785	4.91855
3	7.818	0	0	3	19.896	0	0	3	18.312	0	0	3	41.414	0.022	0.0531221
3	31.421	0	0	3	32.361	0	0	3	12.648	0.025	0.19766	3	23.121	0	0
3	26.615	0	0	3	27.039	0.011	0.040682	3	25.274	1.163	4.60157	3	16.138	0.145	0.8985
3	8.254	0	0	3	28.769	0	0	3	36.529	0.385	1.05396	3	35.953	0	0
3	34.331	0	0	3	19.427	0.004	0.0205899	3	36.686	0.029	0.0790492	3	25.188	0.868	3.44609
3	22.066	0	0	3	32.786	0.004	0.0122003	3	32.854	0.08	0.243502	3	33.828	0.349	1.03169
3	19.625	0	0	3	32.554	0	0	3	0.004	0	0	3	41.872	0	0
3	36.046	0	0	3	19.699	0.171	0.868064	3	31.516	0.963	3.05559	3	41.024	0.145	0.353452
3	25.212	0	0	3	33.488	0	0	3	19.235	1.283	6.67013	3	28.305	0	0
		Average	0	3	23.604	0	0	3	26.91	0	0	3	36.007	0	0
3	10.765	0	0	3	26.506	0.011	0.0415	3	33.032	0.36	1.08985	3	41.907	0.134	0.319756
3	14.538	0	0	3	45.949	0	0	3	38.016	0	0	3	15.423	0	0
3	15.52	0	0	3	21.936	0	0			Average	3.51871	3	18.126	0.065	0.358601
3	25.841	0	0	3	19.97	0	0	3	16.89	0.04	0.236827	3	14.042	0	0
3	16.356	0	0			Average	0.0468255	3	31.84	0.015	0.0471106	3	11.056	0.538	4.86614
3	20.933	0	0	3	13.04	0	0	3	18.021	0.113	0.627046	3	37.552	0.89	2.37005
3	20.384	0	0	3	46.661	0	0	3	17.658	3.414	19.334	3	29.908	3.539	11.833
3	30.811	0	0	3	36.369	0	0	3	40.161	0	0	3	27.532	0.549	1.99404
3	23.682	0	0	3	26.674	0	0	3	23.085	0.574	2.48646			Average	2.17245
3	21.111	0.004	0.0189475	3	19.784	0	0	3	11.953	0.004	0.0334644	3	21.305	0.342	1.60526
3	24.19	0	0	3	27.281	0	0	3	36.958	5.322	14.4001	3	16.836	0.091	0.540508
3	10.114	0	0	3	25.681	0	0	3	22.071	0.051	0.231072	3	37.988	0	0
3	15.854	0	0	3	31.254	0	0	3	35.17	1.592	4.52659	3	19.03	0	0
3	39.732	0.004	0.0100675	3	32.298	0	0	3	21.987	1.341	6.09906	3	12.941	0	0
3	18.192	0	0	3	10.783	0	0	3	30.491	0.084	0.275491	3	30.733	0.051	0.165945
3	16.791	0.193	1.14943	3	18.457	0	0	3	31.981	0.055	0.171977	3	31.917	0	0
3	25.352	0	0	3	38.471	0	0	3	12.252	0.084	0.685602	3	32.876	0	0
3	32.99	0	0	3	5.94	0	0	3	23.692	1.516	6.39878	3	18.107	0.178	0.983045
3	43.059	0	0	3	30.498	0.015	0.0491836	3	33.919	0.044	0.129721	3	24.138	0.007	0.0289999
3	25.243	0	0	3	25.325	0	0	3	38.634	0.92	2.38132	3	37.265	0.029	0.077821
3	30.354	0	0	3	36.417	0.004	0.0109839	3	33.686	0	0	3	15.11	5.853	38.7359
		Average	0.0561162	3	33.199	0	0		34.384	0.603	1.75372	3	31.724	2.572	8.10743
				3	41.154	0	0	3	22.006	1.254	5.69845	3	30.751	0.24	0.780462
				3	15.811	0	0	3	21.217	0.018	0.0848376	3	38.907	0.029	0.0745367
				3	4.104	0	0	3	39.779	0.004	0.0100556	3	15.833	6.503	41.0724
				3	0.004	0	0	3	40.696	0.262	0.643798	3	31.132	0.073	0.234485
				3	29.778	0	0	3	31.77	1.371	4.31539	3	33.744	0.004	0.011854
				3	29.64	0	0	3	34.239	0.291	0.849908	3	31.441	0.207	0.658376
				3	19.435	0	0	3	15.131	8.373	55.3367	3	12.036	0	0
				3	38.245	0	0	3	33.05	0.709	2.14523	3	39.846	0.276	0.692667
				3	18.559	0	0	3	22.973	0.062	0.269882	3	36.656	0.022	0.0600175
						Average	0.00231413	3	22.442	0.004	0.0178237	3	18.706	12.246	65.4656
								3	31.102	0.429	1.37933			Average	6.92589
								3	28.648	1.589	5.54664
								3	28.091	0.433	1.54142
								3	33.85	1.08	3.19055
										Average	4.26813

## Sheet: Description
Tab	Description
% colocalized area	Data shows percentage area at the multicellular junction or rest of the cell which shows colocalization (CCL21dC/RAB6) in siControl vs siELKS treated samples. The data is shown separately for multicellular junctions and rest of the cell areas. The average percentage values were plotted in Fig.5J. The data is related to Fig. 5I and is derived from 4 biological replicates, representing 3 independen…
