# Supplementary material for: Spatially targeted chemokine exocytosis guides transmigration at lymphatic endothelial multicellular junctions
Source: EMBO J. 2024 Jun 14;43(15):4. doi: 10.1038/s44318-024-00129-x (PMC11294460; doi:10.1038/s44318-024-00129-x)
Supplement: Supplementary file 20 — Source data Fig. 5 [file 44318_2024_129_MOESM20_ESM.zip › Figure 5/5C/Figure 5C.xlsx]

## Sheet: Secretions
	Video name	Experiment	Peripheral secretion events (200pixel ROI)	Average		Video name	Experiment	Peripheral secretion events (200pixel ROI)	Average		Video name	Experiment	Peripheral secretion events (200pixel ROI)	Average		Video name	Experiment	Peripheral secretion events (200pixel ROI)	Average			1 pixel = 0.07um
			siCTRL-01					siCTRL-02					siELKS-06					siELKS-08
	1-3-siCTRL01-100	1	29			1-4-siCTRL02-100	1	20			1-5-siELKS06-100	1	3			1-6-siELKS08-105	1	3
	1-3-siCTRL01-104	1	17			1-4-siCTRL02-101	1	26			1-5-siELKS06-104	1	2			1-6-siELKS08-106	1	2
	1-3-siCTRL01-105	1	23	23		1-4-siCTRL02-102	1	24	23.3333		1-5-siELKS06-105	1	1	2		1-6-siELKS08-107	1	1	2
	2-1-siCTRL01-100	2	16			2-2-siCTRL02-102	2	27			2-3-siELKS06-100	2	3			2-4-siELKS08-100	2	4
	2-1-siCTRL01-101	2	15			2-2-siCTRL02-103	2	16			2-3-siELKS06-102	2	1			2-4-siELKS08-101	2	2
	2-1-siCTRL01-102	2	18			2-2-siCTRL02-104	2	17			2-3-siELKS06-103	2	3			2-4-siELKS08-103	2	3
	2-9-siCTRL01-100	2	14			2-10-siCTRL02-101	2	17			2-11-siELKS06-101	2	2			2-12-siELKS08-100	2	4
	2-9-siCTRL01-103	2	16			2-10-siCTRL02-104	2	35			2-11-siELKS06-102	2	4			2-12-siELKS08-101	2	3
	2-9-siCTRL01-105	2	15	15.6667		2-10-siCTRL02-106	2	15	21.1667		2-11-siELKS06-103	2	2	2.5		2-12-siELKS08-102	2	1	2.83333
	3-1-siCTRL01-100	3	10			3-2-siCTRL02-101	3	22			3-3-siELKS06-100	3	2			3-4-siELKS08-101	3	3
	3-1-siCTRL01-105	3	22			3-2-siCTRL02-107	3	22			3-3-siELKS06-105	3	2			3-4-siELKS08-105	3	1
	3-1-siCTRL01-104	3	17			3-2-siCTRL02-106	3	13			3-3-siELKS06-103	3	4			3-4-siELKS08-104	3	2
	3-5-siCTRL01-100	3	12			3-6-siCTRL02-103	3	21			3-7-siELKS06-100	3	0			3-8-siELKS08-101	3	1
	3-5-siCTRL01-105	3	16			3-6-siCTRL02-107	3	16			3-7-siELKS06-105	3	2			3-8-siELKS08-109	3	3
	3-5-siCTRL01-102	3	24	16.8333		3-6-siCTRL02-105	3	12	17.6667		3-7-siELKS06-103	3	3	2.16667		3-8-siELKS08-107	3	3	2.16667

## Sheet: Description
Tab	Description
Secretions	Data shows number of exocytosis events detected in siControl vs siELKS treated samples. Data represents pooled data from 15 cells/oligo in 5 biological replicates in 3 individual experiments. The average value from each experiment was plotted in Fig. 5C.
