# Supplementary material for: Spatially targeted chemokine exocytosis guides transmigration at lymphatic endothelial multicellular junctions
Source: EMBO J. 2024 Jun 14;43(15):4. doi: 10.1038/s44318-024-00129-x (PMC11294460; doi:10.1038/s44318-024-00129-x)
Supplement: Supplementary file 20 — Source data Fig. 5 [file 44318_2024_129_MOESM20_ESM.zip › Figure 5/5D/Figure 5D.xlsx]

## Sheet: Secretion Dist.
Data per sample				Experiment	20220328	20220418		20220425			20220328	20220418		20220425			20220328	20220418		20220425			20220328	20220418		20220425
				Biological replicate	3-siCTRL01	1-siCTRL01	9-siCTRL01	1-siCTRL01	5-siCTRL01		4-siCTRL02	10-siCTRL02	2-siCTRL02	2-siCTRL02	6-siCTRL02		5-siELKS06	3-siELKS06	11-siELKS06	3-siELKS06	7-siELKS06		6-siELKS08	4-siELKS08	12-siELKS08	4-siELKS08	8-siELKS08
Color = image/cell					16.2715	7.51961	1.67937	3.58176	17.8604		1.7556	1.66999	5.96631	27.1803	5.79334		16.0007	3.76698	1.75	12.0157	27.9898		19.3932	26.0366	8.24908	12.9912	16.2024
	= first image				18.8469	5.65313	9.75394	4.03081	7.45227		7.76811	1.92388	3.76768	15.4242	5.32336		3.79617	11.5556	30.0618	16.0752	13.5436		13.3379	16.1853	3.7212	8.80915	13.9268
	= second image				21.3378	4.32754	20.5497	13.663	4.94186		31.2172	17.3263	1.50297	10.8702	23.4114		3.20089	12.9966	29.9394	11.1215	16.9472		8.9971	4.17662	16.3999	9.12156	6.73505
	= third image				6.13795	1.38061	15.9775	5.49101	34.6608		16.4063	6.92825	1.18797	10.2291	22.7951		24.1789	18.3058	9.78299	7.4585	11.6022		5.96029	6.11366	29.187	41.3153	5.70038
					11.5805	6.83795	24.0566	0.56434	15.9699		1.90421	3.50252	4.39929	6.83816	21.0543		6.38036	17.3358	5.72208	18.921	12.072		9.42536	36.7014	18.0419	2.03	7.36484
					12.5433	8.83813	21.3963	0.42581	13.7941		8.19798	2.39813	2.64341	22.7518	3.03919			16.3625	20.7166	21.0245	26.2589		20.5584	28.8844	9.75037	8.17782	4.19027
					15.7221	19.1006	12.6561	3.44239	12.2672		22.5333	11.6254	28.9612	3.59345	35.6851				48.7089	5.09845	NO SECRETIONS		19.1539	8.55477	8.87103		26.3424
					4.16255	18.3631	11.0603	28.7711	11.9597		3.99154	7.20097	25.0016	31.4404	34.0205				5.55828	5.86733				25.8614	10.9178		14.9791
					20.9248	10.0353	10.3291	8.79998	44.6978		10.6702	14.5349	9.24133	17.2446	33.1216				23.8726	4.95971				28.2436	19.9898		23.3199
					21.8389	1.41736	3.59044	8.88517	38.8459		9.34486	1.22451	7.05782	14.8842	23.2562									17.1459
					22.3078	23.7701	21.5733	18.2712	34.2262		6.84796	4.31508	25.5596	23.7626	19.4517
					34.055	18.0826	13.5172	12.6629	25.4333		6.62494	16.6311	31.8709	16.6527	18.9734
					27.0464	11.9158	3.3607	12.4359	12.4961		4.97525	15.6025	25.7177	16.3023	35.8654
					15.6829	8.03411	4.96636	11.794	7.9975		9.62892	9.39456	22.0642	10.1067	28.7801
					13.2207	3.81598	2.37692	7.62517	6.48123		7.30359	10.8251	17.2536	9.69745	9.18757
					12.1542	0.22134	52.4218	7.34783	6.1138		3.65204	28.8712	16.3982	7.82271	8.16795
					11.145	14.3571	5.88455	11.4601	2.73497		28.7401	36.1333	13.7519	7.14868	6.97123
					5.66657	12.4285	31.713	5.45937	20.9097		53.9604	18.0288	11.7596	39.0044	5.46105
					1.73313	10.5658	17.1261	4.46467	11.0071		22.5168	17.6231	9.33527	37.3764	3.8248
					1.68147	6.86133	13.6671	28.0225	24.9311		9.1007	11.5016	34.2509	36.2876	0.7539
					8.04888	4.05048	12.27	25.416	17.5648		9.17987	9.53561	30.3856	35.2631	4.37437
					11.681	15.4786	2.18687	26.7555	7.93079		6.43293	8.46664	15.5483	29.3469	2.06766
					14.6214	8.85395	8.90295	23.2299	27.0493		10.1051	7.60585	36.3611	20.2662	4.40202
					10.7027	7.88704	8.30914	4.58843	19.5745		17.8212	7.16625	16.0433	13.2305	18.0168
					10.3336	6.52974	8.35583	10.4013	18.4059		9.79909	7.10059	30.2763	11.332	16.1016
					31.8508	19.3218	4.64429	9.76563	11.083		13.9824	5.36858	44.0883	11.8653	6.51553
					25.8294	7.57155	11.8497	3.11941	11.7963		23.1843	3.74416	20.3705	10.7986	14.5784
					25.0718	3.58897	33.1303	5.2395	7.22645		19.4352	1.7556	36.9003	9.58517	20.7148
					23.1454	12.4277	31.138	6.17617	18.7877		16.1797	11.9939	32.3832	2.7937	18.7329
					18.3014	3.27509	17.1768	7.51135	18.1546		15.9958	9.1014	25.9271	16.6282	8.9166
					16.4039	7.32935	4.98687	29.0275	13.2257		14.258	8.46783	24.1016	13.4679	6.72728
					7.96446	6.21838	10.753	28.5569	10.1172		12.7667	6.49467	23.7852	10.2956	5.21675
					7.66437	2.46218	4.99576	14.956	3.47543		4.13812	6.42516	10.0297	27.8158	36.7746
					2.69395	2.33954	14.8603	13.8027	33.4124		8.02158	4.52424	8.60923	17.0522	4.30255
					16.4571	11.5946	13.6896	11.7721	31.8327		5.73349	8.71717	7.64239	8.80285	1.407
					5.45195	8.55463	12.9867	9.36894	29.952		9.1539	7.54047	39.398	21.728	3.91013
					14.6843	6.83522	5.74392	21.1612	18.155		10.7708	5.68043	11.7784	6.83536	8.70674
					10.8514	6.32114	3.99	19.2174	16.365		9.55598	4.48448	7.63903	6.00537	7.64848
					0.72072	1.92227	6.68542	17.9103	0.85162		5.27611	3.95451	5.31678	5.82183	4.75104
					13.8189	13.7932	11.7469	8.07961	10.0367		1.98114	3.26326	4.69413	10.7513	19.0299
					12.06	10.7863	17.5249	7.73948	9.35914		36.7908	16.8612	4.78653	6.5184	9.03196
					8.63996	0.40817	13.8751	6.49635	9.96191		30.4326	12.1288	2.17336	5.83534	33.3971
					8.45145	2.72279	11.4321	6.06641	8.58718		22.5805	10.7948	1.2404	10.8501	13.8139
					7.79254	11.7043	5.61148	5.27499	0.07		20.2468	16.2499	17.697	7.14483	5.28332
					7.95228	9.89282	12.6795	21.2976	19.2249		17.2951	11.5424	16.4025	12.6162	16.6821
					7.81452	20.3993		28.9717	5.8282		13.8399	24.9083	13.827	8.62001	6.47955
					7.15722	18.2788		22.3616	1.10677		30.2535	23.4425	18.5359	4.79213	21.1875
					18.6184	30.3251		6.10428	27.7712		14.9838	4.85051	12.7963	4.42232	1.61609
					17.8101	21.2281		5.25329	16.8484		31.6034	3.61368	10.9061	17.7073
					9.00543	7.48811		4.80991	16.7507		25.1094	2.23342	19.2669	12.5811
					3.34866			33.8057	2.34682		18.4763	0.56434	13.2138	45.1156
					2.05891			33.1884	3.29889		14.2187	15.1052	10.4724	28.7737
					3.35881			31.1595	21.3873		8.37319	2.46596	9.40331	25.3691
					3.74346			14.3223	11.8481		4.64338	16.1436	5.63661	19.4186
					4.66816			22.8404	10.3652		4.02234	15.4698	3.86848	46.7802
					5.30754						2.81533	6.64685	3.57315	39.9652
					1.33735						4.85191	4.46747	7.92428	38.8709
					26.8013						38.3727	8.55918	7.18515	34.4683
					41.8027						31.4226	6.4988	2.87896	26.4258
					1.41568						24.1755	7.24353	2.45098	18.0318
					46.7658						35.6809	2.55066		10.8769
					35.233						18.3573	3.17331
					32.297						16.7539	13.0423
					29.9011						14.8604	5.9122
					21.4717						12.5826	2.0916
					9.16573						11.8944	17.7206
					0.97244						6.74877	0.93912
											5.50277	21.7771
											9.16923
											5.00584
											20.2173

## Sheet: Calculation
CCL21dc-mCherry secretions in siCTRL treated samples
Bin Center	3-siCTRL01-A	3-siCTRL01-1-B	3-siCTRL01-1-C	1-siCTRL01-A	1-siCTRL01-B	1-siCTRL01-C	9-siCTRL01-A	9-siCTRL01-B	9-siCTRL01-C	1-siCTRL01-A	1-siCTRL01-B	1-siCTRL01-C	5-siCTRL01-A	5-siCTRL01-B	5-siCTRL01-C	4-siCTRL02-A	4-siCTRL02-B	4-siCTRL02-C	10-siCTRL02-A	10-siCTRL02-B	10-siCTRL02-C	2-siCTRL02-A	2-siCTRL02-B	2-siCTRL02-C	2-siCTRL02-A	2-siCTRL02-B	2-siCTRL02-C	6-siCTRL02-A	6-siCTRL02-B	6-siCTRL02-C	Mean	ST.DEV
2.5	3	2	8	5	3	5	5	3	2	5	3	1	1	2	5	5	2	4	6	11	5	5	4	4	1	1	2	5	2	4	3.8	2.20345
7.5	3	9	3	5	5	7	1	4	3	2	5	11	1	5	4	9	7	5	3	13	5	4	4	4	4	4	5	6	4	5	5	2.66523
12.5	9	4	0	2	4	4	4	3	8	1	5	4	3	6	3	1	7	4	3	5	1	2	2	5	5	5	5	0	1	1	3.56667	2.25424
17.5	4	5	0	3	2	1	1	2	1	0	1	2	2	7	3	1	5	3	5	5	1	4	0	4	4	2	3	2	3	2	2.6	1.75381
22.5	4	1	1	1	0	2	4	0	0	0	1	4	0	2	1	2	3	2	0	2	1	2	2	0	3	1	0	4	1	1	1.5	1.33261
27.5	2	1	2	0	0	0	0	0	0	1	3	3	1	2	1	1	0	1	1	0	0	4	1	0	2	1	3	1	0	0	1.03333	1.12903
32.5	2	0	1	0	0	1	0	3	0	0	0	3	2	2	0	1	2	2	0	0	0	4	1	0	1	0	1	2	0	1	0.966667	1.12903
37.5	0	0	1	0	0	0	0	0	0	0	0	0	1	0	0	0	1	2	1	0	0	1	2	0	4	0	2	2	1	0	0.6	0.968468
42.5	0	0	1	0	0	0	0	0	0	0	0	0	1	0	0	0	0	0	0	0	0	1	0	0	0	0	0	0	0	0	0.1	0.305129
47.5	0	0	1	0	0	0	0	0	0	0	0	0	0	0	0	0	0	0	0	0	0	0	0	0	0	0	2	0	0	0	0.1	0.402578
52.5	0	0	0	0	0	0	0	1	0	0	0	0	0	0	0	1	0	0	0	0	0	0	0	0	0	0	0	0	0	0	0.0666667	0.253708
57.5	0	0	0	0	0	0	0	0	0	0	0	0	0	0	0	0	0	0	0	0	0	0	0	0	0	0	0	0	0	0	0	0
CCL21dc-mCherry secretions in siELKS treated samples
Bin Center	5-siELKS06-A	5-siELKS06-B	5-siELKS06-C	3-siELKS06-A	3-siELKS06-B	3-siELKS06-C	11-siELKS06-A	11-siELKS06-B	11-siELKS06-C	3-siELKS06-A	3-siELKS06-B	3-siELKS06-C	7-siELKS06-A	7-siELKS06-B	7-siELKS06-C	6-siELKS08-A	6-siELKS08-B	6-siELKS08-C	4-siELKS08-A	4-siELKS08-B	4-siELKS08-C	12-siELKS08-A	12-siELKS08-B	12-siELKS08-C	4-siELKS08-A	4-siELKS08-B	4-siELKS08-C	8-siELKS08-A	8-siELKS08-B	8-siELKS08-C	Mean	ST.DEV
2.5	1	1	0	1	0	0	1	0	0	0	0	1	0	0	0	0	0	0	1	0	0	1	0	0	0	1	0	0	0	1	0.3	0.466092
7.5	0	0	1	0	0	0	0	2	1	1	1	1	0	0	0	2	1	0	1	1	0	1	2	0	2	0	1	0	3	0	0.7	0.83666
12.5	0	0	0	0	2	0	0	0	0	2	0	0	1	2	0	1	0	0	0	0	0	0	0	1	1	0	0	1	0	1	0.4	0.674665
17.5	1	0	0	0	0	3	0	0	0	1	1	0	1	0	0	1	0	1	1	0	1	1	1	1	0	0	0	1	0	0	0.5	0.682288
22.5	0	1	0	0	0	0	0	1	1	0	1	0	0	0	0	0	0	1	0	0	0	0	0	0	0	0	0	0	0	1	0.2	0.406838
27.5	0	0	0	0	0	0	1	0	0	0	0	0	1	1	0	0	0	0	1	1	2	1	0	0	0	0	0	0	0	1	0.3	0.534983
32.5	0	0	0	0	0	0	1	0	0	0	0	0	0	0	0	0	0	0	0	0	0	0	0	0	0	0	0	0	0	0	0.0333333	0.182574
37.5	0	0	0	0	0	0	0	0	0	0	0	0	0	0	0	0	0	0	0	1	0	0	0	0	0	0	0	0	0	0	0.0333333	0.182574
42.5	0	0	0	0	0	0	0	0	0	0	0	0	0	0	0	0	0	0	0	0	0	0	0	0	0	1	0	0	0	0	0.0333333	0.182574
47.5	0	0	0	0	0	0	0	1	0	0	0	0	0	0	0	0	0	0	0	0	0	0	0	0	0	0	0	0	0	0	0.0333333	0.182574
52.5	0	0	0	0	0	0	0	0	0	0	0	0	0	0	0	0	0	0	0	0	0	0	0	0	0	0	0	0	0	0	0	0
57.5	0	0	0	0	0	0	0	0	0	0	0	0	0	0	0	0	0	0	0	0	0	0	0	0	0	0	0	0	0	0	0	0

## Sheet: Description
Tab	Description
Secretion Dist.	Data shows raw distance of exocytosis events from the nearest multicellular junction. Data represents data pooled from 15 cells/oligo in 5 biological replicate, representing 3 independent experiments. Data is related to Fig. 5C.
Calculation	Frequency distribution of secretion events as a function of binned distance from the nearest multicellular junction was then calculated and plotted in Fig.5D. Data represents data pooled from 15 cells/oligo in 5 biological replicate, representing 3 independent experiments.
