# Supplementary material for: Spatially targeted chemokine exocytosis guides transmigration at lymphatic endothelial multicellular junctions
Source: EMBO J. 2024 Jun 14;43(15):4. doi: 10.1038/s44318-024-00129-x (PMC11294460; doi:10.1038/s44318-024-00129-x)
Supplement: Supplementary file 20 — Source data Fig. 5 [file 44318_2024_129_MOESM20_ESM.zip › Figure 5/5B/Figure 5B.xlsx]

## Sheet: ELKS Intensity
	Exp 1	Exp 2	Exp 3
Distance (µm)	Average normalized	Average normalized	Average normalized	Average all	STDEV
0	1	1	1	1	0
0.1	1.00075	1.00527	0.985946	0.997325	0.0101103
0.201	0.993452	0.987279	0.980136	0.986956	0.00666364
0.301	0.989625	0.984216	0.973749	0.98253	0.00807131
0.402	0.988195	0.98833	0.975354	0.98396	0.00745292
0.502	0.987642	0.991144	0.949314	0.976033	0.0232059
0.603	0.980784	0.977104	0.946205	0.968031	0.0189909
0.703	0.979015	0.998843	0.958731	0.978863	0.0200568
0.804	0.982054	0.993183	0.979168	0.984802	0.0074002
0.904	0.980051	0.979591	0.974416	0.978019	0.00312898
1.005	0.97593	0.98807	0.96583	0.97661	0.0111353
1.105	0.972122	0.977157	0.966031	0.97177	0.00557159
1.206	0.980827	0.973402	0.94666	0.966963	0.0179706
1.306	0.977264	0.971789	0.92296	0.957338	0.0298975
1.407	0.979006	0.966323	0.931104	0.958811	0.0248187
1.507	0.974355	0.947958	0.92424	0.948851	0.0250693
1.608	0.963351	0.962754	0.908583	0.944896	0.0314493
1.708	0.944946	0.956151	0.911116	0.937405	0.0234456
1.809	0.947495	0.935643	0.919858	0.934332	0.0138653
1.909	0.930014	0.924732	0.912971	0.922572	0.00872466
2.01	0.921635	0.918213	0.903238	0.914362	0.00978448
2.11	0.927109	0.906925	0.892725	0.90892	0.0172788
2.211	0.914281	0.903864	0.902992	0.907046	0.00628094
2.311	0.914342	0.914845	0.909544	0.91291	0.00292629
2.412	0.906389	0.907328	0.900618	0.904779	0.00363341
2.512	0.901955	0.891421	0.891226	0.894867	0.00613878
2.613	0.889658	0.873937	0.89039	0.884662	0.00929531
2.713	0.897637	0.890499	0.885082	0.891073	0.00629695
2.814	0.886926	0.905892	0.875011	0.889276	0.0155739
2.914	0.909036	0.90735	0.859903	0.892096	0.0278929
3.015	0.91266	0.895912	0.850112	0.886228	0.0323792
3.115	0.89422	0.858898	0.84115	0.864756	0.0270156
3.216	0.89422	0.858898	0.84115	0.864756	0.0270156
3.316	0.868629	0.846915	0.810591	0.842045	0.0293234
3.417	0.874197	0.841352	0.806943	0.840831	0.0336297
3.517	0.875627	0.859662	0.791249	0.842179	0.0448234
3.618	0.87301	0.861303	0.802053	0.845455	0.0380402
3.718	0.875639	0.850552	0.788658	0.838283	0.0447698
3.819	0.881168	0.813617	0.782376	0.82572	0.0504961
3.919	0.853777	0.827186	0.789435	0.823466	0.0323322
4.019	0.843547	0.805953	0.77529	0.808263	0.0341869
4.12	0.870689	0.799314	0.77239	0.814131	0.0507968
4.22	0.848478	0.801519	0.754993	0.801663	0.0467429
4.321	0.851253	0.780445	0.754193	0.795297	0.0502056
4.421	0.833905	0.788427	0.75602	0.792784	0.039125
4.522	0.842569	0.769602	0.752278	0.78815	0.0479176
4.622	0.85035	0.787584	0.738936	0.79229	0.055856
4.723	0.844764	0.771256	0.71147	0.77583	0.0667648
4.823	0.832908	0.771373	0.709197	0.771159	0.0618561
4.924	0.80909	0.76547	0.697866	0.757475	0.0560412
5.024	0.82166	0.744642	0.679325	0.748542	0.0712474
5.125	0.830275	0.745081	0.686003	0.753786	0.0725287
5.225	0.838537	0.749146	0.681153	0.756279	0.078934
5.326	0.826846	0.735134	0.667454	0.743145	0.0799974
5.426	0.813818	0.722501	0.678818	0.738379	0.0688868
5.527	0.803314	0.724875	0.673462	0.733883	0.0653931
5.627	0.806968	0.712679	0.659137	0.726261	0.0748453
5.728	0.805638	0.689468	0.657223	0.717443	0.0780622
5.828	0.817441	0.701086	0.65389	0.724139	0.0841772
5.929	0.800172	0.696666	0.642978	0.713272	0.0799016
6.029	0.805689	0.679579	0.633295	0.706188	0.0892243
6.13	0.801721	0.684954	0.631684	0.70612	0.086972
6.23	0.804426	0.696763	0.626707	0.709299	0.0895198
6.331	0.80552	0.682992	0.625456	0.704656	0.0919659
6.431	0.80927	0.656746	0.639767	0.701928	0.0933479
6.532	0.817386	0.667527	0.626259	0.703724	0.100573
6.632	0.810498	0.671687	0.647279	0.709821	0.0880386
6.733	0.804061	0.651094	0.627671	0.694276	0.0957957
6.833	0.800424	0.6546	0.608997	0.688007	0.0999902
6.934	0.78736	0.656511	0.627888	0.690586	0.0850216
7.034	0.806723	0.662184	0.621349	0.696752	0.097402
7.135	0.80291	0.652791	0.62206	0.692587	0.0967701
7.235	0.788298	0.642937	0.632327	0.687854	0.0871486
7.336	0.774388	0.654262	0.609679	0.679443	0.085193
7.436	0.781525	0.638753	0.602477	0.674251	0.0946556
7.537	0.787465	0.650604	0.59079	0.676286	0.100822
7.637	0.792566	0.639788	0.592515	0.674957	0.104559
7.738	0.795501	0.655451	0.592219	0.681057	0.104032
7.838	0.799699	0.650869	0.595541	0.682036	0.105587
7.939	0.776848	0.645626	0.604076	0.675516	0.0901812
8.039	0.77997	0.626386	0.611564	0.67264	0.0932458
8.139	0.778648	0.643072	0.602036	0.674585	0.092427
8.24	0.780787	0.646008	0.599049	0.675281	0.094339
8.34	0.78554	0.643292	0.598431	0.675754	0.0976873
8.441	0.788427	0.631944	0.581061	0.667144	0.108071
8.541	0.790971	0.616797	0.586535	0.664768	0.110338
8.642	0.785304	0.628592	0.590717	0.668204	0.103164
8.742	0.787539	0.631939	0.594973	0.671484	0.102192
8.843	0.805921	0.645046	0.593087	0.681352	0.110965
8.943	0.793636	0.640676	0.598962	0.677758	0.102498
9.044	0.781651	0.64113	0.5954	0.672727	0.0970625
9.144	0.775842	0.633562	0.589244	0.666216	0.0974908
9.245	0.769144	0.648315	0.592295	0.669918	0.0903818
9.345	0.769689	0.616202	0.601267	0.662386	0.0932269
9.446	0.757198	0.622133	0.600875	0.660068	0.0847852
9.546	0.748954	0.613794	0.589691	0.650813	0.0858426
9.647	0.75635	0.625406	0.591624	0.657793	0.0870078
9.747	0.754611	0.644623	0.577796	0.65901	0.0892808
9.848	0.764758	0.643152	0.576246	0.661386	0.0955693
9.948	0.764815	0.637375	0.584679	0.66229	0.0926167
10.049	0.764815	0.637375	0.584679	0.66229	0.0926167
10.149	0.765758	0.621023	0.586178	0.657653	0.0952288
10.25	0.759749	0.633422	0.578652	0.657274	0.0928746
10.35	0.757326	0.624948	0.588413	0.656896	0.0888725
10.451	0.764333	0.618785	0.58576	0.656293	0.0950114
10.551	0.756117	0.630936	0.576324	0.654459	0.0921755
10.652	0.764837	0.638147	0.571467	0.65815	0.0982248
10.752	0.765043	0.650393	0.567638	0.661025	0.099131
10.853	0.757762	0.65098	0.566657	0.658467	0.095772
10.953	0.742224	0.648299	0.572604	0.654376	0.084973
11.054	0.740348	0.637065	0.572771	0.650061	0.0845412
11.154	0.743199	0.649617	0.55517	0.649329	0.094015
11.255	0.739699	0.648603	0.546546	0.644949	0.0966287
11.355	0.754726	0.631558	0.537031	0.641105	0.109161
11.456	0.755617	0.638678	0.558424	0.650906	0.0991637
11.556	0.742101	0.635946	0.55461	0.644219	0.094019
11.657	0.741405	0.632206	0.551746	0.641786	0.0951916
11.757	0.746823	0.628274	0.566403	0.647167	0.091682
11.858	0.76155	0.635724	0.559402	0.652225	0.102079
11.958	0.763268	0.638741	0.547618	0.649876	0.108255
12.058	0.752602	0.643466	0.559039	0.651702	0.0970442
12.159	0.757491	0.629426	0.552932	0.646616	0.103357
12.259	0.757805	0.614688	0.550239	0.640911	0.106239
12.36	0.756457	0.625348	0.550488	0.644098	0.104257
12.46	0.755691	0.637481	0.550836	0.648003	0.102832
12.561	0.755015	0.635529	0.546761	0.645768	0.104504
12.661	0.759255	0.632612	0.540625	0.644164	0.109771
12.762	0.747147	0.616702	0.532658	0.632169	0.108077
12.862	0.758825	0.608476	0.543491	0.636931	0.110451
12.963	0.761306	0.623413	0.552535	0.645751	0.106163
13.063	0.75828	0.614929	0.554907	0.642706	0.104493
13.164	0.767769	0.613654	0.559894	0.647106	0.1079
13.264	0.766701	0.619349	0.56035	0.6488	0.106281
13.365	0.755878	0.607051	0.552211	0.63838	0.105386
13.465	0.752834	0.602344	0.560188	0.638455	0.101272
13.566	0.764166	0.605123	0.564376	0.644555	0.105571
13.666	0.741845	0.593766	0.567383	0.634331	0.0940393
13.767	0.75176	0.599863	0.584664	0.645429	0.0923984
13.867	0.749418	0.603307	0.570686	0.641137	0.0951824
13.968	0.757713	0.614121	0.570942	0.647592	0.0977806
14.068	0.770388	0.627267	0.552989	0.650215	0.110501
14.169	0.769501	0.631674	0.579748	0.660308	0.0980632
14.269	0.762574	0.620605	0.58816	0.657113	0.0927616
14.37	0.76915	0.624715	0.570103	0.654656	0.102846
14.47	0.756625	0.604583	0.575516	0.645575	0.0972641
14.571	0.757017	0.609321	0.582658	0.649665	0.0939204
14.671	0.754487	0.615642	0.588845	0.652991	0.0889135
14.772	0.745206	0.622137	0.588172	0.651838	0.0826227
14.872	0.747577	0.61777	0.589328	0.651559	0.084362
14.973	0.73897	0.589075	0.58029	0.636112	0.0891862
15.073	0.747612	0.606311	0.582667	0.64553	0.089193
15.174	0.745425	0.595962	0.581746	0.641044	0.0906753
15.274	0.751836	0.615352	0.559056	0.642081	0.0991307
15.375	0.747567	0.62078	0.560124	0.642824	0.0956462
15.475	0.741918	0.603503	0.563113	0.636178	0.0937741
15.576	0.736521	0.59932	0.558861	0.631567	0.0931164
15.676	0.740267	0.59093	0.584168	0.638455	0.088237
15.777	0.729604	0.595302	0.578741	0.634549	0.0827357
15.877	0.732089	0.596732	0.5792	0.636007	0.0836697
15.977	0.726194	0.57688	0.585929	0.629668	0.0837163
16.078	0.701762	0.582706	0.566093	0.616854	0.0740002
16.178	0.718453	0.576534	0.568278	0.621089	0.0844213
16.279	0.717186	0.572529	0.569507	0.619741	0.0844036
16.379	0.72962	0.595565	0.586019	0.637068	0.0802945
16.48	0.719329	0.585599	0.58085	0.628593	0.0786158
16.58	0.73023	0.600787	0.576773	0.63593	0.082544
16.681	0.714501	0.602684	0.578826	0.632004	0.0724334
16.781	0.716963	0.611024	0.558498	0.628829	0.0807191
16.882	0.723571	0.590551	0.555099	0.623074	0.0888198
16.982	0.724269	0.57691	0.550019	0.617066	0.0938092
17.083	0.729288	0.585348	0.555923	0.62352	0.0927718
17.183	0.726841	0.578593	0.545585	0.617006	0.0965404
17.284	0.746173	0.584175	0.553904	0.628084	0.103382
17.384	0.750121	0.578024	0.561229	0.629792	0.104546
17.485	0.748543	0.594337	0.550697	0.631192	0.103945
17.585	0.754737	0.600715	0.542276	0.632576	0.109756
17.686	0.753269	0.598727	0.558632	0.636876	0.102773
17.786	0.751005	0.593367	0.551836	0.632069	0.105074
17.887	0.753848	0.58144	0.572595	0.635961	0.102189
17.987	0.74787	0.598483	0.570654	0.639003	0.0953035
18.088	0.749547	0.604954	0.561299	0.6386	0.098531
18.188	0.750171	0.599688	0.555593	0.635151	0.102021
18.289	0.74783	0.603052	0.5652	0.638694	0.096391
18.389	0.74552	0.603649	0.56039	0.636519	0.0968435
18.49	0.7434	0.578425	0.576038	0.632621	0.0959446
18.59	0.735498	0.603275	0.571426	0.636733	0.0870027
18.691	0.751052	0.599288	0.575212	0.641851	0.0953344
18.791	0.76015	0.586729	0.566438	0.637772	0.106466
18.892	0.723456	0.596441	0.570863	0.630254	0.0817228
18.992	0.723933	0.60243	0.580386	0.635583	0.0773032
19.093	0.734654	0.616604	0.576281	0.642513	0.0823039
19.193	0.730413	0.625104	0.588897	0.648138	0.073516
19.294	0.741357	0.620086	0.578129	0.646524	0.0847649
19.394	0.743933	0.602826	0.59634	0.6477	0.0834033
19.495	0.729333	0.602877	0.604871	0.645694	0.0724409
19.595	0.737422	0.583221	0.594192	0.638278	0.0860362
19.696	0.752967	0.604424	0.593163	0.650185	0.0891899
19.796	0.747722	0.61211	0.587859	0.64923	0.0861536
19.897	0.757434	0.620181	0.593185	0.656933	0.0880766
19.997	0.7667	0.614868	0.594325	0.658631	0.0941525
20.097	0.75324	0.606422	0.596056	0.651906	0.0879109
20.198	0.756775	0.587401	0.597972	0.647383	0.094884
20.298	0.744644	0.571301	0.604077	0.640007	0.0920877
20.399	0.769538	0.582204	0.602798	0.651513	0.10273
20.499	0.753309	0.586017	0.595525	0.64495	0.0939618
20.6	0.761832	0.58849	0.606913	0.652412	0.0952075
20.7	0.767841	0.583865	0.609423	0.653709	0.0996634
20.801	0.75973	0.605348	0.593795	0.652957	0.0926478
20.901	0.761909	0.60025	0.595261	0.652473	0.0948068
21.002	0.764001	0.603813	0.591258	0.653024	0.0963135
21.102	0.764279	0.586718	0.602169	0.651055	0.0983587
21.203	0.732088	0.583624	0.592661	0.636124	0.0832299
21.303	0.729438	0.591129	0.593019	0.637862	0.0793127
21.404	0.719856	0.58919	0.59759	0.635545	0.0731358
21.504	0.735527	0.593867	0.580629	0.636674	0.0858643
21.605	0.722309	0.570534	0.587056	0.626633	0.0832684
21.705	0.713023	0.590636	0.573275	0.625645	0.0761682
21.806	0.703734	0.586207	0.563984	0.617975	0.0750961
21.906	0.714411	0.626626	0.563012	0.634683	0.0760206
22.007	0.70213	0.612299	0.558699	0.624376	0.0724738
22.107	0.696619	0.631969	0.548649	0.625746	0.0741808
22.208	0.690338	0.627914	0.562901	0.627051	0.0637229
22.308	0.700293	0.621313	0.547942	0.623182	0.0761928
22.409	0.70392	0.618881	0.552199	0.625	0.0760454
22.509	0.684378	0.636972	0.53564	0.618997	0.0759812
22.61	0.675181	0.600846	0.529998	0.602008	0.0725984
22.71	0.708423	0.608002	0.552642	0.623022	0.0789692
22.811	0.71018	0.622816	0.552752	0.628583	0.0788721
22.911	0.70823	0.607774	0.551876	0.622626	0.0792283
23.012	0.682098	0.605569	0.567872	0.618513	0.0582027
23.112	0.68459	0.6117	0.549052	0.615114	0.0678336
23.213	0.685749	0.576473	0.564797	0.609007	0.066717
23.313	0.715886	0.566358	0.534924	0.605723	0.0966904
23.414	0.696301	0.571551	0.568807	0.612219	0.0728296
23.514	0.691103	0.566425	0.576836	0.611455	0.0691736
23.615	0.66349	0.555339	0.592356	0.603728	0.0549651
23.715	0.675553	0.568309	0.597198	0.613687	0.0554905
23.816	0.683684	0.57259	0.559304	0.605193	0.0682994
23.916	0.676778	0.561266	0.565021	0.601022	0.0656338
24.016	0.661856	0.567048	0.566457	0.598454	0.0549089
24.117	0.678725	0.567536	0.574054	0.606772	0.0623987
24.217	0.695703	0.556587	0.575094	0.609128	0.075545
24.318	0.6764	0.549609	0.550433	0.592147	0.0729658
24.418	0.685673	0.56601	0.54196	0.597881	0.0769752
24.519	0.692523	0.560514	0.556152	0.603063	0.0775053
24.619	0.685112	0.579769	0.559586	0.608156	0.0674058
24.72	0.674454	0.583892	0.572102	0.610149	0.0560007
24.82	0.675991	0.572838	0.579183	0.609337	0.0578111
24.921	0.6686	0.577727	0.57216	0.606162	0.0541441
25.021	0.658134	0.569104	0.578404	0.60188	0.0489381

## Sheet: Description
Tab	Description
ELKS Intensity	Data shows average normalized ELKS intenisty as a function of distance from the nearest multicellular junction (in micrometers). To measure ELKS intensity along the LEC junction first line segments were drawn to connect 2 multicellular junctions. ELKS intensity was quantified along this line as a function of distance from each multicellular junction (e.g. 0-0.1 micrometer, 0.1-0.2 micrometer etc.…
