# Supplementary material for: Spatially targeted chemokine exocytosis guides transmigration at lymphatic endothelial multicellular junctions
Source: EMBO J. 2024 Jun 14;43(15):4. doi: 10.1038/s44318-024-00129-x (PMC11294460; doi:10.1038/s44318-024-00129-x)
Supplement: Supplementary file 20 — Source data Fig. 5 [file 44318_2024_129_MOESM20_ESM.zip › Figure 5/5F-G/Figure 5F-5G.xlsx]

## Sheet: Multicorner CCL21 intensity
Experiment 1				Experiment 2				Experiment 3				Experiment 4
Mean CCL21dc-mCherry intensity per sample	Int - BKG	Normalized		Mean CCL21dc-mCherry intensity per sample	Int - BKG	Normalized		Mean CCL21dc-mCherry intensity per sample	Int - BKG	Normalized		Mean CCL21dc-mCherry intensity per sample	Int - BKG	Normalized
siCTRL01	37.6964	1.25933		siCTRL01	77.3404	0.95006		siCTRL01	94.259	1.09414		siCTRL01	43.6712	0.975763
siCTRL02	22.1709	0.740668		siCTRL02	85.4712	1.04994		siCTRL02	78.0387	0.905859		siCTRL02	45.8407	1.02424
siCTRLs (number for normalization)	29.9336			siCTRLs (number for normalization)	81.4058			siCTRLs (number for normalization)	86.1489			siCTRLs (number for normalization)	44.7559
siELKS06		3.14906		siELKS06		1.93068		siELKS06		2.48122		siELKS06		4.35339
siELKS08		4.58266		siELKS08		2.74935		siELKS08		3.14486		siELKS08		5.10705
Sample type	Int - BKG	Normalized		Sample type	Int - BKG	Normalized		Sample type	Int - BKG	Normalized		Sample type	Replicate number	Int - BKG	Normalized
siCTRL01	14.9673	0.500017		siCTRL01	132.355	1.62586		siCTRL01	44.9626	0.521918		siCTRL01	1	10.4175	0.232762
siCTRL01	51.6103	1.72416		siCTRL01	35.9066	0.441082		siCTRL01	199.684	2.31789		siCTRL01	1	11.8385	0.264512
siCTRL01	18.1463	0.606218		siCTRL01	33.1606	0.40735		siCTRL01	180.655	2.09701		siCTRL01	1	56.8665	1.27059
siCTRL01	3.74331	0.125054		siCTRL01	31.8606	0.39138		siCTRL01	103.788	1.20475		siCTRL01	1	21.5785	0.482136
siCTRL01	19.3303	0.645773		siCTRL01	28.1326	0.345585		siCTRL01	53.8246	0.624786		siCTRL01	1	53.2635	1.19009
siCTRL01	15.4763	0.517021		siCTRL01	25.9926	0.319297		siCTRL01	116.133	1.34805		siCTRL01	1	5.99146	0.13387
siCTRL01	28.7313	0.959834		siCTRL01	84.5386	1.03848		siCTRL01	336.809	3.90961		siCTRL01	1	15.9555	0.356499
siCTRL01	18.3103	0.611697		siCTRL01	82.5666	1.01426		siCTRL01	99.8356	1.15887		siCTRL01	1	38.0895	0.851049
siCTRL01	15.6703	0.523502		siCTRL01	124.352	1.52755		siCTRL01	24.7706	0.287533		siCTRL01	1	21.8665	0.488571
siCTRL01	19.7813	0.660839		siCTRL01	149.784	1.83996		siCTRL01	92.1396	1.06954		siCTRL01	1	16.4705	0.368006
siCTRL01	12.0433	0.402334		siCTRL01	176.76	2.17134		siCTRL01	40.2266	0.466943		siCTRL01	1	1.51246	0.0337936
siCTRL01	71.3183	2.38255		siCTRL01	121.945	1.49798		siCTRL01	114.983	1.3347		siCTRL01	1	13.0505	0.291592
siCTRL01	12.7573	0.426187		siCTRL01	78.4466	0.963649		siCTRL01	36.1996	0.420199		siCTRL01	1	10.6765	0.238549
siCTRL01	11.9513	0.399261		siCTRL01	74.7476	0.91821		siCTRL01	17.6946	0.205396		siCTRL01	1	16.1285	0.360365
siCTRL01	46.6393	1.55809		siCTRL01	53.8116	0.66103		siCTRL01	83.7596	0.972266		siCTRL01	1	-6.49954	-0.145222
siCTRL01	76.0503	2.54063		siCTRL01	75.3256	0.92531		siCTRL01	106.936	1.24129		siCTRL01	1	7.21946	0.161307
siCTRL01	55.4743	1.85324		siCTRL01	40.5556	0.498191		siCTRL01	107.529	1.24817		siCTRL01	1	10.3495	0.231242
siCTRL01	59.3583	1.983		siCTRL01	97.2106	1.19415		siCTRL01	151.638	1.76018		siCTRL01	1	-1.50854	-0.0337059
siCTRL01	16.6493	0.556208		siCTRL01	46.0286	0.565422		siCTRL01	77.5616	0.900321		siCTRL01	1	6.12546	0.136864
siCTRL01	15.1403	0.505796		siCTRL01	58.2616	0.715694		siCTRL01	57.0876	0.662663		siCTRL01	1	20.5405	0.458944
siCTRL01	49.8953	1.66687		siCTRL01	76.2916	0.937177		siCTRL01	65.3386	0.758439		siCTRL01	1	14.8995	0.332905
siCTRL01	79.4563	2.65442		siCTRL01	30.5406	0.375165		siCTRL01	62.5256	0.725786		siCTRL01	1	46.5205	1.03943
siCTRL01	68.9403	2.30311		siCTRL01	48.7046	0.598294		siCTRL01	171.176	1.98698		siCTRL01	1	5.75646	0.128619
siCTRL01	136.698	4.56671		siCTRL01	119.452	1.46736		siCTRL01	80.1266	0.930095		siCTRL01	1	5.58146	0.124709
siCTRL01	24.2693	0.810771		siCTRL01	111.16	1.3655		siCTRL01	92.1236	1.06935		siCTRL01	1	87.9035	1.96406
siCTRL02	8.62731	0.288215		siCTRL01	72.9606	0.896258		siCTRL01	63.7826	0.740377		siCTRL01	1	0.410461	0.00917111
siCTRL02	5.97431	0.199585		siCTRL02	171.159	2.10254		siCTRL01	30.1906	0.350447		siCTRL01	1	3.07046	0.0686046
siCTRL02	10.7683	0.35974		siCTRL02	151.011	1.85504		siCTRL01	27.7746	0.322403		siCTRL01	2	52.6165	1.17563
siCTRL02	30.9063	1.03249		siCTRL02	169.216	2.07867		siCTRL02	74.7926	0.868179		siCTRL01	2	37.3795	0.835185
siCTRL02	9.04731	0.302246		siCTRL02	73.1356	0.898408		siCTRL02	33.5756	0.38974		siCTRL01	2	232.665	5.19854
siCTRL02	54.3663	1.81623		siCTRL02	21.0286	0.258319		siCTRL02	34.8736	0.404807		siCTRL01	2	61.1105	1.36542
siCTRL02	35.3333	1.18039		siCTRL02	124.43	1.52851		siCTRL02	99.6776	1.15704		siCTRL01	2	102.118	2.28167
siCTRL02	21.6423	0.72301		siCTRL02	71.6616	0.880301		siCTRL02	46.0396	0.53442		siCTRL01	2	73.5695	1.64379
siCTRL02	13.4293	0.448636		siCTRL02	107.551	1.32117		siCTRL02	111.269	1.29159		siCTRL01	2	119.897	2.67892
siCTRL02	30.9623	1.03437		siCTRL02	75.6646	0.929475		siCTRL02	12.3766	0.143666		siCTRL01	2	54.0915	1.20859
siCTRL02	15.8673	0.530083		siCTRL02	54.5926	0.670623		siCTRL02	45.7766	0.531367		siCTRL01	2	17.7855	0.397388
siCTRL02	16.1223	0.538602		siCTRL02	112.462	1.38149		siCTRL02	52.4236	0.608524		siCTRL01	2	67.6365	1.51123
siCTRL02	17.6003	0.587978		siCTRL02	100.109	1.22975		siCTRL02	29.2386	0.339397		siCTRL01	2	67.1725	1.50086
siCTRL02	8.02831	0.268204		siCTRL02	74.5496	0.915778		siCTRL02	63.2516	0.734213		siCTRL01	2	50.6095	1.13079
siCTRL02	24.2293	0.809435		siCTRL02	15.6996	0.192856		siCTRL02	65.3346	0.758392		siCTRL01	2	49.5555	1.10724
siCTRL02	38.2523	1.2779		siCTRL02	68.3946	0.840169		siCTRL02	125.094	1.45206		siCTRL01	2	76.2865	1.7045
siCTRL02	5.60531	0.187258		siCTRL02	90.9996	1.11785		siCTRL02	76.7056	0.890385		siCTRL01	2	35.7305	0.79834
siCTRL02	11.9563	0.399428		siCTRL02	69.9096	0.85878		siCTRL02	167.961	1.94966		siCTRL01	2	11.6825	0.261026
siCTRL02	19.1113	0.638456		siCTRL02	68.8556	0.845832		siCTRL02	149.126	1.73102		siCTRL01	2	52.2595	1.16765
siCTRL02	27.5973	0.92195		siCTRL02	89.2796	1.09672		siCTRL02	113.464	1.31706		siCTRL01	2	64.9465	1.45113
siCTRL02	30.9813	1.035		siCTRL02	17.0926	0.209968		siCTRL02	100.93	1.17157		siCTRL01	2	44.4495	0.993153
siCTRL02	46.9933	1.56992		siCTRL02	114.085	1.40143		siCTRL02	212.204	2.46322		siCTRL01	2	95.4145	2.13188
siCTRL02	27.5883	0.92165		siCTRL02	49.4746	0.607753		siCTRL02	59.7856	0.693981		siCTRL01	2	50.4425	1.12706
siCTRL02	16.6893	0.557544		siCTRL02	111.762	1.3729		siCTRL02	34.7686	0.403588		siCTRL01	2	113.267	2.53078
siCTRL02	17.0913	0.570974		siCTRL02	115.627	1.42037		siCTRL02	19.7206	0.228914		siCTRL01	2	66.0515	1.47582
siCTRL02	31.6723	1.05808		siCTRL02	20.6526	0.2537		siCTRL02	38.0166	0.44129		siCTRL01	2	129.205	2.88689
siELKS06	218.981	7.31556		siCTRL02	14.9706	0.183901		siCTRL02	106.525	1.23652		siCTRL01	3	34.0615	0.761049
siELKS06	349.845	11.6874		siCTRL02	256.593	3.15202		siELKS06	118.637	1.37711		siCTRL01	3	82.6485	1.84665
siELKS06	10.2383	0.342034		siCTRL02	41.3806	0.508325		siELKS06	57.2026	0.663998		siCTRL01	3	7.57546	0.169262
siELKS06	17.2073	0.574849		siCTRL02	27.3216	0.335623		siELKS06	55.3926	0.642988		siCTRL01	3	71.2215	1.59133
siELKS06	34.0833	1.13863		siELKS06	253.658	3.11597		siELKS06	290.989	3.37774		siCTRL01	3	73.9865	1.65311
siELKS06	33.8723	1.13158		siELKS06	212.715	2.61302		siELKS06	323.321	3.75305		siCTRL01	3	31.3185	0.699761
siELKS06	96.3713	3.2195		siELKS06	142.073	1.74524		siELKS06	285.532	3.3144		siCTRL01	3	9.82146	0.219445
siELKS06	84.4173	2.82015		siELKS06	15.7836	0.193888		siELKS06	71.9606	0.835306		siCTRL01	3	108.112	2.4156
siELKS06	183.352	6.1253		siELKS06	117.394	1.44208		siELKS06	148.062	1.71867		siCTRL01	3	43.5175	0.972329
siELKS06	120.849	4.03724		siELKS06	37.0446	0.455061		siELKS06	38.1196	0.442486		siCTRL01	3	67.3955	1.50584
siELKS06	171.144	5.71746		siELKS06	143.414	1.76171		siELKS06	988.729	11.477		siCTRL01	3	24.8415	0.555043
siELKS06	158.601	5.29843		siELKS06	194.72	2.39196		siELKS06	134.649	1.56298		siCTRL01	3	27.5755	0.61613
siELKS06	71.5583	2.39057		siELKS06	75.4576	0.926932		siELKS06	140.747	1.63376		siCTRL01	3	103.877	2.32098
siELKS06	113.569	3.79404		siELKS06	372.533	4.57624		siELKS06	94.9906	1.10263		siCTRL01	3	46.9175	1.0483
siELKS06	120.908	4.03921		siELKS06	427.819	5.25538		siELKS06	85.8846	0.996933		siCTRL01	3	78.0555	1.74403
siELKS06	100.769	3.36643		siELKS06	288.384	3.54254		siELKS06	102.388	1.1885		siCTRL01	3	53.8875	1.20403
siELKS06	52.8143	1.76438		siELKS06	65.3646	0.802948		siELKS06	731.118	8.48668		siCTRL01	3	108.03	2.41377
siELKS06	47.3523	1.58191		siELKS06	155.123	1.90555		siELKS06	41.4856	0.481558		siCTRL01	3	45.0075	1.00562
siELKS06	63.2733	2.11379		siELKS06	111.632	1.3713		siELKS06	88.3166	1.02516		siCTRL01	3	42.3065	0.945271
siELKS06	52.6653	1.7594		siELKS06	124.692	1.53173		siELKS06	781.111	9.06699		siCTRL01	3	47.6465	1.06458
siELKS06	14.7563	0.492968		siELKS06	238.988	2.93576		siELKS06	28.4966	0.330784		siCTRL01	3	31.3265	0.69994
siELKS06	73.5433	2.45688		siELKS06	93.8366	1.1527		siELKS06	144.239	1.6743		siCTRL01	3	21.6385	0.483477
siELKS06	41.3003	1.37973		siELKS06	57.2946	0.703815		siELKS06	156.691	1.81884		siCTRL01	3	34.8575	0.778835
siELKS06	72.3303	2.41636		siELKS06	131.993	1.62142		siELKS06	61.0316	0.708444		siCTRL01	3	69.2035	1.54624
siELKS06	176.258	5.88831		siELKS06	67.9626	0.834862		siELKS06	161.012	1.86899		siCTRL01	3	34.7045	0.775416
siELKS06	82.4423	2.75417		siELKS06	316.588	3.88901		siELKS08	439.091	5.09688		siCTRL01	3	7.05846	0.15771
siELKS06	37.6393	1.25743		siELKS06	78.5106	0.964435		siELKS08	132.535	1.53844		siCTRL01	3	63.2325	1.41283
siELKS06	39.2123	1.30998		siELKS06	117.554	1.44405		siELKS08	184.094	2.13692		siCTRL01	3	12.5025	0.279348
siELKS08	108.909	3.63836		siELKS06	88.6896	1.08948		siELKS08	352.82	4.09546		siCTRL01	3	29.9565	0.66933
siELKS08	112.185	3.7478		siELKS08	123.603	1.51835		siELKS08	235.934	2.73867		siCTRL01	3	14.7305	0.329129
siELKS08	18.2373	0.609258		siELKS08	192.176	2.36071		siELKS08	276.109	3.20502		siCTRL01	3	12.9225	0.288732
siELKS08	78.3963	2.61901		siELKS08	178.379	2.19123		siELKS08	973.998	11.306		siCTRL01	3	10.2245	0.228449
siELKS08	185.584	6.19986		siELKS08	209.331	2.57145		siELKS08	446.414	5.18189		siCTRL01	3	20.1075	0.449269
siELKS08	258.351	8.63081		siELKS08	170.833	2.09853		siELKS08	146.89	1.70507		siCTRL01	3	21.7605	0.486203
siELKS08	96.3673	3.21937		siELKS08	349.656	4.29522		siELKS08	114.096	1.3244		siCTRL02	1	45.0955	1.00759
siELKS08	191.501	6.39753		siELKS08	170.689	2.09676		siELKS08	199.874	2.3201		siCTRL02	1	27.5625	0.615839
siELKS08	328.172	10.9633		siELKS08	137.033	1.68333		siELKS08	40.7356	0.472852		siCTRL02	1	11.4335	0.255463
siELKS08	444.263	14.8416		siELKS08	645.134	7.92491		siELKS08	38.1286	0.44259		siCTRL02	1	9.02146	0.20157
siELKS08	219.289	7.32585		siELKS08	645.046	7.92383		siELKS08	90.0016	1.04472		siCTRL02	1	23.5045	0.52517
siELKS08	161.69	5.40163		siELKS08	178.469	2.19233		siELKS08	535.346	6.21419		siCTRL02	1	28.3605	0.633669
siELKS08	34.3923	1.14895		siELKS08	206.488	2.53652		siELKS08	285.26	3.31124		siCTRL02	1	18.8965	0.422211
siELKS08	75.0953	2.50873		siELKS08	143.338	1.76078		siELKS08	377.993	4.38767		siCTRL02	1	39.1335	0.874375
siELKS08	193.566	6.46652		siELKS08	172.733	2.12187		siELKS08	224.043	2.60065		siCTRL02	1	15.4775	0.345819
siELKS08	254.601	8.50553		siELKS08	45.7986	0.562597		siELKS08	281.578	3.2685		siCTRL02	1	17.0665	0.381323
siELKS08	176.8	5.90641		siELKS08	92.0736	1.13105		siELKS08	209.834	2.43571		siCTRL02	1	20.3175	0.453961
siELKS08	177.435	5.92763		siELKS08	120.915	1.48533		siELKS08	192.414	2.2335		siCTRL02	1	10.4815	0.234192
siELKS08	51.0743	1.70625		siELKS08	148.506	1.82426		siELKS08	655.874	7.61326		siCTRL02	1	22.7875	0.50915
siELKS08	146.413	4.89127		siELKS08	368.23	4.52338		siELKS08	330.308	3.83415		siCTRL02	1	129.701	2.89797
siELKS08	131.168	4.38197		siELKS08	392.029	4.81573		siELKS08	159.482	1.85123		siCTRL02	1	50.7105	1.13304
siELKS08	69.3813	2.31784		siELKS08	358.912	4.40892		siELKS08	214.024	2.48435		siCTRL02	1	39.3305	0.878777
siELKS08	124.789	4.16887		siELKS08	29.1596	0.358201		siELKS08	77.5876	0.900623		siCTRL02	1	51.7005	1.15516
siELKS08	51.7253	1.728		siELKS08	69.1746	0.849751		siELKS08	100.546	1.16712		siCTRL02	1	38.2295	0.854177
siELKS08	44.6433	1.49141										siCTRL02	1	43.4585	0.97101
siELKS08	88.0953	2.94302										siCTRL02	1	72.6275	1.62275
siELKS08	77.7873	2.59866										siCTRL02	1	14.9415	0.333843
siELKS08	76.5993	2.55897										siCTRL02	1	-2.67154	-0.0596913
siELKS08	49.2853	1.64649										siCTRL02	1	3.12046	0.0697218
siELKS08	125.232	4.18367										siCTRL02	1	99.0005	2.21201
siELKS08	208.451	6.96379										siCTRL02	2	48.1245	1.07526
siELKS08	153.668	5.13364										siCTRL02	2	66.8755	1.49423
siELKS08	78.6683	2.62809										siCTRL02	2	58.0895	1.29792
siELKS08	73.9943	2.47195										siCTRL02	2	32.0185	0.715402
siELKS08	176.122	5.88376										siCTRL02	2	33.7045	0.753073
siELKS08	146.315	4.88799										siCTRL02	2	96.9365	2.16589
siELKS08	87.2493	2.91476										siCTRL02	2	25.7235	0.57475
												siCTRL02	2	26.5115	0.592357
												siCTRL02	2	115.123	2.57225
												siCTRL02	2	53.2595	1.19
												siCTRL02	2	137.798	3.07889
												siCTRL02	2	60.1055	1.34296
												siCTRL02	2	61.5415	1.37505
												siCTRL02	2	13.5265	0.302227
												siCTRL02	2	20.5945	0.460151
												siCTRL02	2	13.2385	0.295792
												siCTRL02	2	2.49246	0.0556901
												siCTRL02	2	19.1125	0.427038
												siCTRL02	2	6.53846	0.146092
												siCTRL02	2	10.6735	0.238482
												siCTRL02	2	11.8435	0.264623
												siCTRL02	2	17.2055	0.384429
												siCTRL02	2	30.2025	0.674826
												siCTRL02	2	3.04046	0.0679343
												siCTRL02	3	23.3305	0.521282
												siCTRL02	3	138.462	3.09372
												siCTRL02	3	59.3255	1.32553
												siCTRL02	3	36.4435	0.814271
												siCTRL02	3	173.614	3.87914
												siCTRL02	3	63.7745	1.42494
												siCTRL02	3	123.178	2.75223
												siCTRL02	3	73.6845	1.64636
												siCTRL02	3	28.9685	0.647254
												siCTRL02	3	28.5615	0.638161
												siCTRL02	3	8.34946	0.186555
												siCTRL02	3	81.9445	1.83092
												siCTRL02	3	67.3095	1.50392
												siCTRL02	3	62.2935	1.39185
												siCTRL02	3	90.6915	2.02636
												siCTRL02	3	69.9055	1.56193
												siCTRL02	3	3.67046	0.0820106
												siCTRL02	3	1.58346	0.0353799
												siCTRL02	3	135.738	3.03286
												siCTRL02	3	39.3135	0.878397
												siCTRL02	3	12.8175	0.286386
												siCTRL02	3	10.6155	0.237186
												siCTRL02	3	34.8465	0.778589
												siCTRL02	3	18.1305	0.405096
												siCTRL02	3	29.9415	0.668994
												siCTRL02	3	50.9535	1.13847
												siCTRL02	3	154.877	3.46049
												siCTRL02	3	67.9995	1.51934
												siELKS06	1	109.064	2.43687
												siELKS06	1	349.998	7.82016
												siELKS06	1	252.579	5.64349
												siELKS06	1	309.348	6.9119
												siELKS06	1	47.8115	1.06827
												siELKS06	1	43.9635	0.982294
												siELKS06	1	7.02046	0.156861
												siELKS06	1	31.0445	0.693639
												siELKS06	1	17.6985	0.395444
												siELKS06	1	177.081	3.9566
												siELKS06	1	119.24	2.66424
												siELKS06	1	135.482	3.02714
												siELKS06	1	28.7905	0.643277
												siELKS06	1	73.8195	1.64938
												siELKS06	1	258.902	5.78476
												siELKS06	1	103.439	2.31119
												siELKS06	1	155.767	3.48038
												siELKS06	1	183.64	4.10315
												siELKS06	1	49.7985	1.11267
												siELKS06	1	138.314	3.09042
												siELKS06	1	165.274	3.6928
												siELKS06	1	174.811	3.90588
												siELKS06	1	58.8745	1.31546
												siELKS06	1	126.523	2.82697
												siELKS06	1	195.5	4.36815
												siELKS06	1	188.456	4.21076
												siELKS06	1	201.365	4.49919
												siELKS06	1	110.43	2.46739
												siELKS06	1	64.4325	1.43964
												siELKS06	1	155.352	3.4711
												siELKS06	1	118.281	2.64281
												siELKS06	1	97.7135	2.18325
												siELKS06	1	78.4855	1.75363
												siELKS06	1	17.8015	0.397745
												siELKS06	1	117.501	2.62538
												siELKS06	1	857.469	19.1588
												siELKS06	1	324.214	7.24406
												siELKS06	1	86.5425	1.93365
												siELKS06	1	339.801	7.59232
												siELKS06	1	85.8105	1.9173
												siELKS06	1	91.5305	2.0451
												siELKS06	1	62.8835	1.40503
												siELKS06	1	246.246	5.50199
												siELKS06	2	118.499	2.64768
												siELKS06	2	138.166	3.08711
												siELKS06	2	161.028	3.59793
												siELKS06	2	145.688	3.25518
												siELKS06	2	138.091	3.08543
												siELKS06	2	187.981	4.20015
												siELKS06	2	221.092	4.93996
												siELKS06	2	230.227	5.14407
												siELKS06	2	116.235	2.5971
												siELKS06	2	162.119	3.6223
												siELKS06	2	239.024	5.34062
												siELKS06	3	480.949	10.7461
												siELKS06	3	237.285	5.30177
												siELKS06	3	52.6765	1.17697
												siELKS06	3	94.6245	2.11423
												siELKS06	3	104.247	2.32924
												siELKS06	3	1097.31	24.5175
												siELKS06	3	225.237	5.03257
												siELKS06	3	447.597	10.0009
												siELKS06	3	175.13	3.91301
												siELKS06	3	178.055	3.97837
												siELKS06	3	678.451	15.1589
												siELKS06	3	334.14	7.46584
												siELKS06	3	563.648	12.5938
												siELKS06	3	140.873	3.14759
												siELKS06	3	120.953	2.70251
												siELKS06	3	245.831	5.49271
												siELKS06	3	71.6975	1.60197
												siELKS06	3	233.959	5.22745
												siELKS06	3	182.891	4.08642
												siELKS06	3	271.195	6.05943
												siELKS06	3	227.282	5.07827
												siELKS06	3	116.488	2.60275
												siELKS06	3	199.856	4.46548
												siELKS06	3	164.843	3.68317
												siELKS06	3	349.44	7.80769
												siELKS06	3	193.354	4.3202
												siELKS06	3	266.631	5.95746
												siELKS06	3	124.055	2.77182
												siELKS06	3	294.019	6.5694
												siELKS06	3	68.5555	1.53176
												siELKS06	3	203.835	4.55438
												siELKS08	1	429.207	9.58996
												siELKS08	1	123.556	2.76067
												siELKS08	1	190.188	4.24946
												siELKS08	1	100.309	2.24126
												siELKS08	1	96.9745	2.16674
												siELKS08	1	76.4155	1.70738
												siELKS08	1	51.6455	1.15394
												siELKS08	1	38.4675	0.859494
												siELKS08	1	44.7605	1.0001
												siELKS08	1	233.395	5.21485
												siELKS08	1	125.771	2.81016
												siELKS08	1	11.1405	0.248916
												siELKS08	1	147.924	3.30514
												siELKS08	1	45.8025	1.02338
												siELKS08	1	10.5805	0.236404
												siELKS08	1	11.2755	0.251932
												siELKS08	1	496.565	11.095
												siELKS08	1	374.417	8.36576
												siELKS08	1	197.451	4.41174
												siELKS08	1	66.7995	1.49253
												siELKS08	1	189.348	4.23069
												siELKS08	1	97.0725	2.16893
												siELKS08	1	122.263	2.73178
												siELKS08	1	75.0165	1.67612
												siELKS08	1	113.029	2.52546
												siELKS08	1	27.8795	0.622922
												siELKS08	1	38.0185	0.849462
												siELKS08	1	226.024	5.05016
												siELKS08	1	274.824	6.14052
												siELKS08	1	246.793	5.51421
												siELKS08	1	140.42	3.13747
												siELKS08	2	266.486	5.95422
												siELKS08	2	130.493	2.91567
												siELKS08	2	75.3655	1.68392
												siELKS08	2	0.927461	0.0207227
												siELKS08	2	60.6135	1.35431
												siELKS08	2	100.271	2.24041
												siELKS08	2	65.0035	1.4524
												siELKS08	2	56.9165	1.27171
												siELKS08	2	147.641	3.29881
												siELKS08	2	24.2745	0.542374
												siELKS08	2	33.4105	0.746504
												siELKS08	2	56.7285	1.26751
												siELKS08	2	155.163	3.46688
												siELKS08	2	78.8935	1.76275
												siELKS08	2	56.9185	1.27175
												siELKS08	2	53.8465	1.20311
												siELKS08	2	116.977	2.61368
												siELKS08	2	1631.41	36.4512
												siELKS08	2	124.875	2.79014
												siELKS08	2	152.007	3.39637
												siELKS08	2	142.433	3.18245
												siELKS08	2	147.903	3.30467
												siELKS08	2	108.377	2.42152
												siELKS08	2	82.5705	1.84491
												siELKS08	3	468.79	10.4744
												siELKS08	3	637.551	14.2451
												siELKS08	3	562.455	12.5672
												siELKS08	3	149.696	3.34473
												siELKS08	3	255.253	5.70323
												siELKS08	3	565.598	12.6374
												siELKS08	3	110.027	2.45839
												siELKS08	3	129.615	2.89605
												siELKS08	3	437.949	9.78529
												siELKS08	3	572.999	12.8028
												siELKS08	3	144.022	3.21795
												siELKS08	3	171.294	3.8273
												siELKS08	3	436.8	9.75961
												siELKS08	3	113.24	2.53018
												siELKS08	3	246.831	5.51506
												siELKS08	3	300.431	6.71266
												siELKS08	3	252.883	5.65028
												siELKS08	3	261.893	5.85159
												siELKS08	3	663.878	14.8333
												siELKS08	3	327.426	7.31582
												siELKS08	3	1581.43	35.3345
												siELKS08	3	329.496	7.36208
												siELKS08	3	520.256	11.6243
												siELKS08	3	395.407	8.83475
												siELKS08	3	112.448	2.51248
												siELKS08	3	179.29	4.00596
												siELKS08	3	786.652	17.5765
												siELKS08	3	146.471	3.27267
												siELKS08	3	46.9885	1.04988

## Sheet: Description
Tab	Description
Multicorner CCL21 intensity	Data shows mean CCL21dc-mCherry intensity in the multicellular corner areas, with background reduced and normalized with average of controls within each experiment. The data represents six biological replicates in four independent experiments. Normalized averages were plotted in Fig.5F and values from all individual multicellular junctions in Fig.5G. Data is related to Fig. 5E.
