# Supplementary material for: Spatially targeted chemokine exocytosis guides transmigration at lymphatic endothelial multicellular junctions
Source: EMBO J. 2024 Jun 14;43(15):4. doi: 10.1038/s44318-024-00129-x (PMC11294460; doi:10.1038/s44318-024-00129-x)
Supplement: Supplementary file 21 — Source data Fig. 6 [file 44318_2024_129_MOESM21_ESM.zip]

Archive with 51 entries (41 files):
- Figure 6/
- Figure 6/6F/
- __MACOSX/Figure 6/._6F
- Figure 6/6A/
- Figure 6/6G/
- Figure 6/.DS_Store
- __MACOSX/Figure 6/._.DS_Store
- Figure 6/6D-E/
- __MACOSX/Figure 6/._6D-E
- Figure 6/6H-I/
- __MACOSX/Figure 6/._6H-I
- Figure 6/6B/
- Figure 6/6K/
- Figure 6/6J/
- __MACOSX/Figure 6/._6J
- Figure 6/6C/
- __MACOSX/Figure 6/._6C
- Figure 6/6F/Figure 6F.xlsx
- __MACOSX/Figure 6/6F/._Figure 6F.xlsx
- Figure 6/6F/.DS_Store
- __MACOSX/Figure 6/6F/._.DS_Store
- Figure 6/6A/Figure 6A.xlsx
- __MACOSX/Figure 6/6A/._Figure 6A.xlsx
- Figure 6/6G/Figure 6G-siELKS1.tif
- __MACOSX/Figure 6/6G/._Figure 6G-siELKS1.tif
- Figure 6/6G/Figure 6G-siCTRL.tif
- __MACOSX/Figure 6/6G/._Figure 6G-siCTRL.tif
- Figure 6/6G/Figure 6G-siRab6A.tif
- __MACOSX/Figure 6/6G/._Figure 6G-siRab6A.tif
- Figure 6/6G/READ ME.rtf
- __MACOSX/Figure 6/6G/._READ ME.rtf
- Figure 6/6D-E/.DS_Store
- __MACOSX/Figure 6/6D-E/._.DS_Store
- Figure 6/6D-E/Figure 6D-6E.xlsx
- __MACOSX/Figure 6/6D-E/._Figure 6D-6E.xlsx
- Figure 6/6H-I/Figure 6H-6I.xlsx
- __MACOSX/Figure 6/6H-I/._Figure 6H-6I.xlsx
- Figure 6/6B/Figure 6B.xlsx
- __MACOSX/Figure 6/6B/._Figure 6B.xlsx
- Figure 6/6K/Figure 6K.xls
- __MACOSX/Figure 6/6K/._Figure 6K.xls
- Figure 6/6J/Figure 6J.xlsx
- __MACOSX/Figure 6/6J/._Figure 6J.xlsx
- Figure 6/6C/Figure 6C-siCTRL.tif
- __MACOSX/Figure 6/6C/._Figure 6C-siCTRL.tif
- Figure 6/6C/.DS_Store
- __MACOSX/Figure 6/6C/._.DS_Store
- Figure 6/6C/Figure 6C-siRAB6.tif
- __MACOSX/Figure 6/6C/._Figure 6C-siRAB6.tif
- Figure 6/6C/READ ME.rtf
- __MACOSX/Figure 6/6C/._READ ME.rtf
