# Supplementary material for: Spatially targeted chemokine exocytosis guides transmigration at lymphatic endothelial multicellular junctions
Source: EMBO J. 2024 Jun 14;43(15):4. doi: 10.1038/s44318-024-00129-x (PMC11294460; doi:10.1038/s44318-024-00129-x)
Supplement: Supplementary file 21 — Source data Fig. 6 [file 44318_2024_129_MOESM21_ESM.zip › Figure 6/6F/Figure 6F.xlsx]

## Sheet: Whole cell CCL21 intensity
Experiment 1			Experiment 2			Experiment 3			Experiment 4
Mean CCL21dc-mCherry intensity	Intensity - BKG		Mean CCL21dc-mCherry intensity	Intensity - BKG		Mean CCL21dc-mCherry intensity	Intensity - BKG		Mean CCL21dc-mCherry intensity	Intensity - BKG
20nM siCTRL	19.3713		20nM siCTRL	31.9349		20nM siCTRL	62.4741		20nM siCTRL-1	25.6536
siRAB6	35.6336		siRAB6	44.4408		siRAB6	60.9132		20nM siCTRL-2	38.3175
									siRAB6-1	55.0544
Sample type	Intensity - BKG		Sample type	Intensity - BKG		Sample type	Intensity - BKG		siRAB6-2	65.498
20nM siCTRL	15.2758		20nM siCTRL	50.5944		20nM siCTRL	37.0762
20nM siCTRL	15.8777		20nM siCTRL	38.8494		20nM siCTRL	89.5152		Sample type	Replicate	Intensity - BKG
20nM siCTRL	21.5107		20nM siCTRL	29.0034		20nM siCTRL	130.158		20nM siCTRL	1	3.78504
20nM siCTRL	7.30475		20nM siCTRL	69.6744		20nM siCTRL	88.7482		20nM siCTRL	1	20.393
20nM siCTRL	18.3308		20nM siCTRL	42.8864		20nM siCTRL	20.5032		20nM siCTRL	1	12.561
20nM siCTRL	17.8537		20nM siCTRL	42.6194		20nM siCTRL	28.1062		20nM siCTRL	1	16.069
20nM siCTRL	24.0858		20nM siCTRL	96.0944		20nM siCTRL	15.0332		20nM siCTRL	1	6.99704
20nM siCTRL	26.1727		20nM siCTRL	44.5394		20nM siCTRL	143.356		20nM siCTRL	1	3.64904
20nM siCTRL	37.8087		20nM siCTRL	8.82136		20nM siCTRL	21.7092		20nM siCTRL	1	3.11304
20nM siCTRL	10.9098		20nM siCTRL	32.6514		20nM siCTRL	89.2182		20nM siCTRL	1	23.387
20nM siCTRL	41.7228		20nM siCTRL	39.4424		20nM siCTRL	38.7352		20nM siCTRL	1	22.73
20nM siCTRL	7.26975		20nM siCTRL	42.2074		20nM siCTRL	69.3662		20nM siCTRL	1	40.247
20nM siCTRL	39.9887		20nM siCTRL	15.3214		20nM siCTRL	87.8642		20nM siCTRL	1	8.35204
20nM siCTRL	25.9237		20nM siCTRL	49.9504		20nM siCTRL	70.7452		20nM siCTRL	1	4.02204
20nM siCTRL	35.2197		20nM siCTRL	49.0334		20nM siCTRL	29.9082		20nM siCTRL	1	11.389
20nM siCTRL	22.9788		20nM siCTRL	26.4294		20nM siCTRL	56.2282		20nM siCTRL	1	12.083
20nM siCTRL	23.5597		20nM siCTRL	9.62136		20nM siCTRL	35.1662		20nM siCTRL	1	6.26404
20nM siCTRL	24.4918		20nM siCTRL	14.2504		20nM siCTRL	92.8662		20nM siCTRL	1	23.392
20nM siCTRL	12.8727		20nM siCTRL	8.71536		20nM siCTRL	24.7412		20nM siCTRL	1	22.079
20nM siCTRL	13.4647		20nM siCTRL	6.01136		20nM siCTRL	116.708		20nM siCTRL	1	16.639
20nM siCTRL	11.2737		20nM siCTRL	46.5554		20nM siCTRL	68.8622		20nM siCTRL	1	64.756
20nM siCTRL	3.70975		20nM siCTRL	29.2674		20nM siCTRL	63.3452		20nM siCTRL	1	27.784
20nM siCTRL	23.8637		20nM siCTRL	28.6864		20nM siCTRL	145.265		20nM siCTRL	1	33.025
20nM siCTRL	5.45375		20nM siCTRL	51.1954		20nM siCTRL	50.0572		20nM siCTRL	1	68.873
20nM siCTRL	12.3088		20nM siCTRL	24.7994		20nM siCTRL	34.3752		20nM siCTRL	1	90.293
20nM siCTRL	17.1277		20nM siCTRL	26.0574		20nM siCTRL	21.7202		20nM siCTRL	1	35.866
20nM siCTRL	21.0038		20nM siCTRL	16.5464		20nM siCTRL	120.569		20nM siCTRL	1	5.42204
20nM siCTRL	21.3418		20nM siCTRL	31.4994		20nM siCTRL	52.5912		20nM siCTRL	1	46.857
20nM siCTRL	12.5947		20nM siCTRL	20.3214		20nM siCTRL	45.9642		20nM siCTRL	1	28.281
20nM siCTRL	22.4978		20nM siCTRL	10.4734		20nM siCTRL	50.5232		20nM siCTRL	1	35.475
20nM siCTRL	18.7547		20nM siCTRL	3.96736		20nM siCTRL	36.6492		20nM siCTRL	1	60.459
20nM siCTRL	12.2147		20nM siCTRL	35.5304		20nM siCTRL	23.4962		20nM siCTRL	1	30.063
20nM siCTRL	14.4838		20nM siCTRL	48.0094		siRAB6	105.994		20nM siCTRL	1	7.37604
siRAB6	39.9027		20nM siCTRL	26.1024		siRAB6	64.0382		20nM siCTRL	1	7.74604
siRAB6	53.9887		20nM siCTRL	45.2854		siRAB6	40.8852		20nM siCTRL	1	47.139
siRAB6	34.5537		20nM siCTRL	14.5104		siRAB6	29.6952		20nM siCTRL	2	22.754
siRAB6	62.0877		20nM siCTRL	34.8744		siRAB6	29.6022		20nM siCTRL	2	74.047
siRAB6	99.4477		20nM siCTRL	3.13036		siRAB6	73.7392		20nM siCTRL	2	58.6
siRAB6	63.4337		siRAB6	78.5114		siRAB6	50.7992		20nM siCTRL	2	25.27
siRAB6	5.37175		siRAB6	97.0104		siRAB6	28.5612		20nM siCTRL	2	43.141
siRAB6	8.53575		siRAB6	49.9774		siRAB6	59.1282		20nM siCTRL	2	38.545
siRAB6	17.8757		siRAB6	24.8034		siRAB6	76.0512		20nM siCTRL	2	34.232
siRAB6	33.9927		siRAB6	23.1064		siRAB6	74.4292		20nM siCTRL	2	85.043
siRAB6	68.8257		siRAB6	17.4674		siRAB6	74.8482		20nM siCTRL	2	51.29
siRAB6	45.7677		siRAB6	37.3614		siRAB6	28.8882		20nM siCTRL	2	24.345
siRAB6	34.8598		siRAB6	92.7094		siRAB6	19.6922		20nM siCTRL	2	26.971
siRAB6	9.82075		siRAB6	60.6264		siRAB6	38.8722		20nM siCTRL	2	9.79904
siRAB6	3.27375		siRAB6	35.3844		siRAB6	39.6372		20nM siCTRL	2	17.289
siRAB6	13.3648		siRAB6	73.6704		siRAB6	61.4032		20nM siCTRL	2	18.424
siRAB6	126.591		siRAB6	29.1284		siRAB6	32.0922		20nM siCTRL	2	25.53
siRAB6	24.4858		siRAB6	42.9554		siRAB6	125.923		20nM siCTRL	2	44.02
siRAB6	41.3488		siRAB6	16.1404		siRAB6	23.1732		20nM siCTRL	2	40.204
siRAB6	22.5847		siRAB6	54.7984		siRAB6	95.4832		20nM siCTRL	2	15.594
siRAB6	23.1758		siRAB6	55.4994		siRAB6	58.3342		20nM siCTRL	2	58.925
siRAB6	4.19675		siRAB6	97.4044		siRAB6	37.8032		20nM siCTRL	2	52.282
siRAB6	23.2178		siRAB6	52.3534		siRAB6	67.4912		20nM siCTRL	2	46.559
siRAB6	4.40375		siRAB6	54.6614		siRAB6	29.6272		20nM siCTRL	2	65.358
siRAB6	42.5427		siRAB6	38.0174		siRAB6	27.4792		20nM siCTRL	2	28.666
siRAB6	14.0027		siRAB6	118.84		siRAB6	46.4112		20nM siCTRL	2	12.73
siRAB6	22.6228		siRAB6	71.4144		siRAB6	29.9132		siRAB6	1	27.114
siRAB6	53.4647		siRAB6	36.3744		siRAB6	16.4212		siRAB6	1	80.229
			siRAB6	34.8744		siRAB6	64.0662		siRAB6	1	85.695
			siRAB6	11.0304		siRAB6	157.472		siRAB6	1	27.981
			siRAB6	76.5164		siRAB6	48.1312		siRAB6	1	33.232
			siRAB6	24.8014		siRAB6	197.972		siRAB6	1	16.31
			siRAB6	42.8584		siRAB6	47.5562		siRAB6	1	71.604
			siRAB6	24.8024		siRAB6	142.657		siRAB6	1	35.487
			siRAB6	31.3704		siRAB6	48.6032		siRAB6	1	52.905
			siRAB6	24.5954					siRAB6	1	36.771
			siRAB6	16.7884					siRAB6	1	38.43
			siRAB6	42.7694					siRAB6	1	31.924
			siRAB6	63.7904					siRAB6	1	32.568
			siRAB6	22.8754					siRAB6	1	125.188
			siRAB6	22.0374					siRAB6	1	177.928
			siRAB6	13.6344					siRAB6	1	137.149
			siRAB6	26.7844					siRAB6	1	53.258
			siRAB6	51.4524					siRAB6	1	50.29
			siRAB6	17.2654					siRAB6	1	50.248
			siRAB6	15.6104					siRAB6	1	111.628
									siRAB6	1	41.394
									siRAB6	1	15.282
									siRAB6	1	32.921
									siRAB6	1	54.938
									siRAB6	1	47.23
									siRAB6	1	27.438
									siRAB6	1	16.81
									siRAB6	1	29.569
									siRAB6	2	91.099
									siRAB6	2	116.303
									siRAB6	2	75.326
									siRAB6	2	63.149
									siRAB6	2	23.591
									siRAB6	2	57.985
									siRAB6	2	54.761
									siRAB6	2	63.778
									siRAB6	2	45.917
									siRAB6	2	139.58
									siRAB6	2	19.733
									siRAB6	2	41.451
									siRAB6	2	13.796
									siRAB6	2	8.42304
									siRAB6	2	115.858
									siRAB6	2	88.556
									siRAB6	2	138.967
									siRAB6	2	39.97
									siRAB6	2	118.121
									siRAB6	2	92.517
									siRAB6	2	98.232
									siRAB6	2	7.56004
									siRAB6	2	31.231
									siRAB6	2	33.799
									siRAB6	2	39.302
									siRAB6	2	38.781
									siRAB6	2	147.188
									siRAB6	2	37.843
									siRAB6	2	58.838
									siRAB6	2	19.72
									siRAB6	2	109.063

## Sheet: Description
Tab	Description
Whole cell CCL21 intensity	Data shows mean CCL21dc-mCherry intensity in the whole cell area, with background reduced. The data represents five biological replicates in four independent experiments. Averages per biological replicate were plotted in Fig. 6F. Data is related to Fig. 6C-E.
