# Supplementary material for: Spatially targeted chemokine exocytosis guides transmigration at lymphatic endothelial multicellular junctions
Source: EMBO J. 2024 Jun 14;43(15):4. doi: 10.1038/s44318-024-00129-x (PMC11294460; doi:10.1038/s44318-024-00129-x)
Supplement: Supplementary file 21 — Source data Fig. 6 [file 44318_2024_129_MOESM21_ESM.zip › Figure 6/6A/Figure 6A.xlsx]

## Sheet: Secretions
Secretions in siCTRL samples				Secretions in siRAB6 samples
Image name	Experiment #	Peripheral secretion events (200pixel ROI)		Image name	Experiment #	Peripheral secretion events (200pixel ROI)
1-siCTRL-101	1	10		3-siRAB6-100	1	0
1-siCTRL-102	1	10		3-siRAB6-102	1	1
1-siCTRL-104	1	11		3-siRAB6-103	1	0
2-siCTRL-101	1	14		4-siRAB6-100	1	0
2-siCTRL-102	1	10		4-siRAB6-101	1	0
2-siCTRL-104	1	14		4-siRAB6-103	1	0
5-siCTRL-100	1	17		7-siRAB6-100	1	0
5-siCTRL-103	1	13		7-siRAB6-101	1	0
5-siCTRL-104	1	12		7-siRAB6-104	1	0
6-siCTRL-101	1	7		8-siRAB6-101	1	0
6-siCTRL-102	1	12		8-siRAB6-102	1	0
6-siCTRL-106	1	10		8-siRAB6-104	1	1
3-siCTRL-100	2	15		1-siRAB6-100	2	1
3-siCTRL-101	2	15		1-siRAB6-101	2	1
3-siCTRL-102	2	9		1-siRAB6-102	2	0
8-siCTRL-101	2	22		2-siRAB6-101	2	1
8-siCTRL-104	2	11		2-siRAB6-102	2	0
8-siCTRL-105	2	11		2-siRAB6-104	2	0
11-siCTRL-101	2	8		5-siRAB6-100	2	0
11-siCTRL-102	2	8		5-siRAB6-102	2	0
11-siCTRL-104	2	3		5-siRAB6-103	2	3
12-siCTRL-100	2	4		6-siRAB6-103	2	0
12-siCTRL-101	2	10		6-siRAB6-105	2	2
12-siCTRL-102	2	4		6-siRAB6-106	2	0
3-siCTRL-100	3	14		9-siRAB6-100	2	0
3-siCTRL-106	3	13		9-siRAB6-101	2	1
3-siCTRL-103	3	4		9-siRAB6-103	2	0
4-siCTRL-100	3	17		1-siRAB6-100	3	1
4-siCTRL-102	3	6		1-siRAB6-102	3	1
4-siCTRL-104	3	6		1-siRAB6-105	3	2
8-siCTRL-100	3	1		2-siRAB6-101	3	1
8-siCTRL-101	3	7		2-siRAB6-102	3	0
8-siCTRL-104	3	18		2-siRAB6-103	3	1
11-siCTRL-100	3	23		5-siRAB6-100	3	1
11-siCTRL-102	3	13		5-siRAB6-103	3	1
11-siCTRL-103	3	9		5-siRAB6-104	3	1
	Average	10.8611		6-siRAB6-103	3	0
				6-siRAB6-104	3	3
				6-siRAB6-102	3	0
					Average	0.589744

## Sheet: Description
Tab	Description
Secretions	Data shows number of secretion events in siControl vs siRAB6 treated samples. Data represents 12 siControl and 13 siRAB6 biological replicates in 3 independent experiments.
