# Supplementary material for: Spatially targeted chemokine exocytosis guides transmigration at lymphatic endothelial multicellular junctions
Source: EMBO J. 2024 Jun 14;43(15):4. doi: 10.1038/s44318-024-00129-x (PMC11294460; doi:10.1038/s44318-024-00129-x)
Supplement: Supplementary file 21 — Source data Fig. 6 [file 44318_2024_129_MOESM21_ESM.zip › Figure 6/6D-E/Figure 6D-6E.xlsx]

## Sheet: Multicorner CCL21 intensity
Experiment 1			Experiment 2			Experiment 3			Experiment 4
Mean CCL21dc-mCherry intensity	Intensity - BKG		Mean CCL21dc-mCherry intensity	Intensity - BKG		Mean CCL21dc-mCherry intensity	Intensity - BKG		Mean CCL21dc-mCherry intensity	Intensity - BKG
20nM siCTRL	16.2501		20nM siCTRL	38.7722		20nM siCTRL	85.9778		20nM siCTRL-1	15.0035
siRAB6	70.0049		siRAB6	107.98		siRAB6	88.1911		20nM siCTRL-2	13.1715
									siRAB6-1	140.183
Sample type	Intensity - BKG		Sample type	Intensity - BKG		Sample type	Intensity - BKG		siRAB6-2	156.912
20nM siCTRL	6.63631		20nM siCTRL	45.5563		20nM siCTRL	25.5519
20nM siCTRL	8.73031		20nM siCTRL	24.6452		20nM siCTRL	69.7919		Sample type	Replicate number	Int - BKG
20nM siCTRL	4.74431		20nM siCTRL	49.2032		20nM siCTRL	19.6359		20nM siCTRL	1	35.7213
20nM siCTRL	7.32131		20nM siCTRL	36.0872		20nM siCTRL	169.105		20nM siCTRL	1	17.8533
20nM siCTRL	15.3533		20nM siCTRL	13.1653		20nM siCTRL	51.9519		20nM siCTRL	1	17.2163
20nM siCTRL	5.62731		20nM siCTRL	50.7623		20nM siCTRL	32.4079		20nM siCTRL	1	32.5733
20nM siCTRL	11.7033		20nM siCTRL	65.4183		20nM siCTRL	139.075		20nM siCTRL	1	20.4263
20nM siCTRL	18.7693		20nM siCTRL	29.2353		20nM siCTRL	95.3179		20nM siCTRL	1	7.50334
20nM siCTRL	12.5463		20nM siCTRL	111.52		20nM siCTRL	113.965		20nM siCTRL	1	13.4893
20nM siCTRL	19.1963		20nM siCTRL	8.15925		20nM siCTRL	52.8229		20nM siCTRL	1	28.3773
20nM siCTRL	14.7723		20nM siCTRL	24.5743		20nM siCTRL	71.4759		20nM siCTRL	1	31.1143
20nM siCTRL	21.5873		20nM siCTRL	99.3013		20nM siCTRL	146.102		20nM siCTRL	1	11.0323
20nM siCTRL	16.8653		20nM siCTRL	8.47525		20nM siCTRL	111.002		20nM siCTRL	1	18.0773
20nM siCTRL	23.1863		20nM siCTRL	59.4643		20nM siCTRL	85.2199		20nM siCTRL	1	15.8953
20nM siCTRL	34.8633		20nM siCTRL	74.3353		20nM siCTRL	24.8959		20nM siCTRL	1	17.1833
20nM siCTRL	4.29131		20nM siCTRL	19.1652		20nM siCTRL	76.5629		20nM siCTRL	1	13.5833
20nM siCTRL	18.9823		20nM siCTRL	12.4363		20nM siCTRL	67.6489		20nM siCTRL	1	6.20634
20nM siCTRL	40.7323		20nM siCTRL	23.0983		20nM siCTRL	34.7679		20nM siCTRL	1	15.2603
20nM siCTRL	25.9053		20nM siCTRL	24.3622		20nM siCTRL	145.161		20nM siCTRL	1	10.5983
20nM siCTRL	15.6123		20nM siCTRL	14.2273		20nM siCTRL	55.6889		20nM siCTRL	1	-0.0036604
20nM siCTRL	22.2963		20nM siCTRL	20.3413		20nM siCTRL	47.4499		20nM siCTRL	1	14.9303
20nM siCTRL	5.01531		20nM siCTRL	69.7562		20nM siCTRL	210.716		20nM siCTRL	1	6.26434
20nM siCTRL	27.8463		20nM siCTRL	19.9683		20nM siCTRL	231.796		20nM siCTRL	1	10.7793
20nM siCTRL	7.48031		20nM siCTRL	27.2752		20nM siCTRL	35.8249		20nM siCTRL	1	-2.51566
20nM siCTRL	16.1873		siRAB6	194.171		20nM siCTRL	115.213		20nM siCTRL	1	22.1603
siRAB6	49.4363		siRAB6	52.9803		20nM siCTRL	88.7369		20nM siCTRL	1	11.3353
siRAB6	82.9663		siRAB6	101.087		20nM siCTRL	39.2579		20nM siCTRL	1	0.0263396
siRAB6	40.5123		siRAB6	76.0002		20nM siCTRL	74.3349		20nM siCTRL	2	5.07934
siRAB6	26.8673		siRAB6	117.475		20nM siCTRL	118.104		20nM siCTRL	2	24.2063
siRAB6	187.365		siRAB6	25.4142		20nM siCTRL	29.7529		20nM siCTRL	2	10.4663
siRAB6	67.3023		siRAB6	62.1652		siRAB6	109.562		20nM siCTRL	2	7.48434
siRAB6	66.7403		siRAB6	46.8933		siRAB6	152.292		20nM siCTRL	2	17.6793
siRAB6	64.9783		siRAB6	245.449		siRAB6	196.222		20nM siCTRL	2	-3.82866
siRAB6	28.1493		siRAB6	45.5983		siRAB6	146.589		20nM siCTRL	2	25.4133
siRAB6	16.8663		siRAB6	118.626		siRAB6	99.4809		20nM siCTRL	2	17.2353
siRAB6	136.257		siRAB6	81.8222		siRAB6	70.4969		20nM siCTRL	2	-9.99266
siRAB6	87.4013		siRAB6	107.406		siRAB6	76.6599		20nM siCTRL	2	34.5253
siRAB6	37.4103		siRAB6	16.9503		siRAB6	23.4499		20nM siCTRL	2	44.4533
siRAB6	82.8873		siRAB6	24.8862		siRAB6	14.8649		20nM siCTRL	2	40.1533
siRAB6	38.6203		siRAB6	164.313		siRAB6	62.8869		20nM siCTRL	2	24.5503
siRAB6	141.166		siRAB6	56.2692		siRAB6	181.256		20nM siCTRL	2	11.0103
siRAB6	69.4963		siRAB6	153.328		siRAB6	71.4499		20nM siCTRL	2	28.1383
siRAB6	31.1863		siRAB6	78.7132		siRAB6	120.65		20nM siCTRL	2	6.21634
siRAB6	98.9213		siRAB6	70.9013		siRAB6	111.373		20nM siCTRL	2	-3.62966
siRAB6	123.209		siRAB6	171.59		siRAB6	93.1869		20nM siCTRL	2	9.18034
siRAB6	17.4403		siRAB6	22.5363		siRAB6	33.7309		20nM siCTRL	2	14.4083
siRAB6	54.0403		siRAB6	33.6782		siRAB6	129.148		20nM siCTRL	2	-2.40266
siRAB6	71.2883		siRAB6	23.0413		siRAB6	69.5049		20nM siCTRL	2	11.1733
siRAB6	59.6073		siRAB6	208.853		siRAB6	28.6699		20nM siCTRL	2	3.10334
			siRAB6	215.188		siRAB6	124.6		20nM siCTRL	2	7.18434
			siRAB6	314.463		siRAB6	16.4869		20nM siCTRL	2	9.92634
			siRAB6	91.0102		siRAB6	59.0629		20nM siCTRL	2	-2.44766
			siRAB6	99.9392		siRAB6	55.5389		siRAB6	1	174.862
			siRAB6	218.641		siRAB6	69.4249		siRAB6	1	126.682
									siRAB6	1	83.6653
									siRAB6	1	60.3173
									siRAB6	1	54.2323
									siRAB6	1	120.923
									siRAB6	1	135.883
									siRAB6	1	253.686
									siRAB6	1	171.834
									siRAB6	1	402.29
									siRAB6	1	173.15
									siRAB6	1	224.634
									siRAB6	1	101.359
									siRAB6	1	103.91
									siRAB6	1	153.138
									siRAB6	1	179.339
									siRAB6	1	114.624
									siRAB6	1	84.7933
									siRAB6	1	37.2953
									siRAB6	1	26.0283
									siRAB6	1	316.996
									siRAB6	1	270.867
									siRAB6	1	58.3383
									siRAB6	1	10.3303
									siRAB6	1	65.4033
									siRAB6	2	112.612
									siRAB6	2	23.1023
									siRAB6	2	99.8403
									siRAB6	2	145.043
									siRAB6	2	285.654
									siRAB6	2	201.608
									siRAB6	2	401.808
									siRAB6	2	272.494
									siRAB6	2	337.473
									siRAB6	2	150.215
									siRAB6	2	96.1353
									siRAB6	2	51.1573
									siRAB6	2	62.5503
									siRAB6	2	162.885
									siRAB6	2	59.1573
									siRAB6	2	31.6493
									siRAB6	2	29.1423
									siRAB6	2	43.9823
									siRAB6	2	74.8413
									siRAB6	2	37.3103
									siRAB6	2	63.4913
									siRAB6	2	477.942
									siRAB6	2	181.959
									siRAB6	2	278.387
									siRAB6	2	135.868
									siRAB6	2	263.409

## Sheet: Description
Tab	Description
Multicorner CCL21 intensity	Data shows mean CCL21dC-mCherry intensity in the multicellular corner areas, with background reduced. The data represents five biological replicates in four experiments. Averages per biological replicates were plotted in Fig.6D and all multicellular junction values in Fig.6E. Data is related to Fig. 6C.
