# Supplementary material for: Spatially targeted chemokine exocytosis guides transmigration at lymphatic endothelial multicellular junctions
Source: EMBO J. 2024 Jun 14;43(15):4. doi: 10.1038/s44318-024-00129-x (PMC11294460; doi:10.1038/s44318-024-00129-x)
Supplement: Supplementary file 21 — Source data Fig. 6 [file 44318_2024_129_MOESM21_ESM.zip › Figure 6/6H-I/Figure 6H-6I.xlsx]

## Sheet: siRNA-CCL2 multicorner
Mean CCL2 intensity per experiment					siCTRL					siRAB6					siELKS
					Experiment	Replicate number	Sample type	Intensity - BKG		Experiment	Replicate number	Sample type	Intensity - BKG		Experiment	Replicate number	Sample type	Intensity - BKG
Experiment	siCTRL	siRAB6	siELKS		1	1	siCTRL	4.77988		1	1	siRAB6	-2.29412		1	1	siELKS	44.6909
1	1.43223	-2.58123	66.0879		1	1	siCTRL	-7.91312		1	1	siRAB6	-13.1881		1	1	siELKS	116.02
2	-2.29354	-1.84426	74.4164		1	1	siCTRL	-8.79612		1	1	siRAB6	-5.33312		1	1	siELKS	18.5299
3	9.11575	5.21531	*30,3016636084756		1	1	siCTRL	-17.5151		1	1	siRAB6	-10.2371		1	1	siELKS	-0.857115
**4	16.4872	7.89296	58.9745		1	1	siCTRL	-2.75912		1	1	siRAB6	-6.64012		1	1	siELKS	92.9159
					1	1	siCTRL	-3.84812		1	1	siRAB6	-4.42212		1	1	siELKS	60.4289
					1	1	siCTRL	-5.63712		1	1	siRAB6	-9.46012		1	1	siELKS	19.9439
Averages between biological replicates					1	1	siCTRL	3.76388		1	1	siRAB6	-8.99812		1	1	siELKS	387.685
Experiment 3		*Mean of both			1	1	siCTRL	-11.9151		1	1	siRAB6	-0.795115		1	1	siELKS	90.8549
siELKS-1	16.4441	30.3017			1	1	siCTRL	-5.21012		1	1	siRAB6	-9.88612		1	1	siELKS	204.372
siELKS-2	44.1592				1	1	siCTRL	-10.1711		1	1	siRAB6	-7.66712		1	1	siELKS	59.9139
					1	1	siCTRL	-8.69812		1	1	siRAB6	-15.4851		1	1	siELKS	19.8069
**Experiment 4	Intensity per replicate	Mean per replicate			1	1	siCTRL	8.50888		1	1	siRAB6	-10.7901		1	1	siELKS	15.3719
siCTRL-1	21.986	16.4872			1	1	siCTRL	8.26488		1	1	siRAB6	-4.77212		1	1	siELKS	90.1309
siCTRL-2	10.9884				1	1	siCTRL	4.82788		1	1	siRAB6	12.0979		1	1	siELKS	69.5049
siRAB6-1	9.47029	7.89296			1	1	siCTRL	-5.84712		1	1	siRAB6	-12.4581		1	1	siELKS	21.9019
siRAB6-2	6.31563				1	1	siCTRL	1.67888		1	1	siRAB6	20.1909		1	1	siELKS	21.4879
siELKS-1	57.2623	58.9745			1	1	siCTRL	14.7399		1	1	siRAB6	-1.10712		1	1	siELKS	-8.67112
siELKS-2	60.6867				1	1	siCTRL	-3.29012		1	1	siRAB6	-2.48912		1	1	siELKS	24.1919
					1	1	siCTRL	-6.12512		1	1	siRAB6	5.17188		1	1	siELKS	28.3969
					1	1	siCTRL	4.61488		1	1	siRAB6	-15.0741		1	1	siELKS	17.7029
					1	1	siCTRL	-2.42712		1	1	siRAB6	18.2529		1	1	siELKS	56.0379
					1	1	siCTRL	15.5239		1	1	siRAB6	-4.31712		1	1	siELKS	75.6579
					1	1	siCTRL	-13.6201		1	1	siRAB6	8.74388		1	1	siELKS	38.3409
					1	1	siCTRL	4.26888		1	1	siRAB6	-9.40412		1	1	siELKS	17.7939
					1	1	siCTRL	-4.30612		1	1	siRAB6	-5.57012		1	1	siELKS	211.233
					1	1	siCTRL	-0.521115		1	1	siRAB6	12.0849		1	1	siELKS	425.437
					1	1	siCTRL	6.53988		1	1	siRAB6	11.9669		1	1	siELKS	59.3989
					1	1	siCTRL	-9.91912		1	1	siRAB6	-12.5951		1	1	siELKS	26.8469
					1	1	siCTRL	-3.98812		1	1	siRAB6	-5.91412		1	1	siELKS	215.927
					1	1	siCTRL	-12.9941		1	1	siRAB6	4.70088		1	1	siELKS	43.5669
					1	1	siCTRL	-2.38412		1	1	siRAB6	2.91488		1	1	siELKS	37.7699
					1	1	siCTRL	-12.7071		1	1	siRAB6	11.8679		1	1	siELKS	52.8629
					1	1	siCTRL	-4.13012		1	1	siRAB6	7.52588		1	1	siELKS	31.8859
					1	1	siCTRL	4.31688		1	1	siRAB6	20.1099		1	1	siELKS	222.096
					1	1	siCTRL	20.9879		1	1	siRAB6	10.4319		1	1	siELKS	30.4989
					1	1	siCTRL	-7.97112		1	1	siRAB6	12.9519		1	1	siELKS	5.56188
					1	1	siCTRL	2.45388		1	1	siRAB6	0.180885		1	1	siELKS	68.4519
					1	1	siCTRL	5.07388		1	1	siRAB6	-5.45912		1	1	siELKS	35.6469
					1	1	siCTRL	-5.59712		1	1	siRAB6	0.438885		1	1	siELKS	31.8609
					1	1	siCTRL	6.16588		1	1	siRAB6	15.9379		1	1	siELKS	-3.89112
					1	1	siCTRL	-10.8021		1	1	siRAB6	16.3049		1	1	siELKS	51.0279
					1	1	siCTRL	16.5419		1	1	siRAB6	0.423885		1	1	siELKS	48.3259
					1	1	siCTRL	-8.23212		1	1	siRAB6	-17.7441		1	1	siELKS	-2.16212
					1	1	siCTRL	22.7349		1	1	siRAB6	-6.36112		1	1	siELKS	27.1569
					1	1	siCTRL	2.49388		1	1	siRAB6	-12.5201		1	1	siELKS	0.388885
					1	1	siCTRL	14.0489		1	1	siRAB6	-23.4781		1	1	siELKS	1.73088
					1	1	siCTRL	-5.22712		1	1	siRAB6	-20.2191		1	1	siELKS	12.6339
					1	1	siCTRL	4.01288		1	1	siRAB6	-17.7261		1	1	siELKS	47.9339
					1	1	siCTRL	24.9309		1	1	siRAB6	-14.2431		1	1	siELKS	-5.19312
					1	1	siCTRL	26.9809		1	1	siRAB6	-11.4291		1	1	siELKS	261.816
					1	1	siCTRL	13.8439		1	1	siRAB6	-2.90112		1	1	siELKS	55.1569
					1	1	siCTRL	-10.6991		1	1	siRAB6	-18.1251		1	1	siELKS	89.5149
					1	1	siCTRL	-14.4571		2	1	siRAB6	-9.00562		1	1	siELKS	178.818
					1	1	siCTRL	4.19388		2	1	siRAB6	-1.68862		1	1	siELKS	42.3929
					1	1	siCTRL	-1.80512		2	1	siRAB6	-16.0276		1	1	siELKS	20.7319
					1	1	siCTRL	15.0869		2	1	siRAB6	-5.67362		1	1	siELKS	17.9329
					1	1	siCTRL	9.66288		2	1	siRAB6	-4.12362		1	1	siELKS	66.6299
					1	1	siCTRL	22.5719		2	1	siRAB6	-16.1556		1	1	siELKS	50.9359
					1	1	siCTRL	-1.51412		2	1	siRAB6	4.33138		1	1	siELKS	36.3219
					1	1	siCTRL	-3.99312		2	1	siRAB6	16.1794		1	1	siELKS	30.4379
					1	1	siCTRL	-3.87912		2	1	siRAB6	22.3544		1	1	siELKS	-2.93212
					1	1	siCTRL	-6.39712		2	1	siRAB6	-9.75362		1	1	siELKS	-3.38112
					1	1	siCTRL	-12.7061		2	1	siRAB6	0.274385		1	1	siELKS	108.838
					1	1	siCTRL	-8.31112		2	1	siRAB6	6.38038		1	1	siELKS	19.7029
					1	1	siCTRL	49.1839		2	1	siRAB6	-5.17162		1	1	siELKS	64.2189
					1	1	siCTRL	-5.38112		2	1	siRAB6	-13.0166		1	1	siELKS	183.029
					1	1	siCTRL	-0.858115		2	1	siRAB6	8.91638		1	1	siELKS	164.255
					1	1	siCTRL	5.31988		2	1	siRAB6	-6.17562		1	1	siELKS	63.7799
					1	1	siCTRL	-1.10512		2	1	siRAB6	-7.39162		1	1	siELKS	112.056
					1	1	siCTRL	16.2839		2	1	siRAB6	-14.5236		1	1	siELKS	120.492
					1	1	siCTRL	-3.28712		2	1	siRAB6	8.73238		1	1	siELKS	30.5199
					1	1	siCTRL	-5.45312		2	1	siRAB6	-3.73662		1	1	siELKS	62.3649
					1	1	siCTRL	7.65788		2	1	siRAB6	19.8994		1	1	siELKS	15.7939
					1	1	siCTRL	20.0689		2	1	siRAB6	-13.0996		1	1	siELKS	11.0149
					1	1	siCTRL	8.49288		2	1	siRAB6	-16.2356		1	1	siELKS	21.5399
					1	1	siCTRL	9.47388		2	1	siRAB6	-6.66062		1	1	siELKS	32.3009
					1	1	siCTRL	-17.1001		2	1	siRAB6	9.12138		1	1	siELKS	196.667
					1	1	siCTRL	4.44888		2	1	siRAB6	4.72738		1	1	siELKS	22.2249
					1	1	siCTRL	-1.88712		2	1	siRAB6	-4.96762		1	1	siELKS	29.6329
					1	1	siCTRL	-4.58412		2	1	siRAB6	-6.76362		1	1	siELKS	55.2249
					1	1	siCTRL	8.86888		2	1	siRAB6	56.5414		1	1	siELKS	63.5219
					2	1	siCTRL	-7.50262		2	1	siRAB6	-5.58862		1	1	siELKS	28.8159
					2	1	siCTRL	-3.15162		2	1	siRAB6	-6.67362		1	1	siELKS	67.7489
					2	1	siCTRL	-13.3266		2	1	siRAB6	8.66338		1	1	siELKS	49.4369
					2	1	siCTRL	-5.79662		2	1	siRAB6	16.3764		1	1	siELKS	56.8589
					2	1	siCTRL	2.39438		2	1	siRAB6	-11.6316		2	1	siELKS	31.2394
					2	1	siCTRL	-2.33462		2	1	siRAB6	-1.31662		2	1	siELKS	10.4104
					2	1	siCTRL	31.2804		2	1	siRAB6	1.11938		2	1	siELKS	122.209
					2	1	siCTRL	0.561385		2	1	siRAB6	7.27438		2	1	siELKS	100.479
					2	1	siCTRL	1.28738		2	1	siRAB6	14.2944		2	1	siELKS	140.457
					2	1	siCTRL	5.73538		2	1	siRAB6	4.16538		2	1	siELKS	32.7484
					2	1	siCTRL	-4.68362		2	1	siRAB6	3.50738		2	1	siELKS	61.1814
					2	1	siCTRL	8.71438		2	1	siRAB6	-4.49162		2	1	siELKS	-9.01362
					2	1	siCTRL	-2.82862		2	1	siRAB6	-2.96062		2	1	siELKS	6.16738
					2	1	siCTRL	20.6824		2	1	siRAB6	-10.8326		2	1	siELKS	46.8274
					2	1	siCTRL	-16.3126		2	1	siRAB6	-19.5116		2	1	siELKS	21.2264
					2	1	siCTRL	1.59038		2	1	siRAB6	-18.4066		2	1	siELKS	34.4414
					2	1	siCTRL	-6.20562		2	1	siRAB6	-2.83462		2	1	siELKS	10.6684
					2	1	siCTRL	-16.6446		2	1	siRAB6	-15.9396		2	1	siELKS	97.4144
					2	1	siCTRL	-6.50162		2	1	siRAB6	-7.87462		2	1	siELKS	38.2384
					2	1	siCTRL	27.9724		2	1	siRAB6	-3.69962		2	1	siELKS	42.5544
					2	1	siCTRL	-4.42962		2	1	siRAB6	-10.2666		2	1	siELKS	40.6734
					2	1	siCTRL	-3.53162		2	1	siRAB6	-4.10662		2	1	siELKS	7.70938
					2	1	siCTRL	25.6544		2	1	siRAB6	-13.4746		2	1	siELKS	29.6964
					2	1	siCTRL	-6.39262		2	1	siRAB6	-10.8236		2	1	siELKS	82.2774
					2	1	siCTRL	18.0834		3	1	siRAB6	9.31393		2	1	siELKS	-6.22362
					2	1	siCTRL	12.6904		3	1	siRAB6	0.655933		2	1	siELKS	30.2354
					2	1	siCTRL	5.05938		3	1	siRAB6	-1.85807		2	1	siELKS	7.17138
					2	1	siCTRL	-3.54962		3	1	siRAB6	-7.63407		2	1	siELKS	41.5194
					2	1	siCTRL	13.7964		3	1	siRAB6	10.3209		2	1	siELKS	15.4074
					2	1	siCTRL	2.89438		3	1	siRAB6	3.94093		2	1	siELKS	-6.23762
					2	1	siCTRL	-13.2186		3	1	siRAB6	-6.71007		2	1	siELKS	165.84
					2	1	siCTRL	-14.5186		3	1	siRAB6	-2.14907		2	1	siELKS	1.97838
					2	1	siCTRL	-8.54362		3	1	siRAB6	-0.209067		2	1	siELKS	52.7584
					2	1	siCTRL	20.8294		3	1	siRAB6	12.9789		2	1	siELKS	71.6994
					2	1	siCTRL	-0.0356154		3	1	siRAB6	93.0939		2	1	siELKS	35.0924
					2	1	siCTRL	-16.1946		3	1	siRAB6	-1.95707		2	1	siELKS	71.5514
					2	1	siCTRL	-14.6906		3	1	siRAB6	-2.80507		2	1	siELKS	39.1294
					2	1	siCTRL	-7.10562		3	1	siRAB6	7.76193		2	1	siELKS	-9.89162
					2	1	siCTRL	-5.78162		3	1	siRAB6	4.44693		2	1	siELKS	32.6054
					2	1	siCTRL	-9.53062		3	1	siRAB6	1.36493		2	1	siELKS	35.8154
					2	1	siCTRL	-1.71462		3	1	siRAB6	1.50593		2	1	siELKS	57.6234
					2	1	siCTRL	13.4144		3	1	siRAB6	15.0769		2	1	siELKS	137.128
					2	1	siCTRL	3.10438		3	1	siRAB6	17.4619		2	1	siELKS	7.59538
					2	1	siCTRL	-2.74262		3	1	siRAB6	5.01693		2	1	siELKS	353.582
					2	1	siCTRL	-6.44662		3	1	siRAB6	0.0829333		2	1	siELKS	72.1244
					2	1	siCTRL	-12.0396		3	1	siRAB6	0.310933		2	1	siELKS	222.055
					2	1	siCTRL	-18.7186		3	1	siRAB6	4.85793		2	1	siELKS	212.514
					2	1	siCTRL	-11.6746		3	1	siRAB6	13.7129		2	1	siELKS	182.182
					2	1	siCTRL	-0.983615		3	1	siRAB6	-6.85307		2	1	siELKS	42.7664
					2	1	siCTRL	-6.11862		3	1	siRAB6	4.76093		2	1	siELKS	275.671
					2	1	siCTRL	12.8694		3	1	siRAB6	-8.48807		2	1	siELKS	228.599
					2	1	siCTRL	-9.87062		3	1	siRAB6	1.93393		2	1	siELKS	31.4424
					2	1	siCTRL	-2.04462		3	1	siRAB6	3.27593		2	1	siELKS	64.2354
					2	1	siCTRL	-0.354615		3	1	siRAB6	-9.18207		2	1	siELKS	55.3074
					2	1	siCTRL	-17.6556		3	1	siRAB6	-3.69507		2	1	siELKS	49.4274
					2	1	siCTRL	-13.3086		3	1	siRAB6	3.80093		2	1	siELKS	66.2234
					2	1	siCTRL	-8.18862		3	1	siRAB6	10.7809		2	1	siELKS	-6.39962
					2	1	siCTRL	-10.6716		3	1	siRAB6	11.3139		2	1	siELKS	82.5074
					2	1	siCTRL	-0.790615		3	1	siRAB6	-11.5851		2	1	siELKS	6.14638
					2	1	siCTRL	-10.2056		3	1	siRAB6	-8.26407		2	1	siELKS	17.0114
					2	1	siCTRL	-7.65662		3	1	siRAB6	3.51893		2	1	siELKS	57.7804
					2	1	siCTRL	-12.9926		3	1	siRAB6	6.27593		2	1	siELKS	53.2364
					2	1	siCTRL	-1.10662		3	1	siRAB6	-1.25707		2	1	siELKS	353.45
					2	1	siCTRL	-1.19762		3	1	siRAB6	44.1289		2	1	siELKS	29.6514
					2	1	siCTRL	-12.1586		3	1	siRAB6	9.01293		2	1	siELKS	431.342
					2	1	siCTRL	-1.30962		3	1	siRAB6	2.49093		2	1	siELKS	4.55238
					2	1	siCTRL	1.43438		3	1	siRAB6	13.7749		3	1	siELKS	0.668933
					2	1	siCTRL	-14.1206		3	1	siRAB6	7.82593		3	1	siELKS	6.08293
					2	1	siCTRL	-10.3126		3	1	siRAB6	6.29093		3	1	siELKS	8.64393
					2	1	siCTRL	-3.40062		3	1	siRAB6	-7.74307		3	1	siELKS	17.8289
					3	1	siCTRL	-5.22207		3	1	siRAB6	3.87193		3	1	siELKS	-1.49207
					3	1	siCTRL	-10.8821		3	1	siRAB6	1.93993		3	1	siELKS	11.7419
					3	1	siCTRL	-4.55907		3	1	siRAB6	0.443933		3	1	siELKS	3.59693
					3	1	siCTRL	-3.92607		3	1	siRAB6	29.3209		3	1	siELKS	3.91793
					3	1	siCTRL	2.22493		3	1	siRAB6	-5.71707		3	1	siELKS	26.2859
					3	1	siCTRL	-7.97707		3	1	siRAB6	4.66593		3	1	siELKS	27.3659
					3	1	siCTRL	10.9559		3	1	siRAB6	-8.81507		3	1	siELKS	204.791
					3	1	siCTRL	13.4289		4	1	siRAB6	3.54289		3	1	siELKS	14.8799
					3	1	siCTRL	9.45693		4	1	siRAB6	3.41089		3	1	siELKS	5.04493
					3	1	siCTRL	-11.5861		4	1	siRAB6	8.33489		3	1	siELKS	-1.08007
					3	1	siCTRL	21.1329		4	1	siRAB6	11.3749		3	1	siELKS	24.3549
					3	1	siCTRL	-7.68807		4	1	siRAB6	3.55089		3	1	siELKS	7.58793
					3	1	siCTRL	-4.39607		4	1	siRAB6	6.95489		3	1	siELKS	46.9459
					3	1	siCTRL	11.6549		4	1	siRAB6	4.90589		3	1	siELKS	28.9199
					3	1	siCTRL	1.75193		4	1	siRAB6	9.51789		3	1	siELKS	12.7399
					3	1	siCTRL	1.76893		4	1	siRAB6	4.71089		3	1	siELKS	15.8699
					3	1	siCTRL	12.6869		4	1	siRAB6	9.34089		3	1	siELKS	60.5969
					3	1	siCTRL	-8.16407		4	1	siRAB6	3.72889		3	1	siELKS	2.18293
					3	1	siCTRL	60.6269		4	1	siRAB6	8.80289		3	1	siELKS	13.3759
					3	1	siCTRL	36.0879		4	1	siRAB6	15.9029		3	1	siELKS	-8.61307
					3	1	siCTRL	5.94593		4	1	siRAB6	4.05589		3	1	siELKS	8.22793
					3	1	siCTRL	8.60593		4	1	siRAB6	-0.638107		3	1	siELKS	-4.20907
					3	1	siCTRL	5.35993		4	1	siRAB6	6.87289		3	1	siELKS	49.1229
					3	1	siCTRL	10.8759		4	1	siRAB6	0.640893		3	1	siELKS	-13.5931
					3	1	siCTRL	17.3779		4	1	siRAB6	12.7319		3	1	siELKS	0.679933
					3	1	siCTRL	7.96893		4	1	siRAB6	-1.47811		3	1	siELKS	-0.222067
					3	1	siCTRL	5.53093		4	1	siRAB6	20.3149		3	1	siELKS	4.68393
					3	1	siCTRL	-3.64007		4	1	siRAB6	5.92089		3	1	siELKS	0.890933
					3	1	siCTRL	10.3209		4	1	siRAB6	-1.15011		3	1	siELKS	4.35493
					3	1	siCTRL	17.5189		4	1	siRAB6	14.2839		3	1	siELKS	12.7649
					3	1	siCTRL	29.8779		4	1	siRAB6	9.58589		3	1	siELKS	-5.85207
					3	1	siCTRL	-9.55707		4	1	siRAB6	4.20789		3	1	siELKS	-2.83207
					3	1	siCTRL	28.9759		4	1	siRAB6	17.0599		3	1	siELKS	13.8819
					3	1	siCTRL	16.3229		4	1	siRAB6	4.62489		3	1	siELKS	15.3719
					3	1	siCTRL	19.3849		4	1	siRAB6	19.6959		3	1	siELKS	2.59293
					3	1	siCTRL	15.2279		4	1	siRAB6	15.5909		3	1	siELKS	23.4319
					3	1	siCTRL	14.2139		4	1	siRAB6	4.16789		3	1	siELKS	9.08093
					3	1	siCTRL	-0.205067		4	1	siRAB6	8.88089		3	1	siELKS	19.9889
					3	1	siCTRL	14.3539		4	1	siRAB6	29.8999		3	1	siELKS	2.40093
					3	1	siCTRL	-2.38507		4	1	siRAB6	1.56789		3	1	siELKS	12.5239
					3	1	siCTRL	-3.87507		4	1	siRAB6	17.6129		3	1	siELKS	9.12393
					3	1	siCTRL	2.39093		4	1	siRAB6	17.2859		3	1	siELKS	15.0879
					3	1	siCTRL	-5.58507		4	1	siRAB6	8.95189		3	1	siELKS	12.0189
					3	1	siCTRL	11.4089		4	1	siRAB6	11.4069		3	1	siELKS	16.0959
					3	1	siCTRL	9.52593		4	1	siRAB6	13.5499		3	1	siELKS	21.5509
					3	1	siCTRL	-4.86507		4	1	siRAB6	9.68789		3	1	siELKS	53.2099
					3	1	siCTRL	-4.98407		4	1	siRAB6	14.9769		3	1	siELKS	17.6229
					3	1	siCTRL	0.286933		4	1	siRAB6	8.37189		3	1	siELKS	5.08893
					3	1	siCTRL	11.5729		4	1	siRAB6	1.59989		3	1	siELKS	28.2589
					3	1	siCTRL	0.708933		4	1	siRAB6	15.7299		3	1	siELKS	41.9639
					3	1	siCTRL	-12.4911		4	1	siRAB6	11.9059		3	1	siELKS	21.8079
					3	1	siCTRL	10.6239		4	1	siRAB6	6.03089		3	1	siELKS	33.9349
					3	1	siCTRL	26.7339		4	1	siRAB6	4.24589		3	1	siELKS	-1.23907
					3	1	siCTRL	48.0139		4	1	siRAB6	19.3099		3	1	siELKS	-1.50407
					3	1	siCTRL	9.30193		4	1	siRAB6	3.55889		3	1	siELKS	-11.4461
					3	1	siCTRL	17.5999		4	1	siRAB6	49.6209		3	1	siELKS	-4.38607
					3	1	siCTRL	18.1209		4	1	siRAB6	2.58489		3	1	siELKS	8.99293
					3	1	siCTRL	31.6529		4	1	siRAB6	4.97389		3	1	siELKS	76.6299
					3	1	siCTRL	3.01293		4	1	siRAB6	5.00489		3	1	siELKS	7.63593
					3	1	siCTRL	17.6169		4	1	siRAB6	10.8659		3	2	siELKS	9.60993
					3	1	siCTRL	2.60993		4	1	siRAB6	6.68389		3	2	siELKS	94.8069
					3	1	siCTRL	36.2249		4	1	siRAB6	5.08189		3	2	siELKS	128.229
					3	1	siCTRL	13.7709		4	1	siRAB6	10.3779		3	2	siELKS	38.4059
					3	1	siCTRL	14.5779		4	2	siRAB6	2.77489		3	2	siELKS	15.7199
					4	1	siCTRL	31.0399		4	2	siRAB6	9.20989		3	2	siELKS	1.00893
					4	1	siCTRL	20.8249		4	2	siRAB6	9.53389		3	2	siELKS	18.4739
					4	1	siCTRL	33.9619		4	2	siRAB6	11.5119		3	2	siELKS	24.0689
					4	1	siCTRL	18.8559		4	2	siRAB6	13.7599		3	2	siELKS	218.922
					4	1	siCTRL	21.6869		4	2	siRAB6	6.87689		3	2	siELKS	49.6659
					4	1	siCTRL	16.8629		4	2	siRAB6	0.845893		3	2	siELKS	115.104
					4	1	siCTRL	14.8049		4	2	siRAB6	5.40989		3	2	siELKS	54.7859
					4	1	siCTRL	76.0399		4	2	siRAB6	5.56289		3	2	siELKS	32.5159
					4	1	siCTRL	3.38989		4	2	siRAB6	4.48789		3	2	siELKS	1.86693
					4	1	siCTRL	24.9189		4	2	siRAB6	5.55089		3	2	siELKS	53.8079
					4	1	siCTRL	22.1849		4	2	siRAB6	1.89789		3	2	siELKS	3.90193
					4	1	siCTRL	23.0339		4	2	siRAB6	2.00589		3	2	siELKS	24.0939
					4	1	siCTRL	19.3419		4	2	siRAB6	2.38889		3	2	siELKS	117.254
					4	1	siCTRL	27.4539		4	2	siRAB6	7.29289		3	2	siELKS	59.9179
					4	1	siCTRL	30.5309		4	2	siRAB6	0.112893		3	2	siELKS	96.6079
					4	1	siCTRL	41.6569		4	2	siRAB6	13.6559		3	2	siELKS	100.622
					4	1	siCTRL	14.5469		4	2	siRAB6	9.29989		3	2	siELKS	1.89393
					4	1	siCTRL	20.3729		4	2	siRAB6	9.56589		3	2	siELKS	3.34393
					4	1	siCTRL	10.9819		4	2	siRAB6	6.23789		3	2	siELKS	31.4679
					4	1	siCTRL	17.3399		4	2	siRAB6	11.0489		3	2	siELKS	16.5669
					4	1	siCTRL	28.5369		4	2	siRAB6	9.79289		3	2	siELKS	10.6469
					4	1	siCTRL	14.1899		4	2	siRAB6	-2.89711		3	2	siELKS	20.5089
					4	1	siCTRL	40.5199		4	2	siRAB6	3.82389		3	2	siELKS	62.5369
					4	1	siCTRL	15.1039		4	2	siRAB6	5.75789		3	2	siELKS	58.4339
					4	1	siCTRL	9.64089		4	2	siRAB6	0.0898929		3	2	siELKS	52.4149
					4	1	siCTRL	34.9669		4	2	siRAB6	8.03489		3	2	siELKS	51.8589
					4	1	siCTRL	13.9659		4	2	siRAB6	6.12789		3	2	siELKS	14.5729
					4	1	siCTRL	18.1469		4	2	siRAB6	9.70989		3	2	siELKS	0.226933
					4	1	siCTRL	28.2719		4	2	siRAB6	10.9609		3	2	siELKS	176.348
					4	1	siCTRL	21.7729		4	2	siRAB6	5.42589		3	2	siELKS	49.1769
					4	1	siCTRL	20.4459		4	2	siRAB6	8.57689		3	2	siELKS	8.05493
					4	1	siCTRL	39.3529		4	2	siRAB6	4.94989		3	2	siELKS	63.9979
					4	1	siCTRL	23.2049		4	2	siRAB6	3.86089		3	2	siELKS	18.8739
					4	1	siCTRL	32.0449		4	2	siRAB6	7.91989		3	2	siELKS	21.5389
					4	1	siCTRL	20.5709		4	2	siRAB6	13.6189		3	2	siELKS	29.6449
					4	1	siCTRL	21.2899		4	2	siRAB6	6.36889		3	2	siELKS	12.8839
					4	1	siCTRL	31.4569		4	2	siRAB6	11.1729		3	2	siELKS	16.2959
					4	1	siCTRL	19.0639		4	2	siRAB6	13.7219		3	2	siELKS	51.7199
					4	1	siCTRL	15.3269		4	2	siRAB6	9.15089		3	2	siELKS	55.5209
					4	1	siCTRL	39.1619		4	2	siRAB6	19.0529		3	2	siELKS	89.7809
					4	1	siCTRL	43.0079		4	2	siRAB6	7.80089		3	2	siELKS	13.2759
					4	1	siCTRL	21.5849		4	2	siRAB6	5.05289		3	2	siELKS	20.1169
					4	1	siCTRL	14.3699		4	2	siRAB6	3.54789		3	2	siELKS	8.06193
					4	1	siCTRL	6.92489		4	2	siRAB6	2.22589		3	2	siELKS	11.1789
					4	1	siCTRL	10.9369		4	2	siRAB6	7.19389		3	2	siELKS	16.0609
					4	1	siCTRL	17.7389		4	2	siRAB6	0.505893		3	2	siELKS	61.4659
					4	1	siCTRL	5.36389		4	2	siRAB6	0.104893		3	2	siELKS	15.2119
					4	1	siCTRL	6.41789		4	2	siRAB6	3.12789		3	2	siELKS	17.3669
					4	1	siCTRL	12.5829		4	2	siRAB6	4.99789		4	1	siELKS	32.9979
					4	1	siCTRL	19.8749		4	2	siRAB6	3.46289		4	1	siELKS	10.0099
					4	1	siCTRL	17.8319		4	2	siRAB6	-0.141107		4	1	siELKS	18.1439
					4	1	siCTRL	22.1779		4	2	siRAB6	2.59589		4	1	siELKS	27.5889
					4	1	siCTRL	21.4179							4	1	siELKS	27.9019
					4	1	siCTRL	12.5289							4	1	siELKS	52.6469
					4	1	siCTRL	18.4059							4	1	siELKS	34.9339
					4	1	siCTRL	18.4819							4	1	siELKS	72.9999
					4	1	siCTRL	30.7639							4	1	siELKS	150.499
					4	1	siCTRL	11.0509							4	1	siELKS	19.8449
					4	1	siCTRL	30.0659							4	1	siELKS	18.5429
					4	1	siCTRL	13.0119							4	1	siELKS	25.6699
					4	1	siCTRL	16.4559							4	1	siELKS	53.9029
					4	1	siCTRL	15.2709							4	1	siELKS	36.3369
					4	2	siCTRL	2.87289							4	1	siELKS	31.8869
					4	2	siCTRL	19.4699							4	1	siELKS	64.9649
					4	2	siCTRL	23.4479							4	1	siELKS	58.0679
					4	2	siCTRL	2.92089							4	1	siELKS	139.274
					4	2	siCTRL	12.7199							4	1	siELKS	119.045
					4	2	siCTRL	9.48789							4	1	siELKS	42.1239
					4	2	siCTRL	8.39489							4	1	siELKS	72.3429
					4	2	siCTRL	5.39989							4	1	siELKS	100.169
					4	2	siCTRL	2.93289							4	1	siELKS	117.789
					4	2	siCTRL	1.61189							4	1	siELKS	26.2219
					4	2	siCTRL	42.4129							4	1	siELKS	219.078
					4	2	siCTRL	12.0169							4	1	siELKS	31.2429
					4	2	siCTRL	16.2659							4	1	siELKS	42.2869
					4	2	siCTRL	2.78089							4	1	siELKS	142.035
					4	2	siCTRL	6.58289							4	1	siELKS	40.2449
					4	2	siCTRL	8.93989							4	1	siELKS	12.0239
					4	2	siCTRL	5.01689							4	1	siELKS	27.2149
					4	2	siCTRL	26.3159							4	1	siELKS	50.3979
					4	2	siCTRL	4.74189							4	1	siELKS	48.3119
					4	2	siCTRL	14.0809							4	1	siELKS	4.61289
					4	2	siCTRL	11.2919							4	1	siELKS	9.73889
					4	2	siCTRL	29.6919							4	1	siELKS	38.4449
					4	2	siCTRL	7.74689							4	1	siELKS	64.2139
					4	2	siCTRL	12.2619							4	1	siELKS	20.4759
					4	2	siCTRL	8.82089							4	1	siELKS	33.0779
					4	2	siCTRL	16.5249							4	1	siELKS	38.5569
					4	2	siCTRL	6.01389							4	1	siELKS	26.9969
					4	2	siCTRL	3.96289							4	1	siELKS	137.826
					4	2	siCTRL	22.2069							4	1	siELKS	25.0439
					4	2	siCTRL	2.00989							4	1	siELKS	24.8529
					4	2	siCTRL	2.15089							4	1	siELKS	63.9539
					4	2	siCTRL	12.8239							4	1	siELKS	84.0759
					4	2	siCTRL	8.87089							4	1	siELKS	83.9179
					4	2	siCTRL	14.9189							4	1	siELKS	88.3739
					4	2	siCTRL	6.11289							4	1	siELKS	78.8879
					4	2	siCTRL	3.10589							4	1	siELKS	11.6449
					4	2	siCTRL	11.3179							4	1	siELKS	140.168
					4	2	siCTRL	13.3519							4	1	siELKS	71.3319
					4	2	siCTRL	18.8889							4	1	siELKS	126.424
					4	2	siCTRL	3.03689							4	1	siELKS	31.1189
					4	2	siCTRL	9.91889							4	1	siELKS	57.0459
					4	2	siCTRL	13.2699							4	1	siELKS	29.8929
					4	2	siCTRL	15.0949							4	1	siELKS	20.3289
					4	2	siCTRL	8.22589							4	1	siELKS	56.8399
					4	2	siCTRL	5.73389							4	1	siELKS	82.5969
					4	2	siCTRL	13.5049							4	1	siELKS	18.5549
					4	2	siCTRL	17.6799							4	2	siELKS	15.1789
					4	2	siCTRL	7.87489							4	2	siELKS	38.4779
					4	2	siCTRL	5.86589							4	2	siELKS	32.3619
					4	2	siCTRL	7.00689							4	2	siELKS	44.1589
					4	2	siCTRL	1.98589							4	2	siELKS	26.8589
					4	2	siCTRL	11.5459							4	2	siELKS	32.9799
					4	2	siCTRL	10.2609							4	2	siELKS	59.5259
					4	2	siCTRL	11.2099							4	2	siELKS	35.8639
					4	2	siCTRL	13.6699							4	2	siELKS	39.9509
					4	2	siCTRL	8.91489							4	2	siELKS	20.8019
					4	2	siCTRL	5.27089							4	2	siELKS	62.6729
					4	2	siCTRL	30.0449							4	2	siELKS	14.6889
					4	2	siCTRL	7.71089							4	2	siELKS	44.1529
															4	2	siELKS	44.2599
															4	2	siELKS	26.0679
															4	2	siELKS	124.39
															4	2	siELKS	90.6699
															4	2	siELKS	41.8859
															4	2	siELKS	179.806
															4	2	siELKS	76.8909
															4	2	siELKS	28.0659
															4	2	siELKS	64.8859
															4	2	siELKS	72.5489
															4	2	siELKS	50.5889
															4	2	siELKS	97.7549
															4	2	siELKS	44.3519
															4	2	siELKS	98.7429
															4	2	siELKS	35.5459
															4	2	siELKS	22.0149
															4	2	siELKS	94.9629
															4	2	siELKS	21.5149
															4	2	siELKS	43.7049
															4	2	siELKS	40.5609
															4	2	siELKS	61.3009
															4	2	siELKS	46.1269
															4	2	siELKS	135.897
															4	2	siELKS	142.111
															4	2	siELKS	15.2069
															4	2	siELKS	25.5089
															4	2	siELKS	69.6009
															4	2	siELKS	30.6039
															4	2	siELKS	79.7709
															4	2	siELKS	31.8939
															4	2	siELKS	13.4509
															4	2	siELKS	72.9039
															4	2	siELKS	47.9099
															4	2	siELKS	40.3869
															4	2	siELKS	135.814
															4	2	siELKS	39.3159
															4	2	siELKS	100.845
															4	2	siELKS	74.8039
															4	2	siELKS	103.005
															4	2	siELKS	48.1979
															4	2	siELKS	198.192
															4	2	siELKS	66.8399
															4	2	siELKS	16.0399
															4	2	siELKS	73.9009
															4	2	siELKS	77.5629
															4	2	siELKS	48.5299
															4	2	siELKS	78.5959

## Sheet: Description
Tab	Description
siRNA-CCL2 multicorner	Data shows mean CCL2 intensity from 4 experiments, with background reduction. Average values from each experiment were plotted in Fig.6H and individual values from all multicellular junctions in Fig.6I. The data is related to Fig. 6G.
