# Supplementary material for: Spatially targeted chemokine exocytosis guides transmigration at lymphatic endothelial multicellular junctions
Source: EMBO J. 2024 Jun 14;43(15):4. doi: 10.1038/s44318-024-00129-x (PMC11294460; doi:10.1038/s44318-024-00129-x)
Supplement: Supplementary file 21 — Source data Fig. 6 [file 44318_2024_129_MOESM21_ESM.zip › Figure 6/6B/Figure 6B.xlsx]

## Sheet: Distance to multi-EXP1
Distance in micrometers (Pixels X 0.07um)
	siCTRL														siRAB6
No.	20240129-1-siCTRL-101	20240129-1-siCTRL-102	20240129-1-siCTRL-104	20240129-2-siCTRL-101	20240129-2-siCTRL-102	20240129-2-siCTRL-104	20240129-5-siCTRL-100	20240129-5-siCTRL-103	20240129-5-siCTRL-104	20240129-6-siCTRL-101	20240129-6-siCTRL-102	20240129-6-siCTRL-106			20240129-3-siRAB6-102	20240129-8-siRAB6-104	Rest of the RAB6 treated samples did not show any exocytosis event.
1	5.62898	28.2142	9.64488	2.07368	1.97337	13.0572	13.6709	11.1386	3.50203	15.8084	3.70146	9.12275			3.26298	15.8129
2	10.0904	16.8229	17.3748	6.49796	5.41436	9.34654	4.92373	15.4459	3.39899	10.0871	20.6602	18.1748
3	21.0847	15.7614	5.16831	10.9341	4.57002	8.87733	11.1128	13.9801	6.70943	14.7128	25.4104	16.548
4	30.0332	11.3084	1.36269	11.8715	17.285	6.47682	16.9383	13.7497	22.6253	24.8123	6.73162	13.8258
5	3.32283	3.25549	4.35568	9.29817	8.32391	8.91583	18.4398	4.36387	10.3742	13.2636	12.0863	4.0579
6	33.6838	7.29729	2.98291	14.7364	5.61603	11.0061	11.9897	4.37255	5.58789	22.2065	19.1926	2.64761
7	37.9239	15.875	0.9499	21.3628	8.26042	22.8971	12.8639	8.28856	1.15794	28.8471	20.5026	4.08058
8	25.7835	34.5303	5.79355	23.9994	2.0538	25.2424	5.59895	8.04615	9.4129		2.25841	5.84878
9	5.60301	33.3689	2.61422	5.50361	10.258	5.32448	6.20102	27.2555	30.5851		10.9477	3.98958
10	2.2218	26.7953	29.3665	9.10497	15.5909	8.53615	8.43668	16.5135	24.0755		11.1627	16.8451
11			22.36	16.1467		13.2144	20.0729	11.6967	15.3322		12.8547
12				14.817		13.7712	31.7924	7.77819	14.279		8.52908
13				29.1681		35.6596	32.289	9.69031
14				8.21093		28.2624	40.0628
15							1.63429
16							1.1431

## Sheet: Distance to multi-EXP2
Distance in micrometers (Pixels X 0.07um)-EXP2
	siCTRL														siRAB6
No.	20240206-3-siCTRL-100	20240206-3-siCTRL-101	20240206-3-siCTRL-102	20240206-8-siCTRL-101	20240206-8-siCTRL-104	20240206-8-siCTRL-105	20240206-11-siCTRL-101	20240206-11-siCTRL-102	20240206-11-siCTRL-104	20240206-12-siCTRL-100	20240206-12-siCTRL-101	20240206-12-siCTRL-102			20240206-1-siRAB6-100	20240206-1-siRAB6-101	20240206-2-siRAB6-101	20240206-5-siRAB6-103	20240206-6-siRAB6-105	20240206-9-siRAB6-101	Rest of the RAB6 treated samples did not show any exocytosis event.
1	27.9773	3.10289	12.2048	1.39713	3.08952	4.23836	2.84088	5.49563	5.95672	6.95646	5.6651	7.57736			6.51245	3.50392	6.99531	17.3392	26.9248	11.0942
2	12.7919	14.3233	0.89313	7.55916	2.23083	1.58844	4.07715	6.97249	3.86666	16.3718	0.42	5.43606						11.7821	5.83968
3	15.4911	18.6669	33.8406	10.2963	22.0799	5.02285	5.62849	11.1007	4.64394	17.1375	5.09208	29.9317						3.22182
4	23.0926	22.9386	18.2764	20.666	17.8874	4.23122	8.79319	3.05858		15.2091	12.736	1.12
5	23.1193	23.0567	16.6545	7.72331	19.134	1.72396	3.51232	3.25241			7.6832
6	17.1076	9.94931	11.3016	11.0243	13.9444	1.53391	2.6334	6.11205			9.77193
7	16.4829	6.25058	4.82818	12.529	11.896	6.39394	3.34894	20.6548			5.51656
8	13.3598	14.5735	21.2141	24.75	5.30383	7.26152		3.2515			2.28683
9	10.7482	16.8785	26.622	17.8919	25.3348	10.0615					1.41386
10	7.81795	16.0892		11.2189	33.2168	19.1249					6.20333
11	5.89148	18.8656		7.76503	41.5676	1.57472
12	7.28266	20.2988		2.0895
13	3.92917	21.5874		2.31455
14	15.6213	3.92511		25.0328
15	23.0515	21.1904		6.21747
16				15.2678
17				15.0674
18				9.14956
19				1.6177
20				1.99437
21				8.70303
22				10.3317

## Sheet: Distance to multi-EXP3
Distance in micrometers (Pixels X 0,07um)-EXP3
	siCTRL													siRAB6
No	20240215-3-siCTRL-100	20240215-3-siCTRL-106	20240215-3-siCTRL-103	20240215-4-siCTRL-100	20240215-4-siCTRL-102	20240215-4-siCTRL-104	20240215-8-siCTRL-100	20240215-8-siCTRL-101	20240215-8-siCTRL-104	20240215-11-siCTRL-100	20240215-11-siCTRL-102	20240215-11-siCTRL-103		20240215-1-siRAB6-100	20240215-1-siRAB6-102	20240215-1-siRAB6-105	20240215-2-siRAB6-101	20240215-2-siRAB6-103	20240215-5-siRAB6-100	20240215-5-siRAB6-103	20240215-5-siRAB6-104	20240215-6-siRAB6-104	Rest of the RAB6 treated samples did not show any exocytosis event.
1	4.61307	24.5069	6.73183	1.95482	9.26338	0	3.82592	0	15.937	4.12321	6.75514	16.8459		23.596	18.4318	16.4772	0	13.8146	9.03847	22.26	0	11.833
2	10.5062	22.6994	11.0594	27.4084	24.0123	5.75848		15.1276	13.6124	4.99989	16.4933	20.5358				24.8466						9.56249
3	5.12358	18.6	13.9021	16.1144	24.9642	14.8348		31.3534	13.5724	5.43858	10.2185	18.2372										4.37724
4	5.63913	13.8963	28.6097	3.09729	15.5421	16.6889		21.7837	5.20919	1.0948	15.3885	9.71362
5	10.5402		41.8882	1.72543	10.4796	11.6362		17.759	13.8876	0.71323	10.6721	3.24464
6	13.2822		24.9516	20.3762	0	7.06062		10.9494	1.3132	5.29886	19.5479	6.09749
7	14.642		19.1486	24.4961				3.35027	4.72892	1.3965	14.2085	9.60575
8	8.93697		4.20672	20.7521					4.4457	3.35454	18.7458	13.5545
9	6.01671		9.36068	16.8759					5.99494	1.13722	27.2662	2.64187
10	25.0424		8.73656	12.6327					5.57977	5.62254	24.5554
11	13.6124		0	8.44529					8.04048	1.81734	21.5402
12	0		0	12.4298					10.2372	11.857	11.3341
13	0		21.3795	17.3826					12.553	3.90747	7.95144
14	0			9.4619					15.7849	12.1936
15				12.945					7.47845	11.221
16				7.21987					4.50534	10.1816
17				0					17.9885	8.88356
18									1.80376	3.90082
19										1.20435
20										2.82219
21										6.02504
22										9.58594
										0

## Sheet: Calculation
Frequency distribution of number of secretion events in siCTRL treated samples-3 experiments pooled
Bin Center	20240129-1-siCTRL-101	20240129-1-siCTRL-102	20240129-1-siCTRL-104	20240129-2-siCTRL-101	20240129-2-siCTRL-102	20240129-2-siCTRL-104	20240129-5-siCTRL-100	20240129-5-siCTRL-103	20240129-5-siCTRL-104	20240129-6-siCTRL-101	20240129-6-siCTRL-102	20240129-6-siCTRL-106	20240206-3-siCTRL-100	20240206-3-siCTRL-101	20240206-3-siCTRL-102	20240206-8-siCTRL-101	20240206-8-siCTRL-104	20240206-8-siCTRL-105	20240206-11-siCTRL-101	20240206-11-siCTRL-102	20240206-11-siCTRL-104	20240206-12-siCTRL-100	20240206-12-siCTRL-101	20240206-12-siCTRL-102	20240215-3-siCTRL-100	20240215-3-siCTRL-106	20240215-3-siCTRL-103	20240215-4-siCTRL-100	20240215-4-siCTRL-102	20240215-4-siCTRL-104	20240215-8-siCTRL-100	20240215-8-siCTRL-101	20240215-8-siCTRL-104	20240215-11-siCTRL-100	20240215-11-siCTRL-102	20240215-11-siCTRL-103	Mean	ST.DEV
2.5	2	1	5	1	3	0	3	2	3	0	2	4	1	2	2	5	2	6	5	3	2	0	3	1	4	0	3	4	1	1	1	2	5	13	0	2	2.61111	2.41753
7.5	2	1	3	5	4	6	3	4	3	0	2	2	3	2	0	6	1	3	2	3	1	1	6	2	4	0	3	3	1	2	0	0	5	6	2	3	2.61111	1.80915
12.5	1	1	0	4	1	4	4	4	2	3	4	1	3	2	2	5	2	1	0	1	0	0	1	0	5	1	2	3	1	2	0	1	5	4	4	1	2.08333	1.62788
17.5	0	3	1	1	2	0	2	2	1	1	1	3	4	4	2	3	2	1	0	0	0	3	0	0	0	1	1	3	1	1	0	2	3	0	4	2	1.5	1.29835
22.5	1	0	1	2	0	1	1	0	2	2	2	0	3	5	1	2	1	0	0	1	0	0	0	0	0	2	2	3	2	0	0	1	0	0	2	1	1.05556	1.16972
27.5	1	2	1	1	0	2	0	1	0	1	1	0	1	0	1	1	1	0	0	0	0	0	0	1	1	0	1	1	0	0	0	0	0	0	1	0	0.527778	0.608798
32.5	2	2	0	0	0	0	2	0	1	0	0	0	0	0	1	0	1	0	0	0	0	0	0	0	0	0	0	0	0	0	0	1	0	0	0	0	0.277778	0.614636
37.5	1	0	0	0	0	1	0	0	0	0	0	0	0	0	0	0	0	0	0	0	0	0	0	0	0	0	0	0	0	0	0	0	0	0	0	0	0.0555556	0.232311
42.5	0	0	0	0	0	0	1	0	0	0	0	0	0	0	0	0	1	0	0	0	0	0	0	0	0	0	1	0	0	0	0	0	0	0	0	0	0.0833333	0.280306
Frequency distribution of number of secretion events in siRAB6 treated samples-3 experiments pooled
Bin Center	20240129-3-siRAB6-102	20240129-8-siRAB6-104	20240206-1-siRAB6-100	20240206-1-siRAB6-101	20240206-2-siRAB6-101	20240206-5-siRAB6-103	20240206-6-siRAB6-105	20240206-9-siRAB6-101	20240215-1-siRAB6-100	20240215-1-siRAB6-102	20240215-1-siRAB6-105	20240215-2-siRAB6-101	20240215-2-siRAB6-103	20240215-5-siRAB6-100	20240215-5-siRAB6-103	20240215-5-siRAB6-104	20240215-6-siRAB6-104	Mean	ST.DEV
2.5	1	0	0	1	0	1	0	0	0	0	0	1	0	0	0	1	1	0.352941	0.492592
7.5	0	0	1	0	1	0	1	0	0	0	0	0	0	1	0	0	1	0.294118	0.469668
12.5	0	0	0	0	0	1	0	1	0	0	0	0	1	0	0	0	1	0.235294	0.437237
17.5	0	1	0	0	0	1	0	0	0	1	1	0	0	0	0	0	0	0.235294	0.437237
22.5	0	0	0	0	0	0	0	0	1	0	1	0	0	0	1	0	0	0.176471	0.392953
27.5	0	0	0	0	0	0	1	0	0	0	0	0	0	0	0	0	0	0.0588235	0.242536
32.5	0	0	0	0	0	0	0	0	0	0	0	0	0	0	0	0	0	0	0
37.5	0	0	0	0	0	0	0	0	0	0	0	0	0	0	0	0	0	0	0
42.5	0	0	0	0	0	0	0	0	0	0	0	0	0	0	0	0	0	0	0

## Sheet: Description
Tab	Description
Distance to multi-EXP1	Data shows secretion distances in siControl vs siRAB6 treated samples from experiment 1.
Distance to multi-EXP2	Data shows secretion distances in siControl vs siRAB6 treated samples from experiment 2.
Distance to multi-EXP3	Data shows secretion distances in siControl vs siRAB6 treated samples from experiment 3.
Calculation	Next the data was pooled together and frequency distribution of the number of secretion events as a function of secretion distance was claculated and plotted for siControl vs siRAB6 treated samples. Data is related to Fig. 6A and is derived from 12 siControl and 13 siRAB6 biological replicates in 3 independent experiments.
