# Supplementary material for: Spatially targeted chemokine exocytosis guides transmigration at lymphatic endothelial multicellular junctions
Source: EMBO J. 2024 Jun 14;43(15):4. doi: 10.1038/s44318-024-00129-x (PMC11294460; doi:10.1038/s44318-024-00129-x)
Supplement: Supplementary file 21 — Source data Fig. 6 [file 44318_2024_129_MOESM21_ESM.zip › Figure 6/6K/Figure 6K.xls]

## Sheet: DC TM
experiment	Biological replicate_Video	CCL21-mCherry	siRNA	number of transmigrated DCs	number of non-transmigrated DCs	total number of DCs	Transmigration ratio	Transmigration average per biological replicate	normalized to siCTRL
1	4_1	CCL21	siCTRL	18	47	65	0.276923	0.3933	0.929118
1	4_2	CCL21	siCTRL	79	76	155	0.509677
1	5_1	CCL21	siCTRL	30	45	75	0.4	0.475862	1.12416
1	5_2	CCL21	siCTRL	80	65	145	0.551724
1	6_1	CCL21	siCTRL	105	107	212	0.495283	0.400752	0.946721
1	6_2	CCL21	siCTRL	64	145	209	0.30622
3	1_1	CCL21	siCTRL	125	194	319	0.39185	0.347676	0.807722
3	1_2	CCL21	siCTRL	78	179	257	0.303502
3	2_1	CCL21	siCTRL	106	224	330	0.321212	0.343419	0.797831
3	2_2	CCL21	siCTRL	117	203	320	0.365625
3	5_1	CCL21	siCTRL	181	152	333	0.543544	0.530233	1.23184
3	5_2	CCL21	siCTRL	168	157	325	0.516923
3	6_1	CCL21	siCTRL	82	115	197	0.416244	0.50043	1.1626
3	6_2	CCL21	siCTRL	114	81	195	0.584615
4	1_1	CCL21	siCTRL	163	81	244	0.668033	0.66735	1.05717
4	1_2	CCL21	siCTRL	138	69	207	0.666667
4	2_2	CCL21	siCTRL	240	74	314	0.764331	0.764331	1.2108
4	6_1	CCL21	siCTRL	60	75	135	0.444444	0.433901	0.687357
4	6_2	CCL21	siCTRL	58	79	137	0.423358
4	9_1	CCL21	siCTRL	122	63	185	0.659459	0.588502	0.932265
1	2_1	CCL21	siRAB6	59	55	114	0.517544	0.544935	1.28734
1	2_2	CCL21	siRAB6	91	68	159	0.572327
3	3_1	CCL21	siRAB6	166	366	532	0.31203	0.347121	0.806433
3	3_2	CCL21	siRAB6	159	257	416	0.382212
3	4_1	CCL21	siRAB6	70	196	266	0.263158	0.310273	0.720828
3	4_2	CCL21	siRAB6	104	187	291	0.357388
3	7_1	CCL21	siRAB6	64	125	189	0.338624	0.397035	0.922393
3	7_2	CCL21	siRAB6	138	165	303	0.455446
3	8_1	CCL21	siRAB6	93	201	294	0.316327	0.337297	0.78361
3	8_2	CCL21	siRAB6	91	163	254	0.358268
4	3_1	CCL21	siRAB6	72	44	116	0.62069	0.572354	0.906684
4	3_2	CCL21	siRAB6	120	109	229	0.524017
4	4_1	CCL21	siRAB6	100	49	149	0.671141	0.664518	1.05268
4	4_2	CCL21	siRAB6	125	65	190	0.657895
4	7_1	CCL21	siRAB6	144	43	187	0.770053	0.7388	1.17036
4	7_2	CCL21	siRAB6	75	31	106	0.707547
4	8_1	CCL21	siRAB6	105	59	164	0.640244	0.748152	1.18517
4	8_2	CCL21	siRAB6	113	19	132	0.856061
1	4_1	CCL21 ΔC	siCTRL	112	219	331	0.338369	0.420142	0.987464
1	4_2	CCL21 ΔC	siCTRL	131	130	261	0.501916
1	5_1	CCL21 ΔC	siCTRL	127	192	319	0.398119	0.416451	0.978788
1	5_2	CCL21 ΔC	siCTRL	80	104	184	0.434783
1	6_1	CCL21 ΔC	siCTRL	106	135	241	0.439834	0.439834	1.03375
2	4_1	CCL21 ΔC	siCTRL	11	35	46	0.23913	0.23913	1.11012
2	5_1	CCL21 ΔC	siCTRL	19	110	129	0.147287	0.183018	0.849628
2	5_2	CCL21 ΔC	siCTRL	14	50	64	0.21875
2	6_1	CCL21 ΔC	siCTRL	6	20	26	0.230769	0.22408	1.04025
2	6_2	CCL21 ΔC	siCTRL	10	36	46	0.217391
3	1_1	CCL21 ΔC	siCTRL	29	95	124	0.233871	0.28881	1.03025
3	1_2	CCL21 ΔC	siCTRL	44	84	128	0.34375
3	2_1	CCL21 ΔC	siCTRL	81	217	298	0.271812	0.247417	0.882591
3	2_2	CCL21 ΔC	siCTRL	31	108	139	0.223022
3	5_1	CCL21 ΔC	siCTRL	46	143	189	0.243386	0.231121	0.824459
3	5_2	CCL21 ΔC	siCTRL	65	232	297	0.218855
3	6_1	CCL21 ΔC	siCTRL	78	104	182	0.428571	0.353968	1.26268
3	6_2	CCL21 ΔC	siCTRL	88	227	315	0.279365
1	1_1	CCL21 ΔC	siRAB6	67	94	161	0.416149	0.365217	0.858374
1	1_2	CCL21 ΔC	siRAB6	88	192	280	0.314286
1	2_1	CCL21 ΔC	siRAB6	69	300	369	0.186992	0.204865	0.481496
1	2_2	CCL21 ΔC	siRAB6	96	335	431	0.222738
1	3_1	CCL21 ΔC	siRAB6	79	228	307	0.257329	0.257329	0.604803
2	1_1	CCL21 ΔC	siRAB6	27	107	134	0.201493	0.185253	0.860003
2	1_2	CCL21 ΔC	siRAB6	12	59	71	0.169014
2	2_1	CCL21 ΔC	siRAB6	30	151	181	0.165746	0.141384	0.656346
2	2_2	CCL21 ΔC	siRAB6	22	166	188	0.117021
2	3_1	CCL21 ΔC	siRAB6	7	26	33	0.212121	0.106061	0.492366
2	3_2	CCL21 ΔC	siRAB6	0	10	10	0
3	3_1	CCL21 ΔC	siRAB6	45	282	327	0.137615	0.193408	0.68993
3	3_2	CCL21 ΔC	siRAB6	78	235	313	0.249201
3	4_1	CCL21 ΔC	siRAB6	34	137	171	0.19883	0.204254	0.72862
3	4_2	CCL21 ΔC	siRAB6	26	98	124	0.209677
3	7_1	CCL21 ΔC	siRAB6	30	123	153	0.196078	0.258039	0.920484
3	7_2	CCL21 ΔC	siRAB6	24	51	75	0.32
3	8_1	CCL21 ΔC	siRAB6	39	145	184	0.211957	0.228026	0.813418
3	8_2	CCL21 ΔC	siRAB6	62	192	254	0.244094

## Sheet: description
Tab	Description
DC TM	The data for experiment with CCL21-mCherry or CCL21ΔC-mCherry and siCTRL or siRAB6 was gathered from at least 9 biological replicates in three indipendent experiments. 2 videos/biological replicate. The number of transmigrated, non-transmigrated and total amount of DC per sample is reported. The transmigration ratio was calculated by dividing the number of transmigrated DC by the total number of …
