# Supplementary material for: Spatially targeted chemokine exocytosis guides transmigration at lymphatic endothelial multicellular junctions
Source: EMBO J. 2024 Jun 14;43(15):4. doi: 10.1038/s44318-024-00129-x (PMC11294460; doi:10.1038/s44318-024-00129-x)
Supplement: Supplementary file 21 — Source data Fig. 6 [file 44318_2024_129_MOESM21_ESM.zip › Figure 6/6J/Figure 6J.xlsx]

## Sheet: Whole cell CCL2
Mean CCL2 intensity per experiment					Experiment 1					Experiment 2					Experiment 3					Experiment 4
					Experiment	Replicate number	Sample type	Mean-Background		Experiment	Replicate number	Sample type	Mean-Background		Experiment	Replicate number	Sample type	Mean-Background		Experiment	Replicate number	Sample type	Mean-Background
Experiment	siCTRL	siRAB6	siELKS		1	1	siCTRL	20.3365		2	1	siCTRL	2.938		3	1	siCTRL	16.0117		4	1	siCTRL	17.746
1	15.6041	20.0926	22.0026		1	1	siCTRL	8.3215		2	1	siCTRL	22.155		3	1	siCTRL	19.7927		4	1	siCTRL	22.227
2	16.5647	26.055	30.3187		1	1	siCTRL	14.8395		2	1	siCTRL	17.853		3	1	siCTRL	12.3117		4	1	siCTRL	19.619
3	16.4315	24.3617	19.4684		1	1	siCTRL	19.3205		2	1	siCTRL	17.577		3	1	siCTRL	13.0427		4	1	siCTRL	16.83
4	14.6925	13.3021	19.9022		1	1	siCTRL	15.7375		2	1	siCTRL	17.286		3	1	siCTRL	14.4237		4	1	siCTRL	17.788
					1	1	siCTRL	21.9975		2	1	siCTRL	21.579		3	1	siCTRL	17.9897		4	2	siCTRL	13.952
Average per biological replicate					1	1	siCTRL	11.6475		2	1	siRAB6	32.072		3	1	siCTRL	21.4487		4	2	siCTRL	9.74
Experiment	1	3	4		1	2	siCTRL	24.6565		2	1	siRAB6	31.094		3	1	siRAB6	24.8617		4	2	siCTRL	11.634
siCTRL-1	16.0286		18.842		1	2	siCTRL	12.7895		2	1	siRAB6	24.37		3	1	siRAB6	27.2847		4	2	siCTRL	8.534
siCTRL-2	15.1795		10.543		1	2	siCTRL	7.6995		2	1	siRAB6	22.57		3	1	siRAB6	19.2377		4	2	siCTRL	8.855
siRAB6-1	20.381		14.425		1	2	siCTRL	14.5025		2	1	siRAB6	16.574		3	1	siRAB6	20.9367		4	1	siRAB6	12.776
siRAB6-2	19.8041		12.1792		1	2	siCTRL	16.7065		2	1	siRAB6	29.65		3	1	siRAB6	27.5057		4	1	siRAB6	11.256
siELKS-1	18.665	20.1009	18.055		1	2	siCTRL	18.2745		2	1	siELKS	27.902		3	1	siRAB6	32.7827		4	1	siRAB6	13.639
siELKS-2	25.3403	18.8358	21.7494		1	2	siCTRL	11.6275		2	1	siELKS	23.159		3	1	siRAB6	17.9227		4	1	siRAB6	18.721
					1	1	siRAB6	22.8235		2	1	siELKS	22.981		3	1	siELKS	16.8327		4	1	siRAB6	15.733
					1	1	siRAB6	19.5995		2	1	siELKS	24.559		3	1	siELKS	23.2527		4	2	siRAB6	14.448
					1	1	siRAB6	23.8665		2	1	siELKS	53.851		3	1	siELKS	19.6917		4	2	siRAB6	12.776
					1	1	siRAB6	24.3875		2	1	siELKS	29.46		3	1	siELKS	18.6377		4	2	siRAB6	10.608
					1	1	siRAB6	16.9285							3	1	siELKS	22.0897		4	2	siRAB6	11.157
					1	1	siRAB6	14.6805							3	2	siELKS	24.0287		4	2	siRAB6	11.907
					1	2	siRAB6	18.0415							3	2	siELKS	30.1387		4	1	siELKS	17.105
					1	2	siRAB6	16.2405							3	2	siELKS	18.3897		4	1	siELKS	22.907
					1	2	siRAB6	18.3405							3	2	siELKS	14.7977		4	1	siELKS	14.336
					1	2	siRAB6	23.6685							3	2	siELKS	11.6397		4	1	siELKS	20.191
					1	2	siRAB6	22.5665							3	2	siELKS	14.0207		4	1	siELKS	15.736
					1	2	siRAB6	26.7085												4	2	siELKS	24.329
					1	2	siRAB6	8.2295												4	2	siELKS	25.618
					1	2	siRAB6	24.6375												4	2	siELKS	17.641
					1	1	siELKS	0.4115												4	2	siELKS	19.275
					1	1	siELKS	18.1655												4	2	siELKS	21.884
					1	1	siELKS	23.7415
					1	1	siELKS	26.9425
					1	1	siELKS	20.3815
					1	1	siELKS	22.3475
					1	2	siELKS	20.0955
					1	2	siELKS	25.9095
					1	2	siELKS	28.1165
					1	2	siELKS	30.8325
					1	2	siELKS	24.2525
					1	2	siELKS	37.4945
					1	2	siELKS	18.4645
					1	2	siELKS	23.4815
					1	2	siELKS	19.4155

## Sheet: Description
Tab	Description
Whole cell CCL2	Data shows mean CCL2 intensity in siControl vs siRAB6 and siELKS treated samples. Average values from the background reduced set was used to plot the graph in Fig. 6J. Data represents 4 individual experiments. The data is related to Fig. 6G-I.
