# Supplementary material for: Spatially targeted chemokine exocytosis guides transmigration at lymphatic endothelial multicellular junctions
Source: EMBO J. 2024 Jun 14;43(15):4. doi: 10.1038/s44318-024-00129-x (PMC11294460; doi:10.1038/s44318-024-00129-x)
Supplement: Supplementary file 22 — Source data Fig. 7 [file 44318_2024_129_MOESM22_ESM.zip]

Archive with 56 entries (44 files):
- Figure 7/
- Figure 7/7I-J/
- __MACOSX/Figure 7/._7I-J
- Figure 7/.DS_Store
- __MACOSX/Figure 7/._.DS_Store
- Figure 7/7D-E/
- __MACOSX/Figure 7/._7D-E
- Figure 7/7M/
- Figure 7/7C/
- Figure 7/7B/
- __MACOSX/Figure 7/._7B
- Figure 7/7L/
- __MACOSX/Figure 7/._7L
- Figure 7/7K/
- __MACOSX/Figure 7/._7K
- Figure 7/7G/
- Figure 7/7F/
- __MACOSX/Figure 7/._7F
- Figure 7/7A/
- Figure 7/7H/
- Figure 7/7I-J/Figure 7I-7J.xlsx
- __MACOSX/Figure 7/7I-J/._Figure 7I-7J.xlsx
- Figure 7/7D-E/Figure 7D-7E.xlsx
- __MACOSX/Figure 7/7D-E/._Figure 7D-7E.xlsx
- Figure 7/7M/Figure 7M.xls
- __MACOSX/Figure 7/7M/._Figure 7M.xls
- Figure 7/7C/Figure 7C-RAB8 WT.tif
- __MACOSX/Figure 7/7C/._Figure 7C-RAB8 WT.tif
- Figure 7/7C/Figure 7C-EGFP.tif
- __MACOSX/Figure 7/7C/._Figure 7C-EGFP.tif
- Figure 7/7C/Figure 7C-RAB8 DN.tif
- __MACOSX/Figure 7/7C/._Figure 7C-RAB8 DN.tif
- Figure 7/7C/READ ME.rtf
- __MACOSX/Figure 7/7C/._READ ME.rtf
- Figure 7/7B/Figure 7B.xlsx
- __MACOSX/Figure 7/7B/._Figure 7B.xlsx
- Figure 7/7L/.DS_Store
- __MACOSX/Figure 7/7L/._.DS_Store
- Figure 7/7L/figure 7L source data.avi
- __MACOSX/Figure 7/7L/._figure 7L source data.avi
- Figure 7/7K/Figure 7K.xlsx
- __MACOSX/Figure 7/7K/._Figure 7K.xlsx
- Figure 7/7G/Figure 7G-EGFP only.tif
- __MACOSX/Figure 7/7G/._Figure 7G-EGFP only.tif
- Figure 7/7G/Figure 7G-RAB8DN.tif
- Figure 7/7G/READ ME.rtf
- __MACOSX/Figure 7/7G/._READ ME.rtf
- Figure 7/7F/Figure 7F.xlsx
- __MACOSX/Figure 7/7F/._Figure 7F.xlsx
- Figure 7/7A/Figure 7A.xlsx
- __MACOSX/Figure 7/7A/._Figure 7A.xlsx
- Figure 7/7H/Figure 7H-EGFP.tif
- Figure 7/7H/Figure 7H-RAB8 DN.tif
- Figure 7/7H/READ ME.rtf
- __MACOSX/Figure 7/7H/._READ ME.rtf
- Figure 7/7H/Figure 7H-RAB8 WT.tif
