# Supplementary material for: Spatially targeted chemokine exocytosis guides transmigration at lymphatic endothelial multicellular junctions
Source: EMBO J. 2024 Jun 14;43(15):4. doi: 10.1038/s44318-024-00129-x (PMC11294460; doi:10.1038/s44318-024-00129-x)
Supplement: Supplementary file 22 — Source data Fig. 7 [file 44318_2024_129_MOESM22_ESM.zip › Figure 7/7I-J/Figure 7I-7J.xlsx]

## Sheet: Multicorner CCL2 intensity
Experiment 1					Experiment 2					Experiment 3
Mean CCL2 intensity	Intensity - BKG	Normalized			Mean CCL2 intensity	Intensity - BKG	Normalized			Mean CCL2 intensity	Intensity - BKG	Normalized
EGFP-1	11.9183	0.889181			EGFP-1	9.11534	0.854102			EGFP-1	21.0683	1.18613
EGFP-2	14.8891	1.11082			EGFP-2	12.2295	1.1459			EGFP-2	14.4562	0.813872
Mean of EGFPs (number for normalization)	13.4037				Mean of EGFPs (number for normalization)	10.6724				Mean of EGFPs (number for normalization)	17.7623
EGFP-RAB8 DN-1		9.21319			EGFP-RAB8 DN-1		12.0005			EGFP-RAB8 DN-1		7.2049
EGFP-RAB8 DN-2		15.4121			EGFP-RAB8 DN-2		7.59721			EGFP-RAB8 DN-2		8.63648
EGFP-RAB8 WT-1		2.57996			EGFP-RAB8 WT-1		0.78621			EGFP-RAB8 WT-1		1.23992
EGFP-RAB8 WT-2		1.3896			EGFP-RAB8 WT-2		0.870904			EGFP-RAB8 WT-2		0.873638
Sample type	Replicate number	Int - BKG	Normalized		Sample type	Replicate number	Int - BKG	Normalized		Sample type	Replicate number	Int - BKG	Normalized
EGFP	1	17.2064	1.2837		EGFP	1	7.71321	0.722722		EGFP	1	20.9101	1.17722
EGFP	1	7.56138	0.564126		EGFP	1	30.6572	2.87256		EGFP	1	24.5191	1.3804
EGFP	1	6.47738	0.483253		EGFP	1	7.09821	0.665097		EGFP	1	9.58305	0.539518
EGFP	1	10.9904	0.81995		EGFP	1	1.82421	0.170927		EGFP	1	13.9061	0.782899
EGFP	1	13.9184	1.0384		EGFP	1	14.4752	1.35632		EGFP	1	7.47005	0.420558
EGFP	1	49.4224	3.68722		EGFP	1	15.4752	1.45002		EGFP	1	26.9201	1.51558
EGFP	1	8.55438	0.63821		EGFP	1	2.95221	0.27662		EGFP	1	34.6761	1.95223
EGFP	1	4.41838	0.329638		EGFP	1	3.81321	0.357295		EGFP	1	8.25905	0.464978
EGFP	1	5.56438	0.415137		EGFP	1	9.93221	0.930641		EGFP	1	14.5151	0.817185
EGFP	1	5.87238	0.438116		EGFP	1	3.77121	0.353359		EGFP	1	15.7001	0.8839
EGFP	1	9.32138	0.695433		EGFP	1	5.23721	0.490723		EGFP	1	17.0111	0.957708
EGFP	1	13.4924	1.00662		EGFP	1	7.13821	0.668845		EGFP	1	14.9761	0.843139
EGFP	1	16.4384	1.2264		EGFP	1	4.61321	0.432254		EGFP	1	56.2261	3.16548
EGFP	1	2.00438	0.149539		EGFP	1	2.66221	0.249447		EGFP	1	57.3621	3.22944
EGFP	1	8.00938	0.597549		EGFP	1	6.72221	0.629866		EGFP	1	42.5231	2.39401
EGFP	1	19.0794	1.42344		EGFP	1	6.46121	0.605411		EGFP	1	14.6471	0.824617
EGFP	1	17.5704	1.31086		EGFP	1	19.3742	1.81535		EGFP	1	17.4141	0.980397
EGFP	1	2.82338	0.210642		EGFP	1	0.750205	0.0702937		EGFP	1	57.6371	3.24492
EGFP	1	17.4364	1.30086		EGFP	1	7.47821	0.700703		EGFP	1	49.5881	2.79177
EGFP	1	36.5664	2.72808		EGFP	1	-2.30979	-0.216426		EGFP	1	40.6481	2.28845
EGFP	1	6.00938	0.448337		EGFP	1	-0.729795	-0.0683813		EGFP	1	13.4401	0.756664
EGFP	1	10.2544	0.76504		EGFP	1	0.082205	0.00770255		EGFP	1	7.90905	0.445273
EGFP	1	21.8154	1.62756		EGFP	1	-1.19579	-0.112045		EGFP	1	9.40705	0.529609
EGFP	1	4.97438	0.371119		EGFP	1	1.21021	0.113395		EGFP	1	10.0201	0.564121
EGFP	1	20.6984	1.54423		EGFP	1	12.9552	1.21389		EGFP	1	10.0041	0.56322
EGFP	1	5.76838	0.430357		EGFP	1	12.9652	1.21483		EGFP	1	17.5061	0.985576
EGFP	1	5.91238	0.4411		EGFP	1	11.4412	1.07203		EGFP	1	24.3651	1.37173
EGFP	1	3.30938	0.2469		EGFP	1	28.6452	2.68404		EGFP	1	17.6851	0.995654
EGFP	1	10.0764	0.75176		EGFP	1	5.11221	0.47901		EGFP	1	15.1531	0.853104
EGFP	1	15.7994	1.17873		EGFP	1	9.04721	0.847717		EGFP	1	7.78205	0.438123
EGFP	1	10.4514	0.779738		EGFP	1	30.9472	2.89973		EGFP	1	5.35905	0.30171
EGFP	1	6.21338	0.463557		EGFP	1	11.9802	1.12254		EGFP	1	7.78105	0.438067
EGFP	1	7.95838	0.593744		EGFP	1	7.24821	0.679152		EGFP	1	17.8511	1.005
EGFP	1	7.81738	0.583225		EGFP	1	5.11121	0.478916		EGFP	1	16.6621	0.93806
EGFP	1	7.35538	0.548757		EGFP	1	14.0732	1.31865		EGFP	1	17.1851	0.967504
EGFP	2	4.45938	0.332697		EGFP	1	23.4202	2.19446		EGFP	1	15.8581	0.892795
EGFP	2	6.14438	0.458409		EGFP	2	16.5292	1.54878		EGFP	2	6.49405	0.36561
EGFP	2	3.99038	0.297707		EGFP	2	28.2242	2.64459		EGFP	2	20.5321	1.15594
EGFP	2	6.69738	0.499666		EGFP	2	7.1442	0.669407		EGFP	2	15.5411	0.874948
EGFP	2	6.56038	0.489445		EGFP	2	5.42321	0.508151		EGFP	2	7.45005	0.419432
EGFP	2	7.48638	0.55853		EGFP	2	10.6522	0.998104		EGFP	2	8.18505	0.460812
EGFP	2	11.8834	0.886574		EGFP	2	5.47621	0.513117		EGFP	2	27.4171	1.54356
EGFP	2	4.27638	0.319044		EGFP	2	12.2292	1.14587		EGFP	2	11.6471	0.655719
EGFP	2	6.53538	0.48758		EGFP	2	8.9062	0.834505		EGFP	2	8.47905	0.477364
EGFP	2	14.3144	1.06794		EGFP	2	1.78721	0.16746		EGFP	2	13.6251	0.767079
EGFP	2	8.46338	0.631421		EGFP	2	23.3912	2.19174		EGFP	2	32.9681	1.85607
EGFP	2	11.7214	0.874487		EGFP	2	33.6762	3.15544		EGFP	2	2.48705	0.140019
EGFP	2	25.4674	1.90002		EGFP	2	20.2422	1.89668		EGFP	2	12.3951	0.697831
EGFP	2	12.1104	0.903509		EGFP	2	29.3292	2.74813		EGFP	2	15.5261	0.874104
EGFP	2	8.81138	0.657383		EGFP	2	11.0082	1.03146		EGFP	2	8.85905	0.498757
EGFP	2	23.5424	1.75641		EGFP	2	13.6742	1.28126		EGFP	2	9.11905	0.513395
EGFP	2	25.6144	1.91099		EGFP	2	3.87921	0.363479		EGFP	2	10.6421	0.599139
EGFP	2	15.7654	1.17619		EGFP	2	13.8552	1.29822		EGFP	2	13.9131	0.783293
EGFP	2	5.22638	0.38992		EGFP	2	1.06721	0.0999964		EGFP	2	9.30905	0.524092
EGFP	2	9.32938	0.696029		EGFP	2	6.86221	0.642984		EGFP	2	1.85405	0.104382
EGFP	2	39.6294	2.9566		EGFP	2	10.6482	0.99773		EGFP	2	8.40005	0.472916
EGFP	2	51.6014	3.84978		EGFP	2	3.55321	0.332933		EGFP	2	34.3451	1.9336
EGFP	2	45.1214	3.36633		EGFP	2	2.30921	0.216371		EGFP	2	16.9221	0.952698
EGFP	2	6.27438	0.468108		EGFP	2	8.81321	0.825791		EGFP	2	17.1511	0.96559
EGFP	2	17.7064	1.32101		EGFP	2	14.8402	1.39052		EGFP	2	39.4431	2.22061
EGFP	2	14.4714	1.07965		EGFP	2	16.6212	1.5574		EGFP	2	8.05005	0.453211
EGFP	2	13.9124	1.03795		EGFP	2	13.1712	1.23413		EGFP	2	0.299054	0.0168365
EGFP	2	13.9804	1.04302		EGFP	2	15.1552	1.42003		EGFP	2	10.7741	0.60657
EGFP	2	10.6874	0.797345		EGFP	2	9.93421	0.930828		EGFP	2	4.09905	0.230773
EGFP-RAB8 DN	1	33.7734	2.5197		EGFP	2	9.03921	0.846967		EGFP	2	14.2391	0.801647
EGFP-RAB8 DN	1	137.08	10.227		EGFP	2	12.5612	1.17698		EGFP	2	-0.290946	-0.01638
EGFP-RAB8 DN	1	49.9844	3.72914		EGFP	2	7.32621	0.68646		EGFP	2	1.28105	0.0721223
EGFP-RAB8 DN	1	195.236	14.5658		EGFP	2	4.99121	0.467673		EGFP	2	4.34205	0.244454
EGFP-RAB8 DN	1	127.458	9.50918		EGFP	2	16.4532	1.54165		EGFP	2	26.3941	1.48596
EGFP-RAB8 DN	1	47.0084	3.50712		EGFP	2	17.0302	1.59572		EGFP	2	69.6191	3.91949
EGFP-RAB8 DN	1	54.4044	4.0589		EGFP-RAB8 DN	1	87.3922	8.18859		EGFP-RAB8 DN	1	48.6161	2.73704
EGFP-RAB8 DN	1	524.134	39.1037		EGFP-RAB8 DN	1	166.146	15.5678		EGFP-RAB8 DN	1	79.7891	4.49206
EGFP-RAB8 DN	1	57.2224	4.26914		EGFP-RAB8 DN	1	16.7402	1.56855		EGFP-RAB8 DN	1	171.621	9.66212
EGFP-RAB8 DN	1	126.496	9.43741		EGFP-RAB8 DN	1	68.6702	6.43435		EGFP-RAB8 DN	1	114.639	6.45408
EGFP-RAB8 DN	1	132.073	9.85349		EGFP-RAB8 DN	1	89.2082	8.35875		EGFP-RAB8 DN	1	93.0461	5.23842
EGFP-RAB8 DN	1	22.7954	1.70068		EGFP-RAB8 DN	1	110.902	10.3915		EGFP-RAB8 DN	1	79.8461	4.49527
EGFP-RAB8 DN	1	70.4114	5.25313		EGFP-RAB8 DN	1	55.0922	5.1621		EGFP-RAB8 DN	1	58.5521	3.29643
EGFP-RAB8 DN	1	409.227	30.5309		EGFP-RAB8 DN	1	24.3022	2.2771		EGFP-RAB8 DN	1	148.862	8.38081
EGFP-RAB8 DN	1	96.4774	7.19781		EGFP-RAB8 DN	1	215.86	20.226		EGFP-RAB8 DN	1	42.3941	2.38675
EGFP-RAB8 DN	1	48.1554	3.59269		EGFP-RAB8 DN	1	459.487	43.0536		EGFP-RAB8 DN	1	198.717	11.1876
EGFP-RAB8 DN	1	67.9144	5.06683		EGFP-RAB8 DN	1	9.62721	0.902063		EGFP-RAB8 DN	1	40.0061	2.25231
EGFP-RAB8 DN	1	230.898	17.2264		EGFP-RAB8 DN	1	227.325	21.3002		EGFP-RAB8 DN	1	170.746	9.61286
EGFP-RAB8 DN	1	130.298	9.72107		EGFP-RAB8 DN	1	89.7762	8.41197		EGFP-RAB8 DN	1	221.102	12.4479
EGFP-RAB8 DN	1	92.9184	6.93229		EGFP-RAB8 DN	1	104.698	9.81015		EGFP-RAB8 DN	1	107.144	6.03212
EGFP-RAB8 DN	1	106.294	7.93022		EGFP-RAB8 DN	1	38.3452	3.59292		EGFP-RAB8 DN	1	173.215	9.75186
EGFP-RAB8 DN	1	29.3894	2.19263		EGFP-RAB8 DN	1	95.7282	8.96967		EGFP-RAB8 DN	1	50.5931	2.84835
EGFP-RAB8 DN	1	32.8814	2.45315		EGFP-RAB8 DN	1	840.084	78.7153		EGFP-RAB8 DN	1	44.8481	2.52491
EGFP-RAB8 DN	1	147.605	11.0123		EGFP-RAB8 DN	1	318.896	29.8804		EGFP-RAB8 DN	1	22.0091	1.23909
EGFP-RAB8 DN	1	163.99	12.2347		EGFP-RAB8 DN	1	6.89021	0.645608		EGFP-RAB8 DN	1	378.88	21.3306
EGFP-RAB8 DN	1	32.6764	2.43786		EGFP-RAB8 DN	1	43.4392	4.07022		EGFP-RAB8 DN	1	181.062	10.1936
EGFP-RAB8 DN	1	26.5824	1.98321		EGFP-RAB8 DN	1	92.6472	8.68098		EGFP-RAB8 DN	1	86.0491	4.84449
EGFP-RAB8 DN	1	272.165	20.3052		EGFP-RAB8 DN	1	29.1972	2.73576		EGFP-RAB8 DN	1	114.086	6.42295
EGFP-RAB8 DN	1	185.774	13.8599		EGFP-RAB8 DN	1	58.8612	5.51525		EGFP-RAB8 DN	1	215.157	12.1132
EGFP-RAB8 DN	1	24.5304	1.83012		EGFP-RAB8 DN	1	45.0382	4.22005		EGFP-RAB8 DN	1	224.507	12.6396
EGFP-RAB8 DN	1	52.4534	3.91335		EGFP-RAB8 DN	1	72.8762	6.82845		EGFP-RAB8 DN	1	101.8	5.73126
EGFP-RAB8 DN	1	223.397	16.6668		EGFP-RAB8 DN	1	25.1952	2.36077		EGFP-RAB8 DN	1	196.084	11.0394
EGFP-RAB8 DN	2	44.9144	3.35089		EGFP-RAB8 DN	1	91.0202	8.52853		EGFP-RAB8 DN	1	137.227	7.72577
EGFP-RAB8 DN	2	189.313	14.124		EGFP-RAB8 DN	1	68.4332	6.41214		EGFP-RAB8 DN	1	118.887	6.69324
EGFP-RAB8 DN	2	328.045	24.4742		EGFP-RAB8 DN	1	121.546	11.3888		EGFP-RAB8 DN	1	247.886	13.9558
EGFP-RAB8 DN	2	62.3784	4.65381		EGFP-RAB8 DN	1	168.804	15.8168		EGFP-RAB8 DN	1	38.0141	2.14016
EGFP-RAB8 DN	2	82.6024	6.16265		EGFP-RAB8 DN	2	82.9812	7.77528		EGFP-RAB8 DN	1	53.4271	3.0079
EGFP-RAB8 DN	2	40.9814	3.05746		EGFP-RAB8 DN	2	121.488	11.3834		EGFP-RAB8 DN	1	79.9691	4.50219
EGFP-RAB8 DN	2	65.2244	4.86614		EGFP-RAB8 DN	2	66.7932	6.25848		EGFP-RAB8 DN	1	184.403	10.3817
EGFP-RAB8 DN	2	243.655	18.1782		EGFP-RAB8 DN	2	64.3532	6.02985		EGFP-RAB8 DN	2	128.244	7.22003
EGFP-RAB8 DN	2	213.475	15.9266		EGFP-RAB8 DN	2	14.4372	1.35276		EGFP-RAB8 DN	2	51.1171	2.87785
EGFP-RAB8 DN	2	381.757	28.4815		EGFP-RAB8 DN	2	139.557	13.0764		EGFP-RAB8 DN	2	61.7991	3.47924
EGFP-RAB8 DN	2	341.256	25.4598		EGFP-RAB8 DN	2	80.6622	7.55799		EGFP-RAB8 DN	2	95.7931	5.39307
EGFP-RAB8 DN	2	99.7974	7.4455		EGFP-RAB8 DN	2	77.2682	7.23998		EGFP-RAB8 DN	2	85.6241	4.82056
EGFP-RAB8 DN	2	211.696	15.7939		EGFP-RAB8 DN	2	56.6712	5.31005		EGFP-RAB8 DN	2	50.8911	2.86512
EGFP-RAB8 DN	2	105.366	7.86098		EGFP-RAB8 DN	2	48.5572	4.54978		EGFP-RAB8 DN	2	964.911	54.3237
EGFP-RAB8 DN	2	152.193	11.3546		EGFP-RAB8 DN	2	38.5352	3.61072		EGFP-RAB8 DN	2	176.604	9.94266
EGFP-RAB8 DN	2	240.541	17.9459		EGFP-RAB8 DN	2	59.7302	5.59668		EGFP-RAB8 DN	2	21.3291	1.20081
EGFP-RAB8 DN	2	89.4154	6.67094		EGFP-RAB8 DN	2	31.5212	2.95352		EGFP-RAB8 DN	2	156.426	8.80666
EGFP-RAB8 DN	2	178.232	13.2972		EGFP-RAB8 DN	2	48.8652	4.57864		EGFP-RAB8 DN	2	139.624	7.86072
EGFP-RAB8 DN	2	62.2724	4.64591		EGFP-RAB8 DN	2	19.7372	1.84936		EGFP-RAB8 DN	2	160.842	9.05527
EGFP-RAB8 DN	2	529.7	39.5189		EGFP-RAB8 DN	2	153.544	14.387		EGFP-RAB8 DN	2	42.2221	2.37707
EGFP-RAB8 DN	2	91.8174	6.85015		EGFP-RAB8 DN	2	40.8342	3.82614		EGFP-RAB8 DN	2	193.999	10.922
EGFP-RAB8 DN	2	81.3354	6.06812		EGFP-RAB8 DN	2	12.7972	1.19909		EGFP-RAB8 DN	2	204.666	11.5225
EGFP-RAB8 DN	2	538.579	40.1814		EGFP-RAB8 DN	2	51.9822	4.8707		EGFP-RAB8 DN	2	148.73	8.37338
EGFP-RAB8 DN	2	216.032	16.1174		EGFP-RAB8 DN	2	112.561	10.5469		EGFP-RAB8 DN	2	183.938	10.3556
EGFP-RAB8 DN	2	87.5134	6.52904		EGFP-RAB8 DN	2	26.6752	2.49945		EGFP-RAB8 DN	2	424.488	23.8983
EGFP-RAB8 DN	2	62.1474	4.63658		EGFP-RAB8 DN	2	81.2592	7.61393		EGFP-RAB8 DN	2	114.416	6.44153
EGFP-RAB8 DN	2	36.8344	2.74807		EGFP-RAB8 DN	2	50.1022	4.69454		EGFP-RAB8 DN	2	115.616	6.50909
EGFP-RAB8 DN	2	229.933	17.1545		EGFP-RAB8 DN	2	51.3152	4.8082		EGFP-RAB8 DN	2	21.5161	1.21134
EGFP-RAB8 DN	2	1002.17	74.7681		EGFP-RAB8 DN	2	148.179	13.8843		EGFP-RAB8 DN	2	105.305	5.92859
EGFP-RAB8 DN	2	556.864	41.5455		EGFP-RAB8 DN	2	160.603	15.0484		EGFP-RAB8 DN	2	57.1871	3.21958
EGFP-RAB8 DN	2	29.5114	2.20173		EGFP-RAB8 DN	2	47.0632	4.40979		EGFP-RAB8 DN	2	29.7041	1.67231
EGFP-RAB8 DN	2	14.9984	1.11897		EGFP-RAB8 DN	2	58.0342	5.43777		EGFP-RAB8 DN	2	238.797	13.4441
EGFP-RAB8 WT	1	28.9534	2.1601		EGFP-RAB8 DN	2	99.6162	9.33397		EGFP-RAB8 DN	2	101.369	5.70699
EGFP-RAB8 WT	1	22.6764	1.6918		EGFP-RAB8 DN	2	130.641	12.241		EGFP-RAB8 DN	2	49.4111	2.7818
EGFP-RAB8 WT	1	12.5464	0.936038		EGFP-RAB8 DN	2	167.705	15.7139		EGFP-RAB8 DN	2	124.798	7.02603
EGFP-RAB8 WT	1	58.8214	4.38844		EGFP-RAB8 DN	2	245.364	22.9905		EGFP-RAB8 DN	2	112.394	6.32769
EGFP-RAB8 WT	1	11.9994	0.895228		EGFP-RAB8 DN	2	108.384	10.1555		EGFP-RAB8 DN	2	96.8501	5.45258
EGFP-RAB8 WT	1	44.2294	3.29979		EGFP-RAB8 DN	2	150.686	14.1192		EGFP-RAB8 DN	2	28.1761	1.58629
EGFP-RAB8 WT	1	26.1064	1.9477		EGFP-RAB8 DN	2	95.5262	8.95074		EGFP-RAB8 DN	2	185.089	10.4204
EGFP-RAB8 WT	1	41.6234	3.10536		EGFP-RAB8 DN	2	44.6012	4.1791		EGFP-RAB8 DN	2	390.432	21.981
EGFP-RAB8 WT	1	137.749	10.277		EGFP-RAB8 DN	2	68.5382	6.42198		EGFP-RAB8 WT	1	10.0061	0.563332
EGFP-RAB8 WT	1	69.6974	5.19986		EGFP-RAB8 DN	2	132.853	12.4483		EGFP-RAB8 WT	1	42.1041	2.37042
EGFP-RAB8 WT	1	56.9664	4.25004		EGFP-RAB8 DN	2	97.0712	9.09551		EGFP-RAB8 WT	1	16.7701	0.94414
EGFP-RAB8 WT	1	25.3454	1.89092		EGFP-RAB8 DN	2	55.1212	5.16482		EGFP-RAB8 WT	1	18.6101	1.04773
EGFP-RAB8 WT	1	117.908	8.7967		EGFP-RAB8 DN	2	29.2682	2.74241		EGFP-RAB8 WT	1	0.114054	0.00642115
EGFP-RAB8 WT	1	35.6234	2.65772		EGFP-RAB8 DN	2	33.9072	3.17708		EGFP-RAB8 WT	1	40.6651	2.28941
EGFP-RAB8 WT	1	4.59038	0.342471		EGFP-RAB8 WT	1	5.72121	0.536073		EGFP-RAB8 WT	1	4.85205	0.273167
EGFP-RAB8 WT	1	28.5624	2.13093		EGFP-RAB8 WT	1	14.1502	1.32586		EGFP-RAB8 WT	1	8.51605	0.479447
EGFP-RAB8 WT	1	29.9564	2.23493		EGFP-RAB8 WT	1	2.46721	0.231175		EGFP-RAB8 WT	1	10.3081	0.580335
EGFP-RAB8 WT	1	7.09238	0.529135		EGFP-RAB8 WT	1	6.34421	0.594448		EGFP-RAB8 WT	1	15.2031	0.855919
EGFP-RAB8 WT	1	32.9104	2.45532		EGFP-RAB8 WT	1	6.18721	0.579737		EGFP-RAB8 WT	1	8.74305	0.492227
EGFP-RAB8 WT	1	14.4834	1.08055		EGFP-RAB8 WT	1	4.73421	0.443592		EGFP-RAB8 WT	1	39.1291	2.20293
EGFP-RAB8 WT	1	50.7074	3.78308		EGFP-RAB8 WT	1	10.0112	0.938043		EGFP-RAB8 WT	1	15.8921	0.894709
EGFP-RAB8 WT	1	10.1074	0.754073		EGFP-RAB8 WT	1	11.3292	1.06154		EGFP-RAB8 WT	1	42.6141	2.39914
EGFP-RAB8 WT	1	18.4314	1.3751		EGFP-RAB8 WT	1	6.81821	0.638861		EGFP-RAB8 WT	1	74.5411	4.1966
EGFP-RAB8 WT	1	12.7564	0.951705		EGFP-RAB8 WT	1	9.26721	0.868331		EGFP-RAB8 WT	1	21.5661	1.21415
EGFP-RAB8 WT	1	30.6934	2.28992		EGFP-RAB8 WT	1	15.9452	1.49405		EGFP-RAB8 WT	1	8.61305	0.484908
EGFP-RAB8 WT	1	22.7184	1.69493		EGFP-RAB8 WT	1	2.33221	0.218526		EGFP-RAB8 WT	1	29.7371	1.67417
EGFP-RAB8 WT	1	30.6834	2.28917		EGFP-RAB8 WT	1	7.78821	0.72975		EGFP-RAB8 WT	1	11.4691	0.645698
EGFP-RAB8 WT	1	43.9824	3.28136		EGFP-RAB8 WT	1	8.07221	0.75636		EGFP-RAB8 WT	1	45.3611	2.55379
EGFP-RAB8 WT	1	25.4904	1.90174		EGFP-RAB8 WT	1	25.4032	2.38026		EGFP-RAB8 WT	1	11.7511	0.661575
EGFP-RAB8 WT	1	27.8964	2.08124		EGFP-RAB8 WT	1	15.6832	1.46951		EGFP-RAB8 WT	1	17.0451	0.959622
EGFP-RAB8 WT	1	10.9574	0.817488		EGFP-RAB8 WT	1	19.5392	1.83081		EGFP-RAB8 WT	1	13.5411	0.76235
EGFP-RAB8 WT	1	28.0294	2.09117		EGFP-RAB8 WT	1	23.1402	2.16822		EGFP-RAB8 WT	1	8.76105	0.49324
EGFP-RAB8 WT	1	20.8774	1.55758		EGFP-RAB8 WT	1	6.07521	0.569243		EGFP-RAB8 WT	1	20.2831	1.14192
EGFP-RAB8 WT	2	14.9694	1.11681		EGFP-RAB8 WT	1	-0.468795	-0.0439258		EGFP-RAB8 WT	1	49.1081	2.76474
EGFP-RAB8 WT	2	25.8274	1.92688		EGFP-RAB8 WT	1	3.65521	0.34249		EGFP-RAB8 WT	1	13.1101	0.738085
EGFP-RAB8 WT	2	22.5904	1.68538		EGFP-RAB8 WT	1	2.71021	0.253944		EGFP-RAB8 WT	1	14.9871	0.843759
EGFP-RAB8 WT	2	21.5504	1.60779		EGFP-RAB8 WT	1	2.96521	0.277838		EGFP-RAB8 WT	1	33.1731	1.86762
EGFP-RAB8 WT	2	21.1474	1.57773		EGFP-RAB8 WT	1	9.17821	0.859992		EGFP-RAB8 WT	1	14.1391	0.796017
EGFP-RAB8 WT	2	13.5714	1.01251		EGFP-RAB8 WT	1	7.71821	0.723191		EGFP-RAB8 WT	2	12.5381	0.705882
EGFP-RAB8 WT	2	46.6514	3.48048		EGFP-RAB8 WT	1	6.51721	0.610658		EGFP-RAB8 WT	2	26.4721	1.49035
EGFP-RAB8 WT	2	28.2834	2.11012		EGFP-RAB8 WT	1	1.46621	0.137382		EGFP-RAB8 WT	2	10.8751	0.612256
EGFP-RAB8 WT	2	12.6924	0.94693		EGFP-RAB8 WT	1	15.3832	1.4414		EGFP-RAB8 WT	2	13.9261	0.784025
EGFP-RAB8 WT	2	3.81438	0.284576		EGFP-RAB8 WT	1	19.7602	1.85152		EGFP-RAB8 WT	2	11.5861	0.652285
EGFP-RAB8 WT	2	9.25638	0.690583		EGFP-RAB8 WT	1	5.84821	0.547973		EGFP-RAB8 WT	2	11.5861	0.652285
EGFP-RAB8 WT	2	12.8424	0.958121		EGFP-RAB8 WT	1	8.1502	0.763669		EGFP-RAB8 WT	2	5.20105	0.292815
EGFP-RAB8 WT	2	61.4844	4.58712		EGFP-RAB8 WT	1	1.71521	0.160714		EGFP-RAB8 WT	2	30.6271	1.72428
EGFP-RAB8 WT	2	5.61938	0.41924		EGFP-RAB8 WT	1	1.04721	0.0981224		EGFP-RAB8 WT	2	17.8651	1.00579
EGFP-RAB8 WT	2	9.51038	0.709533		EGFP-RAB8 WT	1	4.57021	0.428225		EGFP-RAB8 WT	2	10.6911	0.601897
EGFP-RAB8 WT	2	15.2704	1.13926		EGFP-RAB8 WT	1	2.45221	0.22977		EGFP-RAB8 WT	2	27.7521	1.56242
EGFP-RAB8 WT	2	18.4014	1.37286		EGFP-RAB8 WT	2	1.50821	0.141318		EGFP-RAB8 WT	2	26.8171	1.50978
EGFP-RAB8 WT	2	9.11238	0.67984		EGFP-RAB8 WT	2	5.21721	0.488849		EGFP-RAB8 WT	2	6.26505	0.352717
EGFP-RAB8 WT	2	28.3404	2.11437		EGFP-RAB8 WT	2	1.35421	0.126888		EGFP-RAB8 WT	2	8.95005	0.503881
EGFP-RAB8 WT	2	29.5904	2.20763		EGFP-RAB8 WT	2	9.22021	0.863927		EGFP-RAB8 WT	2	6.26905	0.352943
EGFP-RAB8 WT	2	21.0164	1.56795		EGFP-RAB8 WT	2	10.1892	0.954722		EGFP-RAB8 WT	2	28.6651	1.61382
EGFP-RAB8 WT	2	4.84938	0.361794		EGFP-RAB8 WT	2	29.0162	2.7188		EGFP-RAB8 WT	2	11.0071	0.619688
EGFP-RAB8 WT	2	11.8344	0.882918		EGFP-RAB8 WT	2	6.02021	0.564089		EGFP-RAB8 WT	2	4.71605	0.26551
EGFP-RAB8 WT	2	7.15338	0.533686		EGFP-RAB8 WT	2	5.00321	0.468797		EGFP-RAB8 WT	2	12.5171	0.7047
EGFP-RAB8 WT	2	15.6774	1.16963		EGFP-RAB8 WT	2	3.7722	0.353453		EGFP-RAB8 WT	2	5.06605	0.285215
EGFP-RAB8 WT	2	27.7764	2.07229		EGFP-RAB8 WT	2	5.97421	0.559779		EGFP-RAB8 WT	2	32.6111	1.83598
EGFP-RAB8 WT	2	3.56338	0.26585		EGFP-RAB8 WT	2	18.7212	1.75416		EGFP-RAB8 WT	2	6.58705	0.370846
EGFP-RAB8 WT	2	7.51938	0.560992		EGFP-RAB8 WT	2	6.18921	0.579924		EGFP-RAB8 WT	2	23.3431	1.31419
EGFP-RAB8 WT	2	11.5324	0.860387		EGFP-RAB8 WT	2	2.03421	0.190604		EGFP-RAB8 WT	2	29.3721	1.65362
EGFP-RAB8 WT	2	13.0514	0.973714		EGFP-RAB8 WT	2	12.5662	1.17744		EGFP-RAB8 WT	2	17.2261	0.969812
EGFP-RAB8 WT	2	13.0464	0.973341		EGFP-RAB8 WT	2	20.6842	1.9381		EGFP-RAB8 WT	2	13.0991	0.737466
EGFP-RAB8 WT	2	10.8794	0.811669		EGFP-RAB8 WT	2	3.71721	0.3483		EGFP-RAB8 WT	2	23.2081	1.30659
EGFP-RAB8 WT	2	31.1904	2.327		EGFP-RAB8 WT	2	8.67121	0.812486		EGFP-RAB8 WT	2	23.0301	1.29657
EGFP-RAB8 WT	2	30.5764	2.28119		EGFP-RAB8 WT	2	17.7032	1.65878		EGFP-RAB8 WT	2	12.4181	0.699126
EGFP-RAB8 WT	2	31.7134	2.36601		EGFP-RAB8 WT	2	10.5972	0.992951		EGFP-RAB8 WT	2	18.2171	1.0256
					EGFP-RAB8 WT	2	8.38621	0.785782		EGFP-RAB8 WT	2	4.69105	0.264102
					EGFP-RAB8 WT	2	7.93121	0.743149		EGFP-RAB8 WT	2	9.44605	0.531805
					EGFP-RAB8 WT	2	4.50721	0.422322		EGFP-RAB8 WT	2	9.44605	0.531805
					EGFP-RAB8 WT	2	2.56221	0.240077
					EGFP-RAB8 WT	2	6.25921	0.586483
					EGFP-RAB8 WT	2	16.8992	1.58344
					EGFP-RAB8 WT	2	16.9572	1.58888

## Sheet: Description
Tab	Description
Multicorner CCL2 intensity	Data shows Mean CCL2 intensity at multicellular junctions with background reduced and normalized to the average of the controls within each experiment. The data represents six biological replicates in three independent experiments. Average values from each experiment were plotted in Fig.7I and all values from multicellular junctions in Fig.7J. The data is related to Fig. 7H.
