# Supplementary material for: Spatially targeted chemokine exocytosis guides transmigration at lymphatic endothelial multicellular junctions
Source: EMBO J. 2024 Jun 14;43(15):4. doi: 10.1038/s44318-024-00129-x (PMC11294460; doi:10.1038/s44318-024-00129-x)
Supplement: Supplementary file 22 — Source data Fig. 7 [file 44318_2024_129_MOESM22_ESM.zip › Figure 7/7D-E/Figure 7D-7E.xlsx]

## Sheet: Multicorner CCL21 intensity
Experiment 1					Experiment 2					Experiment 3
Mean CCL21dc-mCherry intensity	Intensity - BKG	Normalized			Mean CCL21dc-mCherry intensity	Intensity - BKG	Normalized			Mean CCL21dc-mCherry intensity	Intensity - BKG	Normalized
EGFP-1	71.4165	0.817849			EGFP-1	81.9658	0.871279			EGFP-1	129.876	1.15518
EGFP-2	103.228	1.18215			EGFP-2	106.185	1.12872			EGFP-2	94.9816	0.844816
Mean of EGFPs (number for normalization)	87.3224				Mean of EGFPs (number for normalization)	94.0753				Mean of EGFPs (number for normalization)	112.429
EGFP-RAB8 DN-1		11.755			EGFP-RAB8 DN-1		9.22576			EGFP-RAB8 DN-1		7.46561
EGFP-RAB8 DN-2		7.20553			EGFP-RAB8 DN-2		9.14313			EGFP-RAB8 DN-2		7.37071
EGFP-RAB8 WT-1		0.970069			EGFP-RAB8 WT-1		0.729389			EGFP-RAB8 WT-1		1.19325
EGFP-RAB8 WT-2		2.03667			EGFP-RAB8 WT-2		1.30939			EGFP-RAB8 WT-2		0.784458
Sample type	Replicate number	Int - BKG	Normalized		Sample type	Replicate number	Int - BKG	Normalized		Sample type	Replicate number	Int - BKG	Normalized
EGFP	1	46.5042	0.532558		EGFP	1	68.236	0.725335		EGFP	1	90.1097	0.801482
EGFP	1	61.7182	0.706785		EGFP	1	106.658	1.13375		EGFP	1	130.248	1.15849
EGFP	1	101.602	1.16353		EGFP	1	41.706	0.443326		EGFP	1	189.202	1.68286
EGFP	1	46.1162	0.528114		EGFP	1	146.253	1.55464		EGFP	1	158.646	1.41108
EGFP	1	105.461	1.20772		EGFP	1	68.498	0.72812		EGFP	1	101.362	0.901563
EGFP	1	54.0962	0.6195		EGFP	1	84.469	0.897888		EGFP	1	90.9057	0.808562
EGFP	1	35.8072	0.410057		EGFP	1	119.854	1.27402		EGFP	1	90.7137	0.806854
EGFP	1	64.6772	0.740671		EGFP	1	177.335	1.88503		EGFP	1	117.65	1.04644
EGFP	1	44.5422	0.510089		EGFP	1	61.2631	0.651213		EGFP	1	68.6107	0.610259
EGFP	1	56.5622	0.64774		EGFP	1	63.4641	0.674609		EGFP	1	363.62	3.23422
EGFP	1	46.8942	0.537024		EGFP	1	48.975	0.520594		EGFP	1	42.1647	0.375034
EGFP	1	73.0822	0.836924		EGFP	1	129.211	1.37349		EGFP	1	308.241	2.74165
EGFP	1	93.8602	1.07487		EGFP	1	36.9651	0.392931		EGFP	1	111.902	0.995311
EGFP	1	118.537	1.35747		EGFP	1	85.0121	0.90366		EGFP	1	159.212	1.41611
EGFP	1	44.7872	0.512895		EGFP	1	107.345	1.14105		EGFP	1	168.344	1.49734
EGFP	1	71.6062	0.820021		EGFP	1	128.492	1.36584		EGFP	1	172.706	1.53613
EGFP	1	30.9942	0.35494		EGFP	1	57.9791	0.616305		EGFP	1	177.767	1.58115
EGFP	1	40.8852	0.46821		EGFP	1	147.946	1.57263		EGFP	1	81.4447	0.724411
EGFP	1	60.1012	0.688268		EGFP	1	53.303	0.5666		EGFP	1	50.5387	0.449517
EGFP	1	146.718	1.68019		EGFP	1	32.0191	0.340356		EGFP	1	88.8327	0.790124
EGFP	1	71.7212	0.821338		EGFP	1	38.1441	0.405463		EGFP	1	21.9507	0.195241
EGFP	1	89.0922	1.02027		EGFP	1	123.596	1.3138		EGFP	1	73.1057	0.65024
EGFP	1	137.213	1.57134		EGFP	1	58.2701	0.619398		EGFP	2	243.195	2.1631
EGFP	2	42.1712	0.482937		EGFP	1	47.313	0.502928		EGFP	2	56.2247	0.500091
EGFP	2	86.5162	0.990767		EGFP	1	133.426	1.41829		EGFP	2	89.0717	0.792249
EGFP	2	72.1012	0.82569		EGFP	1	72.2051	0.767524		EGFP	2	97.6057	0.868155
EGFP	2	83.8072	0.959744		EGFP	1	24.3581	0.258921		EGFP	2	123.259	1.09633
EGFP	2	53.8002	0.61611		EGFP	1	20.3341	0.216147		EGFP	2	104.136	0.926236
EGFP	2	54.4502	0.623554		EGFP	1	128.707	1.36813		EGFP	2	48.8107	0.434147
EGFP	2	90.5052	1.03645		EGFP	1	47.6371	0.506372		EGFP	2	42.7417	0.380167
EGFP	2	38.8712	0.445146		EGFP	2	63.7871	0.678043		EGFP	2	111.503	0.991762
EGFP	2	85.0262	0.973704		EGFP	2	114.823	1.22054		EGFP	2	48.0647	0.427512
EGFP	2	82.6212	0.946163		EGFP	2	65.3241	0.694381		EGFP	2	51.2727	0.456046
EGFP	2	46.1952	0.529019		EGFP	2	136.866	1.45486		EGFP	2	51.6417	0.459328
EGFP	2	72.8662	0.83445		EGFP	2	76.838	0.816772		EGFP	2	33.6897	0.299653
EGFP	2	67.0572	0.767927		EGFP	2	193.935	2.06149		EGFP	2	47.5057	0.42254
EGFP	2	126.802	1.45212		EGFP	2	43.3511	0.460812		EGFP	2	47.4927	0.422424
EGFP	2	89.1932	1.02142		EGFP	2	46.6491	0.495869		EGFP	2	53.8497	0.478967
EGFP	2	96.1162	1.1007		EGFP	2	74.7111	0.794162		EGFP	2	192.308	1.71048
EGFP	2	168.526	1.92993		EGFP	2	95.4651	1.01477		EGFP	2	153.964	1.36943
EGFP	2	76.4082	0.875012		EGFP	2	42.2821	0.449449		EGFP	2	184.478	1.64084
EGFP	2	168.85	1.93364		EGFP	2	30.063	0.319564		EGFP	2	157.096	1.39729
EGFP	2	275.162	3.15111		EGFP	2	157.273	1.67178		EGFP	2	56.2537	0.500349
EGFP	2	202.952	2.32417		EGFP	2	57.8241	0.614657		EGFP	2	95.4347	0.848845
EGFP	2	107.181	1.22742		EGFP	2	130.759	1.38994		EGFP-RAB8 DN	1	924.596	8.22383
EGFP	2	160.922	1.84285		EGFP	2	287.164	3.05249		EGFP-RAB8 DN	1	243.9	2.16937
EGFP	2	105.595	1.20926		EGFP	2	186.283	1.98015		EGFP-RAB8 DN	1	1284.54	11.4254
EGFP	2	127.01	1.4545		EGFP	2	41.9821	0.44626		EGFP-RAB8 DN	1	746.411	6.63896
EGFP-RAB8 DN	1	719.77	8.24267		EGFP	2	110.889	1.17873		EGFP-RAB8 DN	1	117.785	1.04764
EGFP-RAB8 DN	1	403.965	4.62613		EGFP	2	163.601	1.73904		EGFP-RAB8 DN	1	1317.12	11.7151
EGFP-RAB8 DN	1	599.687	6.86751		EGFP	2	211.973	2.25323		EGFP-RAB8 DN	1	426.093	3.78989
EGFP-RAB8 DN	1	338.99	3.88205		EGFP	2	83.2141	0.884547		EGFP-RAB8 DN	1	500.491	4.45162
EGFP-RAB8 DN	1	1401.83	16.0535		EGFP	2	47.07	0.500344		EGFP-RAB8 DN	1	445.198	3.95982
EGFP-RAB8 DN	1	546.643	6.26006		EGFP	2	59.4651	0.632101		EGFP-RAB8 DN	1	255.906	2.27616
EGFP-RAB8 DN	1	841.258	9.63393		EGFP	2	65.6861	0.698229		EGFP-RAB8 DN	1	1445.38	12.856
EGFP-RAB8 DN	1	641.622	7.34774		EGFP	2	183.311	1.94856		EGFP-RAB8 DN	1	438.684	3.90188
EGFP-RAB8 DN	1	655.477	7.5064		EGFP	2	96.3991	1.0247		EGFP-RAB8 DN	1	356.607	3.17184
EGFP-RAB8 DN	1	1198.43	13.7242		EGFP-RAB8 DN	1	617.849	6.5676		EGFP-RAB8 DN	1	450.565	4.00755
EGFP-RAB8 DN	1	1956.24	22.4025		EGFP-RAB8 DN	1	269.089	2.86036		EGFP-RAB8 DN	1	506.889	4.50853
EGFP-RAB8 DN	1	258.353	2.95861		EGFP-RAB8 DN	1	1300.87	13.828		EGFP-RAB8 DN	1	159.409	1.41786
EGFP-RAB8 DN	1	264.499	3.029		EGFP-RAB8 DN	1	79.7101	0.847301		EGFP-RAB8 DN	1	933.557	8.30353
EGFP-RAB8 DN	1	1395.03	15.9756		EGFP-RAB8 DN	1	1086.61	11.5504		EGFP-RAB8 DN	1	1630.43	14.5018
EGFP-RAB8 DN	1	1447.97	16.5818		EGFP-RAB8 DN	1	489.086	5.19888		EGFP-RAB8 DN	1	3054.47	27.1681
EGFP-RAB8 DN	1	810.754	9.2846		EGFP-RAB8 DN	1	1379.52	14.664		EGFP-RAB8 DN	1	1457.94	12.9677
EGFP-RAB8 DN	1	481.917	5.51883		EGFP-RAB8 DN	1	798.843	8.49153		EGFP-RAB8 DN	1	596.869	5.30886
EGFP-RAB8 DN	1	465.385	5.3295		EGFP-RAB8 DN	1	2815.73	29.9306		EGFP-RAB8 DN	1	1563.96	13.9107
EGFP-RAB8 DN	1	554.642	6.35166		EGFP-RAB8 DN	1	4276.61	45.4594		EGFP-RAB8 DN	1	1832.17	16.2963
EGFP-RAB8 DN	1	1170.94	13.4094		EGFP-RAB8 DN	1	2006.42	21.3278		EGFP-RAB8 DN	1	170.518	1.51667
EGFP-RAB8 DN	1	2321.53	26.5857		EGFP-RAB8 DN	1	907.282	9.64421		EGFP-RAB8 DN	1	124.246	1.10511
EGFP-RAB8 DN	1	4107.46	47.0378		EGFP-RAB8 DN	1	678.206	7.20918		EGFP-RAB8 DN	2	193.281	1.71914
EGFP-RAB8 DN	2	177.383	2.03136		EGFP-RAB8 DN	1	740.153	7.86767		EGFP-RAB8 DN	2	1234.05	10.9763
EGFP-RAB8 DN	2	1009.4	11.5594		EGFP-RAB8 DN	1	369.982	3.93283		EGFP-RAB8 DN	2	254.748	2.26586
EGFP-RAB8 DN	2	404.437	4.63154		EGFP-RAB8 DN	1	1231.6	13.0916		EGFP-RAB8 DN	2	825.497	7.34239
EGFP-RAB8 DN	2	316.075	3.61963		EGFP-RAB8 DN	1	164.165	1.74504		EGFP-RAB8 DN	2	883.894	7.86181
EGFP-RAB8 DN	2	677.961	7.76388		EGFP-RAB8 DN	1	368.952	3.92188		EGFP-RAB8 DN	2	895.111	7.96158
EGFP-RAB8 DN	2	633.2	7.25129		EGFP-RAB8 DN	1	244.604	2.60009		EGFP-RAB8 DN	2	749.536	6.66676
EGFP-RAB8 DN	2	958.493	10.9765		EGFP-RAB8 DN	1	447.077	4.75233		EGFP-RAB8 DN	2	525.585	4.67482
EGFP-RAB8 DN	2	1141.64	13.0739		EGFP-RAB8 DN	1	863.298	9.17667		EGFP-RAB8 DN	2	471.394	4.19282
EGFP-RAB8 DN	2	1108.06	12.6893		EGFP-RAB8 DN	1	351.888	3.74049		EGFP-RAB8 DN	2	1267.61	11.2747
EGFP-RAB8 DN	2	3019.84	34.5826		EGFP-RAB8 DN	1	863.22	9.17584		EGFP-RAB8 DN	2	468.345	4.1657
EGFP-RAB8 DN	2	1052.38	12.0516		EGFP-RAB8 DN	1	440.294	4.68023		EGFP-RAB8 DN	2	252.925	2.24964
EGFP-RAB8 DN	2	222.248	2.54514		EGFP-RAB8 DN	1	409.378	4.3516		EGFP-RAB8 DN	2	254.909	2.26729
EGFP-RAB8 DN	2	282.585	3.23611		EGFP-RAB8 DN	1	103.482	1.09999		EGFP-RAB8 DN	2	103.178	0.917715
EGFP-RAB8 DN	2	463.394	5.3067		EGFP-RAB8 DN	1	129.827	1.38003		EGFP-RAB8 DN	2	762.952	6.78608
EGFP-RAB8 DN	2	265.836	3.04431		EGFP-RAB8 DN	2	745.443	7.9239		EGFP-RAB8 DN	2	1971.2	17.5328
EGFP-RAB8 DN	2	755.411	8.65083		EGFP-RAB8 DN	2	217.66	2.31368		EGFP-RAB8 DN	2	1760.45	15.6583
EGFP-RAB8 DN	2	62.1582	0.711824		EGFP-RAB8 DN	2	759.497	8.07329		EGFP-RAB8 DN	2	640.2	5.69427
EGFP-RAB8 DN	2	422.554	4.83901		EGFP-RAB8 DN	2	471.655	5.01359		EGFP-RAB8 DN	2	320.366	2.8495
EGFP-RAB8 DN	2	557.02	6.37889		EGFP-RAB8 DN	2	1036.57	11.0185		EGFP-RAB8 DN	2	934.355	8.31063
EGFP-RAB8 DN	2	416.613	4.77098		EGFP-RAB8 DN	2	1394.87	14.8272		EGFP-RAB8 DN	2	2215.83	19.7088
EGFP-RAB8 DN	2	497.11	5.69281		EGFP-RAB8 DN	2	1105.36	11.7497		EGFP-RAB8 DN	2	375.655	3.34127
EGFP-RAB8 DN	2	440.61	5.04579		EGFP-RAB8 DN	2	5242.65	55.7283		EGFP-RAB8 DN	2	160.006	1.42317
EGFP-RAB8 DN	2	297.73	3.40955		EGFP-RAB8 DN	2	208.008	2.21108		EGFP-RAB8 DN	2	2519.54	22.4101
EGFP-RAB8 DN	2	210.142	2.40651		EGFP-RAB8 DN	2	317.037	3.37004		EGFP-RAB8 DN	2	676.406	6.0163
EGFP-RAB8 DN	2	1094.88	12.5384		EGFP-RAB8 DN	2	850.801	9.04383		EGFP-RAB8 WT	1	189.038	1.6814
EGFP-RAB8 DN	2	562.685	6.44377		EGFP-RAB8 DN	2	308.605	3.28041		EGFP-RAB8 WT	1	102.408	0.910867
EGFP-RAB8 DN	2	208.487	2.38756		EGFP-RAB8 DN	2	403.134	4.28523		EGFP-RAB8 WT	1	60.6667	0.539601
EGFP-RAB8 DN	2	359.402	4.11581		EGFP-RAB8 DN	2	864.258	9.18688		EGFP-RAB8 WT	1	175.928	1.56479
EGFP-RAB8 WT	1	48.0782	0.550583		EGFP-RAB8 DN	2	1140.66	12.125		EGFP-RAB8 WT	1	186.782	1.66133
EGFP-RAB8 WT	1	85.7832	0.982373		EGFP-RAB8 DN	2	821.257	8.72979		EGFP-RAB8 WT	1	264.074	2.34881
EGFP-RAB8 WT	1	126.216	1.4454		EGFP-RAB8 DN	2	899.235	9.55867		EGFP-RAB8 WT	1	117.355	1.04381
EGFP-RAB8 WT	1	96.7592	1.10807		EGFP-RAB8 DN	2	310.959	3.30543		EGFP-RAB8 WT	1	107.279	0.954192
EGFP-RAB8 WT	1	71.0132	0.81323		EGFP-RAB8 DN	2	862.776	9.17112		EGFP-RAB8 WT	1	41.0007	0.364681
EGFP-RAB8 WT	1	127.901	1.4647		EGFP-RAB8 DN	2	1457.5	15.493		EGFP-RAB8 WT	1	158.536	1.4101
EGFP-RAB8 WT	1	70.8632	0.811512		EGFP-RAB8 DN	2	286.248	3.04276		EGFP-RAB8 WT	1	166.012	1.47659
EGFP-RAB8 WT	1	123.379	1.41292		EGFP-RAB8 DN	2	289.263	3.0748		EGFP-RAB8 WT	1	73.7667	0.656119
EGFP-RAB8 WT	1	126.035	1.44333		EGFP-RAB8 DN	2	496.888	5.28181		EGFP-RAB8 WT	1	272.683	2.42538
EGFP-RAB8 WT	1	66.9542	0.766747		EGFP-RAB8 DN	2	700.327	7.44433		EGFP-RAB8 WT	1	157.99	1.40524
EGFP-RAB8 WT	1	178.024	2.0387		EGFP-RAB8 DN	2	594.499	6.3194		EGFP-RAB8 WT	1	155.147	1.37995
EGFP-RAB8 WT	1	49.0522	0.561737		EGFP-RAB8 DN	2	578.528	6.14963		EGFP-RAB8 WT	1	122.434	1.08899
EGFP-RAB8 WT	1	77.8752	0.891812		EGFP-RAB8 WT	1	42.296	0.449598		EGFP-RAB8 WT	1	123.091	1.09483
EGFP-RAB8 WT	1	59.4002	0.68024		EGFP-RAB8 WT	1	57.9491	0.615986		EGFP-RAB8 WT	1	103.535	0.920891
EGFP-RAB8 WT	1	117.69	1.34777		EGFP-RAB8 WT	1	20.0341	0.212958		EGFP-RAB8 WT	1	89.5997	0.796946
EGFP-RAB8 WT	1	76.7172	0.878551		EGFP-RAB8 WT	1	36.076	0.383481		EGFP-RAB8 WT	1	89.3317	0.794562
EGFP-RAB8 WT	1	61.5952	0.705377		EGFP-RAB8 WT	1	56.928	0.605133		EGFP-RAB8 WT	1	195.509	1.73895
EGFP-RAB8 WT	1	62.6462	0.717413		EGFP-RAB8 WT	1	31.6401	0.336327		EGFP-RAB8 WT	1	448.438	3.98864
EGFP-RAB8 WT	1	54.6182	0.625478		EGFP-RAB8 WT	1	34.361	0.365251		EGFP-RAB8 WT	1	47.2857	0.420583
EGFP-RAB8 WT	1	121.723	1.39395		EGFP-RAB8 WT	1	56.9611	0.605484		EGFP-RAB8 WT	1	34.0967	0.303273
EGFP-RAB8 WT	1	63.0942	0.722543		EGFP-RAB8 WT	1	23.0621	0.245145		EGFP-RAB8 WT	1	60.9607	0.542216
EGFP-RAB8 WT	1	60.1532	0.688863		EGFP-RAB8 WT	1	13.306	0.14144		EGFP-RAB8 WT	1	38.0607	0.338531
EGFP-RAB8 WT	1	22.7282	0.260279		EGFP-RAB8 WT	1	34.396	0.365623		EGFP-RAB8 WT	1	78.9337	0.702077
EGFP-RAB8 WT	2	93.4852	1.07058		EGFP-RAB8 WT	1	66.688	0.70888		EGFP-RAB8 WT	1	96.4317	0.857713
EGFP-RAB8 WT	2	56.7822	0.650259		EGFP-RAB8 WT	1	27.849	0.296029		EGFP-RAB8 WT	2	58.0667	0.516475
EGFP-RAB8 WT	2	59.3992	0.680229		EGFP-RAB8 WT	1	48.904	0.51984		EGFP-RAB8 WT	2	81.1007	0.721351
EGFP-RAB8 WT	2	80.6472	0.923557		EGFP-RAB8 WT	1	78.5921	0.835417		EGFP-RAB8 WT	2	97.5667	0.867808
EGFP-RAB8 WT	2	78.9232	0.903814		EGFP-RAB8 WT	1	143.912	1.52975		EGFP-RAB8 WT	2	378.071	3.36276
EGFP-RAB8 WT	2	183.661	2.10325		EGFP-RAB8 WT	1	56.819	0.603974		EGFP-RAB8 WT	2	61.2567	0.544848
EGFP-RAB8 WT	2	186.673	2.13775		EGFP-RAB8 WT	1	44.0301	0.46803		EGFP-RAB8 WT	2	38.3217	0.340853
EGFP-RAB8 WT	2	93.8202	1.07441		EGFP-RAB8 WT	1	46.427	0.49351		EGFP-RAB8 WT	2	106.469	0.946987
EGFP-RAB8 WT	2	49.4052	0.565779		EGFP-RAB8 WT	1	46.415	0.493382		EGFP-RAB8 WT	2	33.6327	0.299146
EGFP-RAB8 WT	2	111.253	1.27405		EGFP-RAB8 WT	1	90.1631	0.958414		EGFP-RAB8 WT	2	52.0147	0.462645
EGFP-RAB8 WT	2	80.4712	0.921541		EGFP-RAB8 WT	1	140.766	1.49631		EGFP-RAB8 WT	2	119.432	1.06229
EGFP-RAB8 WT	2	104.616	1.19805		EGFP-RAB8 WT	1	151.045	1.60558		EGFP-RAB8 WT	2	116.04	1.03212
EGFP-RAB8 WT	2	116.362	1.33256		EGFP-RAB8 WT	1	196.858	2.09256		EGFP-RAB8 WT	2	67.8907	0.603855
EGFP-RAB8 WT	2	54.3562	0.622477		EGFP-RAB8 WT	1	123.032	1.3078		EGFP-RAB8 WT	2	143.819	1.2792
EGFP-RAB8 WT	2	582.392	6.66945		EGFP-RAB8 WT	1	115.543	1.2282		EGFP-RAB8 WT	2	44.0477	0.391783
EGFP-RAB8 WT	2	135.564	1.55246		EGFP-RAB8 WT	2	50.624	0.538123		EGFP-RAB8 WT	2	29.6807	0.263995
EGFP-RAB8 WT	2	209.495	2.3991		EGFP-RAB8 WT	2	87.42	0.929256		EGFP-RAB8 WT	2	33.9827	0.302259
EGFP-RAB8 WT	2	382.038	4.37503		EGFP-RAB8 WT	2	154.832	1.64583		EGFP-RAB8 WT	2	66.9657	0.595627
EGFP-RAB8 WT	2	501.749	5.74594		EGFP-RAB8 WT	2	76.5071	0.813253		EGFP-RAB8 WT	2	157.587	1.40166
EGFP-RAB8 WT	2	214.286	2.45397		EGFP-RAB8 WT	2	26.0551	0.27696		EGFP-RAB8 WT	2	119.019	1.05861
EGFP-RAB8 WT	2	263.128	3.01329		EGFP-RAB8 WT	2	91.641	0.974125		EGFP-RAB8 WT	2	111.816	0.994546
EGFP-RAB8 WT	2	274.12	3.13917		EGFP-RAB8 WT	2	38.213	0.406196		EGFP-RAB8 WT	2	75.7317	0.673597
					EGFP-RAB8 WT	2	99.6811	1.05959		EGFP-RAB8 WT	2	54.1517	0.481653
					EGFP-RAB8 WT	2	115.319	1.22582		EGFP-RAB8 WT	2	75.8457	0.674611
					EGFP-RAB8 WT	2	113.363	1.20502		EGFP-RAB8 WT	2	34.2297	0.304456
					EGFP-RAB8 WT	2	383.152	4.07282		EGFP-RAB8 WT	2	57.2977	0.509635
					EGFP-RAB8 WT	2	37.6681	0.400403		EGFP-RAB8 WT	2	79.0557	0.703162
					EGFP-RAB8 WT	2	94.0241	0.999455
					EGFP-RAB8 WT	2	97.1101	1.03226
					EGFP-RAB8 WT	2	53.819	0.572085
					EGFP-RAB8 WT	2	183.762	1.95335
					EGFP-RAB8 WT	2	69.5921	0.739748
					EGFP-RAB8 WT	2	391.938	4.16622
					EGFP-RAB8 WT	2	96.172	1.02229
					EGFP-RAB8 WT	2	179.468	1.90771
					EGFP-RAB8 WT	2	142.013	1.50957
					EGFP-RAB8 WT	2	127.613	1.3565

## Sheet: Description
Tab	Description
Multicorner CCL21 intensity	Data shows mean CCL21dC-mCherry intensity at multicellular junctions with background reduced and normalized to the average of the controls within each experiment. Normalized average values per biological replicate were plotted in Fig. 7D and individual normalized multicellular junction intensities in Fig. 7E. The data represents six biological replicates in three independent experiments. The data…
