# Supplementary material for: Spatially targeted chemokine exocytosis guides transmigration at lymphatic endothelial multicellular junctions
Source: EMBO J. 2024 Jun 14;43(15):4. doi: 10.1038/s44318-024-00129-x (PMC11294460; doi:10.1038/s44318-024-00129-x)
Supplement: Supplementary file 22 — Source data Fig. 7 [file 44318_2024_129_MOESM22_ESM.zip › Figure 7/7M/Figure 7M.xls]

## Sheet: DC TM
experiment	sample type	ccl21-mCherry	Biological replicate_Video	number of transmigrated DCs	number of non-transmigrated DCs	total number of DCs	Transmigration ratio	average transmigration ratio	normalized to EGFP (control) per experiment
1	EGFP	CCL21	1_1	93	88	181	0.513812	0.51848	0.982126
1	EGFP	CCL21	1_2	113	103	216	0.523148
1	EGFP	CCL21	2_1	116	66	182	0.637363	0.602465	1.14121
1	EGFP	CCL21	2_2	126	96	222	0.567568
1	EGFP	CCL21	5_1	81	94	175	0.462857	0.462857	0.876763
1	EGFP	CCL21	5_2	81	94	175	0.462857
1	EGFP	CCL21	6_1	99	83	182	0.543956	0.52786	0.999895
1	EGFP	CCL21	6_2	87	83	170	0.511765
1	EGFP Rab8A DN	CCL21	3_1	105	100	205	0.512195	0.478846	0.90705
1	EGFP Rab8A DN	CCL21	3_2	94	117	211	0.445498
1	EGFP Rab8A DN	CCL21	4_1	49	88	137	0.357664	0.444457	0.841909
1	EGFP Rab8A DN	CCL21	4_2	102	90	192	0.53125
1	EGFP Rab8A DN	CCL21	7_1	36	61	97	0.371134	0.349059	0.661202
1	EGFP Rab8A DN	CCL21	7_2	103	212	315	0.326984
1	EGFP Rab8A DN	CCL21	8_1	88	99	187	0.470588	0.418393	0.792537
1	EGFP Rab8A DN	CCL21	8_2	52	90	142	0.366197
1	EGFP	CCL21 ΔC	1_1	130	207	337	0.385757	0.312407	1.47043
1	EGFP	CCL21 ΔC	1_2	71	226	297	0.239057
1	EGFP	CCL21 ΔC	2_1	45	128	173	0.260116	0.246037	1.15805
1	EGFP	CCL21 ΔC	2_2	45	149	194	0.231959
1	EGFP	CCL21 ΔC	5_1	18	115	133	0.135338	0.164116	0.772459
1	EGFP	CCL21 ΔC	5_2	38	159	197	0.192893
1	EGFP	CCL21 ΔC	6_1	14	147	161	0.0869565	0.127277	0.599067
1	EGFP	CCL21 ΔC	6_2	30	149	179	0.167598
1	EGFP Rab8A DN	CCL21 ΔC	3_1	39	307	346	0.112717	0.108395	0.510191
1	EGFP Rab8A DN	CCL21 ΔC	3_2	23	198	221	0.104072
1	EGFP Rab8A DN	CCL21 ΔC	4_1	27	165	192	0.140625	0.154082	0.725232
1	EGFP Rab8A DN	CCL21 ΔC	4_2	32	159	191	0.167539
1	EGFP Rab8A DN	CCL21 ΔC	7_1	15	253	268	0.0559701	0.0446517	0.210166
1	EGFP Rab8A DN	CCL21 ΔC	7_2	8	232	240	0.0333333
1	EGFP Rab8A DN	CCL21 ΔC	8_1	15	99	114	0.131579	0.0901138	0.424147
1	EGFP Rab8A DN	CCL21 ΔC	8_2	9	176	185	0.0486486
2	EGFP	CCL21	1_1	62	118	180	0.344444	0.347222	1.28897
2	EGFP	CCL21	1_2	56	104	160	0.35
2	EGFP	CCL21	2_1	32	147	179	0.178771	0.191536	0.711028
2	EGFP	CCL21	2_2	38	148	186	0.204301
2	EGFP Rab8A DN	CCL21	4_1	46	61	107	0.429907	0.429907	1.59592
2	EGFP	CCL21 ΔC	5_1	259	304	563	0.460036	0.385074	1.08493
2	EGFP	CCL21 ΔC	5_2	138	307	445	0.310112
2	EGFP	CCL21 ΔC	6_1	163	240	403	0.404467	0.36546	1.02967
2	EGFP	CCL21 ΔC	6_2	174	359	533	0.326454
2	EGFP	CCL21 ΔC	7_1	98	169	267	0.367041	0.314255	0.885399
2	EGFP	CCL21 ΔC	7_2	114	322	436	0.261468
2	EGFP Rab8A DN	CCL21 ΔC	2_1	122	221	343	0.355685	0.3598	1.01372
2	EGFP Rab8A DN	CCL21 ΔC	2_2	119	208	327	0.363914
2	EGFP Rab8A DN	CCL21 ΔC	3_1	89	212	301	0.295681	0.349036	0.983393
2	EGFP Rab8A DN	CCL21 ΔC	3_2	101	150	251	0.40239
2	EGFP Rab8A DN	CCL21 ΔC	4_1	77	210	287	0.268293	0.280555	0.790452
2	EGFP Rab8A DN	CCL21 ΔC	4_2	53	128	181	0.292818
3	EGFP	CCL21	1_1	82	61	143	0.573427	0.542148	0.88748
3	EGFP	CCL21	1_2	47	45	92	0.51087
3	EGFP	CCL21	2_1	102	39	141	0.723404	0.679621	1.11252
3	EGFP	CCL21	2_2	110	63	173	0.635838
3	EGFP Rab8A DN	CCL21	5_1	105	121	226	0.464602	0.454523	0.74404
3	EGFP Rab8A DN	CCL21	5_2	36	45	81	0.444444
3	EGFP Rab8A DN	CCL21	6_1	32	49	81	0.395062	0.449632	0.736033
3	EGFP Rab8A DN	CCL21	6_2	60	59	119	0.504202
4	EGFP	CCL21	1_1	71	50	121	0.586777	0.710055	1.00873
4	EGFP	CCL21	1_2	170	34	204	0.833333
4	EGFP	CCL21	2_1	41	27	68	0.602941	0.697767	0.991271
4	EGFP	CCL21	2_2	107	28	135	0.792593
4	EGFP Rab8A DN	CCL21	5_1	98	31	129	0.75969	0.614539	0.873035
4	EGFP Rab8A DN	CCL21	5_2	46	52	98	0.469388
4	EGFP Rab8A DN	CCL21	6_1	38	63	101	0.376238	0.413925	0.588036
4	EGFP Rab8A DN	CCL21	6_2	56	68	124	0.451613
3	EGFP	CCL21 ΔC	1_1	32	219	251	0.12749	0.162604	0.90846
3	EGFP	CCL21 ΔC	1_2	52	211	263	0.197719
3	EGFP	CCL21 ΔC	2_1	53	334	387	0.136951	0.166085	0.927906
3	EGFP	CCL21 ΔC	2_2	49	202	251	0.195219
3	EGFP	CCL21 ΔC	3_1	50	229	279	0.179211	0.208277	1.16363
3	EGFP	CCL21 ΔC	3_2	75	241	316	0.237342
3	EGFP Rab8A DN	CCL21 ΔC	4_1	8	125	133	0.0601504	0.0466193	0.260459
3	EGFP Rab8A DN	CCL21 ΔC	4_2	9	263	272	0.0330882
3	EGFP Rab8A DN	CCL21 ΔC	5_1	23	181	204	0.112745	0.109889	0.613945
3	EGFP Rab8A DN	CCL21 ΔC	5_2	35	292	327	0.107034
3	EGFP Rab8A DN	CCL21 ΔC	6_1	39	208	247	0.157895	0.11448	0.639594
3	EGFP Rab8A DN	CCL21 ΔC	6_2	28	366	394	0.071066
4	EGFP	CCL21 ΔC	1_1	14	197	211	0.0663507	0.114464	0.728678
4	EGFP	CCL21 ΔC	1_2	53	273	326	0.162577
4	EGFP	CCL21 ΔC	2_1	52	203	255	0.203922	0.199705	1.27133
4	EGFP	CCL21 ΔC	2_2	52	214	266	0.195489
4	EGFP Rab8A DN	CCL21 ΔC	4_1	17	166	183	0.0928962	0.1029	0.655062
4	EGFP Rab8A DN	CCL21 ΔC	4_2	14	110	124	0.112903
4	EGFP Rab8A DN	CCL21 ΔC	5_1	20	184	204	0.0980392	0.0980392	0.62412

## Sheet: description
Tab	Description
DC TM	The data for experiment with CCL21-mCherry or CCL21ΔC-mCherry and EGFP(control) or EGFP-Rab8A DN was gathered from at least nine biological replicates in three individual experiments. The number of transmigrated and non-transmigrated DCs and total amount of DC per sample was calculated. The transmigration ratio was calculated by dividing the number of transmigrated DC by the total number of DCs. …
