# Supplementary material for: Spatially targeted chemokine exocytosis guides transmigration at lymphatic endothelial multicellular junctions
Source: EMBO J. 2024 Jun 14;43(15):4. doi: 10.1038/s44318-024-00129-x (PMC11294460; doi:10.1038/s44318-024-00129-x)
Supplement: Supplementary file 22 — Source data Fig. 7 [file 44318_2024_129_MOESM22_ESM.zip › Figure 7/7B/Figure 7B.xlsx]

## Sheet: Pool-CCL21 in media
CCL21dc-mCherry intensity in media-EXP1
	EGFP CCL21dC-mCherry	divided by av. Control	EGFP-RAB8DN CCL21dC-mCherry	divided by av. Control
	1668.67	0.864072	954.67	0.494348
	1572.67	0.814361	1309.67	0.678174
	2159.67	1.11832	1064.67	0.551308
	2323.67	1.20324	1493.67	0.773453
Average	1931.17
Normalized to EGFP+CCL21dcmCherry
TTEST	0.0202635
CCL21dc-mCherry intensity in media-EXP2
	EGFP CCL21dC-mCherry	divided by av. Control	EGFP-RAB8DN CCL21dC-mCherry	divided by av. Control
	12373.5	0.91116	6494.25	0.478224
	13533.8	0.996599	6602.5	0.486195
	14188.5	1.04481	8114.75	0.597554
	14224	1.04743	7875.25	0.579918
Av	13579.9
TTEST	4.51592e-05
CCL21dc-mCherry intensity in media-EXP3
	EGFP CCL21dC-mCherry	divided by av. Control	EGFP-RAB8DN CCL21dC-mCherry	divided by av. Control
	3304	0.872843	1601.75	0.423146
	4356.75	1.15096	1552.5	0.410136
	3695.25	0.976202	2144	0.566397
Average	3785.33
TTEST	0.00849523
Pooled Data
EXP	EGFP CCL21dC-mCherry	EGFP-RAB8DN CCL21dC-mCherry
EXP 1	0.864072	0.494348
	0.814361	0.678174
	1.11832	0.551308
	1.20324	0.773453
EXP2	0.91116	0.478224
	0.996599	0.486195
	1.04481	0.597554
	1.04743	0.579918
EXP3	0.872843	0.423146
	1.15096	0.410136
	0.976202	0.566397
	TTEST	2.28497e-08

## Sheet: Description
Tab	Description
Pool-CCL21 in media	Data shows average of CCL21dC-mCherry intensity in media of EGFP or EGFP-RAB8A DN co transduced samples. Data represents 11 biological replicates in 3 experiments. The averages were normalized to the average of control sample.
