# Supplementary material for: Spatially targeted chemokine exocytosis guides transmigration at lymphatic endothelial multicellular junctions
Source: EMBO J. 2024 Jun 14;43(15):4. doi: 10.1038/s44318-024-00129-x (PMC11294460; doi:10.1038/s44318-024-00129-x)
Supplement: Supplementary file 22 — Source data Fig. 7 [file 44318_2024_129_MOESM22_ESM.zip › Figure 7/7K/Figure 7K.xlsx]

## Sheet: Whole cell CCL2 intensity
Experiment 1					Experiment 2					Experiment 3
Mean CCL2 intensity	Intensity - BKG	Normalized			Mean CCL2 intensity	Intensity - BKG	Normalized			Mean CCL2 intensity	Intensity - BKG	Normalized
EGFP-1	8.65539	1.05295			EGFP-1	7.00712	1.02916			EGFP-1	8.62208	1.10648
EGFP-2	7.7849	0.947051			EGFP-2	6.61003	0.970839			EGFP-2	6.96257	0.893516
Mean of EGFPs (number for normalization)	8.22015				Mean of EGFPs (number for normalization)	6.80858				Mean of EGFPs (number for normalization)	7.79232
EGFP-RAB8 DN-1		2.97896			EGFP-RAB8 DN-1		3.10629			EGFP-RAB8 DN-1		2.81996
EGFP-RAB8 DN-2		2.7725			EGFP-RAB8 DN-2		2.79163			EGFP-RAB8 DN-2		2.57731
EGFP-RAB8 WT-1		1.12708			EGFP-RAB8 WT-1		1.09706			EGFP-RAB8 WT-1		1.24186
EGFP-RAB8 WT-2		0.991371			EGFP-RAB8 WT-2		0.990772			EGFP-RAB8 WT-2		0.883906
Sample type	Replicate number	Int - BKG	Normalized		Sample type	Replicate number	Int - BKG	Normalized		Sample type	Replicate number	Int - BKG	Normalized
EGFP	1	4.09329	0.497958		EGFP	1	6.702	0.984346		EGFP	1	10.2602	1.31671
EGFP	1	8.00729	0.974105		EGFP	1	4.58	0.672681		EGFP	1	7.0612	0.906174
EGFP	1	9.85129	1.19843		EGFP	1	5.886	0.864498		EGFP	1	10.5492	1.35379
EGFP	1	9.75929	1.18724		EGFP	1	6.773	0.994774		EGFP	1	7.1672	0.919777
EGFP	1	11.1883	1.36108		EGFP	1	5.943	0.872869		EGFP	1	19.6082	2.51635
EGFP	1	8.71729	1.06048		EGFP	1	4.553	0.668715		EGFP	1	7.5212	0.965206
EGFP	1	11.2113	1.36388		EGFP	1	8.238	1.20994		EGFP	1	8.0432	1.0322
EGFP	1	6.27929	0.76389		EGFP	1	6.775	0.995068		EGFP	1	5.2952	0.679541
EGFP	1	8.86129	1.078		EGFP	1	6.661	0.978325		EGFP	1	10.3002	1.32184
EGFP	1	7.91229	0.962548		EGFP	1	4.59	0.67415		EGFP	1	4.6162	0.592404
EGFP	1	11.1853	1.36072		EGFP	1	17.098	2.51124		EGFP	1	5.9392	0.762186
EGFP	1	9.11529	1.1089		EGFP	1	7.52	1.10449		EGFP	1	6.7302	0.863696
EGFP	1	6.72229	0.817782		EGFP	1	4.355	0.639634		EGFP	1	11.6272	1.49214
EGFP	1	8.73929	1.06315		EGFP	1	5.867	0.861707		EGFP	1	10.1462	1.30208
EGFP	1	13.5153	1.64417		EGFP	1	8.871	1.30292		EGFP	1	7.6332	0.97958
EGFP	1	7.66529	0.9325		EGFP	1	7.55	1.1089		EGFP	1	7.3932	0.94878
EGFP	1	9.97029	1.21291		EGFP	1	7.659	1.1249		EGFP	1	14.5842	1.87161
EGFP	1	10.7693	1.31011		EGFP	1	10.873	1.59696		EGFP	1	13.2932	1.70594
EGFP	1	5.24929	0.638588		EGFP	1	3.534	0.519051		EGFP	1	7.2382	0.928889
EGFP	1	7.53429	0.916564		EGFP	1	6.386	0.937934		EGFP	1	5.8512	0.750893
EGFP	1	5.98929	0.728611		EGFP	1	6.925	1.0171		EGFP	1	16.5402	2.12263
EGFP	1	12.3983	1.50828		EGFP	1	6.284	0.922953		EGFP	1	5.9892	0.768603
EGFP	1	8.32029	1.01218		EGFP	1	9.411	1.38223		EGFP	1	5.7862	0.742551
EGFP	1	12.7413	1.55001		EGFP	1	5.137	0.754489		EGFP	1	9.0432	1.16053
EGFP	1	17.0153	2.06995		EGFP	2	4.17	0.612463		EGFP	1	5.0452	0.647458
EGFP	1	4.11129	0.500148		EGFP	2	4.648	0.682668		EGFP	1	8.2232	1.0553
EGFP	1	6.10629	0.742844		EGFP	2	2.904	0.426521		EGFP	1	8.7312	1.12049
EGFP	1	7.72529	0.939799		EGFP	2	7.722	1.13416		EGFP	1	9.0872	1.16617
EGFP	1	10.9803	1.33578		EGFP	2	3.566	0.523751		EGFP	1	6.3432	0.814032
EGFP	1	4.34329	0.528371		EGFP	2	4.016	0.589844		EGFP	1	5.5282	0.709442
EGFP	1	7.38829	0.898802		EGFP	2	4.486	0.658875		EGFP	1	8.1492	1.0458
EGFP	1	9.86129	1.19965		EGFP	2	7.165	1.05235		EGFP	1	5.0852	0.652591
EGFP	1	5.69029	0.692237		EGFP	2	9.742	1.43084		EGFP	1	10.1192	1.29861
EGFP	1	9.71329	1.18164		EGFP	2	4.874	0.715862		EGFP	2	6.9422	0.890903
EGFP	1	7.12229	0.866443		EGFP	2	12.526	1.83974		EGFP	2	14.9332	1.9164
EGFP	1	3.33529	0.405745		EGFP	2	7.859	1.15428		EGFP	2	6.7092	0.861001
EGFP	1	9.10429	1.10756		EGFP	2	12.965	1.90422		EGFP	2	4.5252	0.580725
EGFP	1	11.3443	1.38006		EGFP	2	7.316	1.07453		EGFP	2	4.9892	0.640271
EGFP	1	11.3603	1.38201		EGFP	2	6.504	0.955265		EGFP	2	13.1152	1.68309
EGFP	1	6.81529	0.829096		EGFP	2	9.558	1.40382		EGFP	2	6.5462	0.840083
EGFP	1	11.8623	1.44307		EGFP	2	3.907	0.573835		EGFP	2	7.2262	0.927349
EGFP	1	10.7843	1.31193		EGFP	2	4.422	0.649475		EGFP	2	4.6912	0.602028
EGFP	1	10.5883	1.28809		EGFP	2	8.736	1.28309		EGFP	2	5.1612	0.662344
EGFP	1	5.68129	0.691142		EGFP	2	4.145	0.608791		EGFP	2	6.2522	0.802354
EGFP	1	9.70729	1.18091		EGFP	2	4.821	0.708077		EGFP	2	7.7542	0.995108
EGFP	1	8.76129	1.06583		EGFP	2	4.635	0.680759		EGFP	2	6.5492	0.840468
EGFP	1	6.72929	0.818633		EGFP	2	8.603	1.26355		EGFP	2	7.8732	1.01038
EGFP	1	9.75129	1.18627		EGFP	2	6.283	0.922806		EGFP	2	5.8862	0.755385
EGFP	1	7.90829	0.962062		EGFP	2	3.386	0.497314		EGFP	2	5.7982	0.744091
EGFP	1	8.17729	0.994786		EGFP	2	11.168	1.64028		EGFP	2	8.4882	1.0893
EGFP	1	10.1643	1.23651		EGFP	2	9.099	1.3364		EGFP	2	6.8292	0.876401
EGFP	1	4.33229	0.527033		EGFP	2	4.693	0.689277		EGFP	2	7.9392	1.01885
EGFP	1	13.9843	1.70122		EGFP	2	5.186	0.761686		EGFP	2	5.3292	0.683904
EGFP	1	9.31129	1.13274		EGFP	2	8.885	1.30497		EGFP	2	8.2102	1.05363
EGFP	1	9.02629	1.09807		EGFP	2	6.921	1.01651		EGFP	2	7.1772	0.92106
EGFP	1	10.2983	1.25281		EGFP-RAB8A DN	1	24.901	3.6573		EGFP	2	2.6542	0.340617
EGFP	1	5.18529	0.630802		EGFP-RAB8A DN	1	17.21	2.52769		EGFP	2	9.4862	1.21738
EGFP	1	6.44829	0.784449		EGFP-RAB8A DN	1	17.105	2.51227		EGFP	2	8.3162	1.06723
EGFP	1	5.11529	0.622287		EGFP-RAB8A DN	1	18.834	2.76622		EGFP	2	3.4632	0.444437
EGFP	1	11.2013	1.36266		EGFP-RAB8A DN	1	23.874	3.50646		EGFP	2	5.9252	0.760389
EGFP	1	8.38829	1.02045		EGFP-RAB8A DN	1	21.533	3.16263		EGFP	2	4.3512	0.558396
EGFP	1	4.70229	0.572044		EGFP-RAB8A DN	1	19.496	2.86345		EGFP	2	4.7972	0.615632
EGFP	1	5.57729	0.67849		EGFP-RAB8A DN	1	19.054	2.79853		EGFP	2	13.0602	1.67603
EGFP	1	10.9493	1.33201		EGFP-RAB8A DN	1	23.643	3.47253		EGFP	2	13.2462	1.6999
EGFP	1	10.1533	1.23517		EGFP-RAB8A DN	1	11.137	1.63573		EGFP	2	9.1772	1.17772
EGFP	2	7.77829	0.946247		EGFP-RAB8A DN	1	34.379	5.04937		EGFP	2	6.9822	0.896036
EGFP	2	3.15129	0.383361		EGFP-RAB8A DN	1	20.345	2.98814		EGFP	2	4.5792	0.587655
EGFP	2	7.15229	0.870092		EGFP-RAB8A DN	1	33.718	4.95228		EGFP	2	5.3802	0.690449
EGFP	2	5.45029	0.66304		EGFP-RAB8A DN	1	13.197	1.93829		EGFP	2	3.2232	0.413638
EGFP	2	5.27329	0.641508		EGFP-RAB8A DN	1	23.738	3.48648		EGFP	2	5.7182	0.733825
EGFP	2	5.96029	0.725083		EGFP-RAB8A DN	1	26.521	3.89523		EGFP	2	6.0802	0.780281
EGFP	2	9.58529	1.16607		EGFP-RAB8A DN	1	25.869	3.79947		EGFP	2	3.9122	0.502058
EGFP	2	4.28429	0.521193		EGFP-RAB8A DN	1	15.081	2.215		EGFP	2	6.7342	0.86421
EGFP	2	7.99429	0.972524		EGFP-RAB8A DN	1	17.562	2.57939		EGFP	2	9.4532	1.21314
EGFP	2	10.5463	1.28298		EGFP-RAB8A DN	1	15.792	2.31943		EGFP-RAB8A DN	1	20.2092	2.59348
EGFP	2	7.30529	0.888705		EGFP-RAB8A DN	2	27.521	4.04211		EGFP-RAB8A DN	1	19.1662	2.45963
EGFP	2	5.85829	0.712674		EGFP-RAB8A DN	2	31.066	4.56277		EGFP-RAB8A DN	1	20.8912	2.681
EGFP	2	9.64229	1.17301		EGFP-RAB8A DN	2	28.609	4.2019		EGFP-RAB8A DN	1	33.1062	4.24857
EGFP	2	8.04629	0.97885		EGFP-RAB8A DN	2	23.515	3.45373		EGFP-RAB8A DN	1	28.1572	3.61345
EGFP	2	4.10929	0.499904		EGFP-RAB8A DN	2	16.097	2.36422		EGFP-RAB8A DN	1	17.8842	2.29511
EGFP	2	8.97629	1.09199		EGFP-RAB8A DN	2	16.857	2.47585		EGFP-RAB8A DN	1	13.0622	1.67629
EGFP	2	14.9473	1.81837		EGFP-RAB8A DN	2	15.56	2.28535		EGFP-RAB8A DN	1	14.8622	1.90729
EGFP	2	13.9663	1.69903		EGFP-RAB8A DN	2	13.187	1.93682		EGFP-RAB8A DN	1	12.8572	1.64998
EGFP	2	7.09629	0.86328		EGFP-RAB8A DN	2	13.284	1.95107		EGFP-RAB8A DN	1	22.0702	2.8323
EGFP	2	7.40729	0.901114		EGFP-RAB8A DN	2	14.307	2.10132		EGFP-RAB8A DN	1	14.9342	1.91653
EGFP	2	8.06429	0.981039		EGFP-RAB8A DN	2	9.305	1.36666		EGFP-RAB8A DN	1	17.3002	2.22016
EGFP	2	7.15629	0.870579		EGFP-RAB8A DN	2	18.838	2.7668		EGFP-RAB8A DN	1	18.7892	2.41125
EGFP	2	8.37329	1.01863		EGFP-RAB8A DN	2	17.688	2.5979		EGFP-RAB8A DN	1	16.7992	2.15587
EGFP	2	5.27229	0.641386		EGFP-RAB8A DN	2	11.039	1.62134		EGFP-RAB8A DN	1	20.2462	2.59822
EGFP	2	7.45029	0.906345		EGFP-RAB8A DN	2	19.603	2.87916		EGFP-RAB8A DN	1	23.5832	3.02647
EGFP	2	4.77329	0.580681		EGFP-RAB8A DN	2	15.849	2.3278		EGFP-RAB8A DN	1	16.3292	2.09555
EGFP	2	6.62329	0.805738		EGFP-RAB8A DN	2	27.043	3.9719		EGFP-RAB8A DN	1	25.1322	3.22525
EGFP	2	9.91129	1.20573		EGFP-RAB8A DN	2	14.85	2.18107		EGFP-RAB8A DN	1	37.3362	4.79141
EGFP	2	8.32729	1.01303		EGFP-RAB8A DN	2	16.543	2.42973		EGFP-RAB8A DN	1	23.2042	2.97783
EGFP	2	9.96129	1.21181		EGFP-RAB8A DN	2	17.398	2.55531		EGFP-RAB8A DN	1	17.9332	2.30139
EGFP	2	10.7063	1.30244		EGFP-RAB8A DN	2	10.723	1.57492		EGFP-RAB8A DN	1	30.5302	3.91798
EGFP	2	10.3883	1.26376		EGFP-RAB8A DN	2	25.023	3.67522		EGFP-RAB8A DN	1	19.7872	2.53932
EGFP	2	5.28229	0.642603		EGFP-RAB8A DN	2	14.364	2.10969		EGFP-RAB8A DN	1	38.0512	4.88317
EGFP	2	9.33929	1.13615		EGFP-RAB8A DN	2	12.791	1.87866		EGFP-RAB8A DN	1	20.6002	2.64365
EGFP	2	8.20129	0.997706		EGFP-RAB8A DN	2	14.872	2.1843		EGFP-RAB8A DN	1	21.8552	2.80471
EGFP	2	6.02529	0.73299		EGFP-RAB8A DN	2	19.569	2.87417		EGFP-RAB8A DN	1	13.7612	1.76599
EGFP	2	6.56529	0.798682		EGFP-RAB8A DN	2	38.863	5.70795		EGFP-RAB8A DN	1	17.0322	2.18577
EGFP	2	7.54829	0.918267		EGFP-RAB8A DN	2	38.682	5.68136		EGFP-RAB8A DN	1	50.4202	6.4705
EGFP	2	6.34629	0.772041		EGFP-RAB8A DN	2	25.598	3.75967		EGFP-RAB8A DN	1	26.0432	3.34216
EGFP	2	6.59829	0.802697		EGFP-RAB8A DN	2	21.323	3.13178		EGFP-RAB8A DN	1	22.3072	2.86272
EGFP	2	7.12829	0.867173		EGFP-RAB8A DN	2	21.777	3.19846		EGFP-RAB8A DN	1	29.4442	3.77862
EGFP	2	6.67929	0.812551		EGFP-RAB8A DN	2	24.243	3.56066		EGFP-RAB8A DN	1	20.8662	2.67779
EGFP	2	8.85429	1.07714		EGFP-RAB8A DN	2	18.657	2.74022		EGFP-RAB8A DN	1	13.9922	1.79564
EGFP	2	4.92129	0.598686		EGFP-RAB8A DN	2	12.727	1.86926		EGFP-RAB8A DN	1	24.6892	3.1684
EGFP	2	5.59829	0.681045		EGFP-RAB8A DN	2	15.209	2.2338		EGFP-RAB8A DN	1	16.9752	2.17845
EGFP	2	5.41729	0.659026		EGFP-RAB8A DN	2	11.093	1.62927		EGFP-RAB8A DN	1	18.7302	2.40367
EGFP	2	7.67529	0.933717		EGFP-RAB8A DN	2	9.587	1.40808		EGFP-RAB8A DN	1	21.1082	2.70885
EGFP	2	27.5283	3.34888		EGFP-RAB8A WT	1	5.752	0.844817		EGFP-RAB8A DN	1	24.1512	3.09936
EGFP	2	5.21729	0.634695		EGFP-RAB8A WT	1	6.119	0.898719		EGFP-RAB8A DN	1	19.4662	2.49813
EGFP	2	7.49729	0.912062		EGFP-RAB8A WT	1	6.603	0.969806		EGFP-RAB8A DN	1	14.1292	1.81322
EGFP	2	4.77729	0.581168		EGFP-RAB8A WT	1	8.699	1.27765		EGFP-RAB8A DN	1	25.1162	3.2232
EGFP	2	9.68429	1.17812		EGFP-RAB8A WT	1	4.148	0.609231		EGFP-RAB8A DN	2	27.7682	3.56353
EGFP	2	6.17729	0.751481		EGFP-RAB8A WT	1	11.128	1.63441		EGFP-RAB8A DN	2	13.2702	1.70298
EGFP	2	5.78429	0.703672		EGFP-RAB8A WT	1	12.534	1.84091		EGFP-RAB8A DN	2	11.8072	1.51524
EGFP-RAB8A DN	1	27.3053	3.32175		EGFP-RAB8A WT	1	8.769	1.28793		EGFP-RAB8A DN	2	12.5922	1.61598
EGFP-RAB8A DN	1	18.4603	2.24574		EGFP-RAB8A WT	1	9.237	1.35667		EGFP-RAB8A DN	2	18.7322	2.40393
EGFP-RAB8A DN	1	31.4293	3.82345		EGFP-RAB8A WT	1	5.911	0.868169		EGFP-RAB8A DN	2	14.4972	1.86045
EGFP-RAB8A DN	1	19.5213	2.37481		EGFP-RAB8A WT	1	12.15	1.78451		EGFP-RAB8A DN	2	20.4322	2.62209
EGFP-RAB8A DN	1	36.8403	4.48171		EGFP-RAB8A WT	1	7.261	1.06645		EGFP-RAB8A DN	2	12.4112	1.59275
EGFP-RAB8A DN	1	25.9573	3.15776		EGFP-RAB8A WT	1	5.537	0.813239		EGFP-RAB8A DN	2	24.7402	3.17495
EGFP-RAB8A DN	1	30.1913	3.67284		EGFP-RAB8A WT	1	4.499	0.660784		EGFP-RAB8A DN	2	15.9002	2.0405
EGFP-RAB8A DN	1	14.9363	1.81703		EGFP-RAB8A WT	1	5.857	0.860238		EGFP-RAB8A DN	2	25.0412	3.21357
EGFP-RAB8A DN	1	20.5283	2.49731		EGFP-RAB8A WT	1	7.681	1.12814		EGFP-RAB8A DN	2	27.9502	3.58689
EGFP-RAB8A DN	1	25.1003	3.05351		EGFP-RAB8A WT	1	4.974	0.730549		EGFP-RAB8A DN	2	18.4002	2.36132
EGFP-RAB8A DN	1	41.6673	5.06892		EGFP-RAB8A WT	1	6.43	0.944397		EGFP-RAB8A DN	2	16.3092	2.09298
EGFP-RAB8A DN	1	14.9543	1.81922		EGFP-RAB8A WT	1	4.869	0.715127		EGFP-RAB8A DN	2	22.6482	2.90648
EGFP-RAB8A DN	1	17.1913	2.09136		EGFP-RAB8A WT	1	9.871	1.44979		EGFP-RAB8A DN	2	14.4062	1.84877
EGFP-RAB8A DN	1	23.2213	2.82492		EGFP-RAB8A WT	1	5.135	0.754196		EGFP-RAB8A DN	2	20.4052	2.61863
EGFP-RAB8A DN	1	35.9523	4.37368		EGFP-RAB8A WT	1	11.163	1.63955		EGFP-RAB8A DN	2	13.9812	1.79423
EGFP-RAB8A DN	1	36.6693	4.4609		EGFP-RAB8A WT	2	3.922	0.576038		EGFP-RAB8A DN	2	24.9252	3.19869
EGFP-RAB8A DN	1	36.7693	4.47307		EGFP-RAB8A WT	2	7.461	1.09582		EGFP-RAB8A DN	2	26.2752	3.37193
EGFP-RAB8A DN	1	24.6523	2.99901		EGFP-RAB8A WT	2	6.4	0.939991		EGFP-RAB8A DN	2	23.8372	3.05906
EGFP-RAB8A DN	1	13.0063	1.58225		EGFP-RAB8A WT	2	10.268	1.5081		EGFP-RAB8A DN	2	21.9902	2.82203
EGFP-RAB8A DN	1	25.1303	3.05716		EGFP-RAB8A WT	2	6.598	0.969072		EGFP-RAB8A DN	2	25.2362	3.2386
EGFP-RAB8A DN	1	18.6783	2.27226		EGFP-RAB8A WT	2	3.855	0.566197		EGFP-RAB8A DN	2	20.5902	2.64237
EGFP-RAB8A DN	1	27.6733	3.36652		EGFP-RAB8A WT	2	2.97	0.436214		EGFP-RAB8A DN	2	23.5852	3.02672
EGFP-RAB8A DN	1	26.3663	3.20752		EGFP-RAB8A WT	2	4.148	0.609231		EGFP-RAB8A DN	2	11.1052	1.42515
EGFP-RAB8A DN	1	18.6923	2.27396		EGFP-RAB8A WT	2	11.435	1.6795		EGFP-RAB8A DN	2	15.2352	1.95516
EGFP-RAB8A DN	1	26.9663	3.28051		EGFP-RAB8A WT	2	5.398	0.792823		EGFP-RAB8A DN	2	14.8232	1.90228
EGFP-RAB8A DN	1	15.0763	1.83407		EGFP-RAB8A WT	2	9.825	1.44303		EGFP-RAB8A DN	2	28.2722	3.62821
EGFP-RAB8A DN	1	16.1163	1.96058		EGFP-RAB8A WT	2	5.444	0.79958		EGFP-RAB8A DN	2	33.2232	4.26358
EGFP-RAB8A DN	1	17.7793	2.16289		EGFP-RAB8A WT	2	7.266	1.06718		EGFP-RAB8A DN	2	14.4772	1.85788
EGFP-RAB8A DN	1	36.3783	4.4255		EGFP-RAB8A WT	2	9.256	1.35946		EGFP-RAB8A DN	2	17.6002	2.25866
EGFP-RAB8A DN	1	22.2763	2.70996		EGFP-RAB8A WT	2	6.197	0.910175		EGFP-RAB8A DN	2	18.4702	2.37031
EGFP-RAB8A DN	1	22.1393	2.6933		EGFP-RAB8A WT	2	7.271	1.06792		EGFP-RAB8A DN	2	23.5822	3.02634
EGFP-RAB8A DN	1	30.0053	3.65021		EGFP-RAB8A WT	2	4.815	0.707196		EGFP-RAB8A DN	2	20.7722	2.66573
EGFP-RAB8A DN	1	11.4103	1.38809		EGFP-RAB8A WT	2	6.383	0.937494		EGFP-RAB8A DN	2	27.9742	3.58997
EGFP-RAB8A DN	1	30.9823	3.76907		EGFP-RAB8A WT	2	5.044	0.74083		EGFP-RAB8A DN	2	18.4532	2.36813
EGFP-RAB8A DN	1	26.6813	3.24584		EGFP-RAB8A WT	2	10.959	1.60959		EGFP-RAB8A DN	2	11.9422	1.53256
EGFP-RAB8A DN	1	16.3523	1.98929							EGFP-RAB8A DN	2	11.0782	1.42168
EGFP-RAB8A DN	1	24.2293	2.94755							EGFP-RAB8A DN	2	17.9462	2.30306
EGFP-RAB8A DN	1	23.2393	2.82711							EGFP-RAB8A DN	2	20.9852	2.69306
EGFP-RAB8A DN	2	24.3543	2.96276							EGFP-RAB8A DN	2	12.4992	1.60404
EGFP-RAB8A DN	2	34.0663	4.14424							EGFP-RAB8A DN	2	15.7482	2.02099
EGFP-RAB8A DN	2	19.0823	2.3214							EGFP-RAB8A DN	2	36.1732	4.64216
EGFP-RAB8A DN	2	30.3323	3.68999							EGFP-RAB8A DN	2	21.9342	2.81485
EGFP-RAB8A DN	2	24.6023	2.99293							EGFP-RAB8A DN	2	19.2252	2.4672
EGFP-RAB8A DN	2	22.0013	2.67651							EGFP-RAB8A DN	2	24.7152	3.17174
EGFP-RAB8A DN	2	66.2063	8.05415							EGFP-RAB8A DN	2	32.4702	4.16695
EGFP-RAB8A DN	2	23.5333	2.86288							EGFP-RAB8A DN	2	28.3712	3.64092
EGFP-RAB8A DN	2	21.8473	2.65777							EGFP-RAB8A DN	2	17.9222	2.29998
EGFP-RAB8A DN	2	15.5083	1.88662							EGFP-RAB8A DN	2	19.9782	2.56383
EGFP-RAB8A DN	2	22.5983	2.74913							EGFP-RAB8A DN	2	15.2862	1.9617
EGFP-RAB8A DN	2	30.8823	3.7569							EGFP-RAB8A DN	2	24.4242	3.13439
EGFP-RAB8A DN	2	17.2723	2.10121							EGFP-RAB8A DN	2	15.5092	1.99032
EGFP-RAB8A DN	2	22.9743	2.79488							EGFP-RAB8A DN	2	18.0442	2.31564
EGFP-RAB8A DN	2	13.5103	1.64356							EGFP-RAB8A DN	2	18.6872	2.39816
EGFP-RAB8A DN	2	12.6613	1.54028							EGFP-RAB8A WT	1	6.8962	0.884999
EGFP-RAB8A DN	2	16.9383	2.06058							EGFP-RAB8A WT	1	8.1102	1.04079
EGFP-RAB8A DN	2	26.0543	3.16957							EGFP-RAB8A WT	1	7.6722	0.984585
EGFP-RAB8A DN	2	18.8303	2.29075							EGFP-RAB8A WT	1	5.6082	0.719708
EGFP-RAB8A DN	2	40.4693	4.92318							EGFP-RAB8A WT	1	5.2502	0.673766
EGFP-RAB8A DN	2	22.3933	2.7242							EGFP-RAB8A WT	1	11.2812	1.44773
EGFP-RAB8A DN	2	19.9903	2.43187							EGFP-RAB8A WT	1	3.9222	0.503342
EGFP-RAB8A DN	2	19.3663	2.35595							EGFP-RAB8A WT	1	13.8542	1.77793
EGFP-RAB8A DN	2	18.2573	2.22104							EGFP-RAB8A WT	1	13.1472	1.6872
EGFP-RAB8A DN	2	17.9723	2.18637							EGFP-RAB8A WT	1	12.1342	1.5572
EGFP-RAB8A DN	2	26.0683	3.17127							EGFP-RAB8A WT	1	20.0212	2.56935
EGFP-RAB8A DN	2	25.1223	3.05619							EGFP-RAB8A WT	1	9.8262	1.26101
EGFP-RAB8A DN	2	17.8993	2.17749							EGFP-RAB8A WT	1	8.0052	1.02732
EGFP-RAB8A DN	2	14.5683	1.77227							EGFP-RAB8A WT	1	8.4512	1.08455
EGFP-RAB8A DN	2	16.0523	1.9528							EGFP-RAB8A WT	1	16.2102	2.08028
EGFP-RAB8A DN	2	20.3243	2.4725							EGFP-RAB8A WT	1	5.8042	0.744861
EGFP-RAB8A DN	2	22.8833	2.78381							EGFP-RAB8A WT	1	6.9942	0.897576
EGFP-RAB8A DN	2	17.2713	2.10109							EGFP-RAB8A WT	1	13.3792	1.71697
EGFP-RAB8A DN	2	16.5643	2.01508							EGFP-RAB8A WT	1	4.8442	0.621663
EGFP-RAB8A DN	2	17.9903	2.18856							EGFP-RAB8A WT	1	12.5142	1.60597
EGFP-RAB8A DN	2	16.8233	2.04659							EGFP-RAB8A WT	1	8.8952	1.14153
EGFP-RAB8A DN	2	27.5323	3.34937							EGFP-RAB8A WT	1	12.9102	1.65678
EGFP-RAB8A DN	2	17.4883	2.12749							EGFP-RAB8A WT	1	6.8802	0.882946
EGFP-RAB8A DN	2	16.1223	1.96131							EGFP-RAB8A WT	1	9.6362	1.23663
EGFP-RAB8A DN	2	17.1953	2.09185							EGFP-RAB8A WT	2	4.6182	0.59266
EGFP-RAB8A DN	2	21.5443	2.62091							EGFP-RAB8A WT	2	8.1922	1.05132
EGFP-RAB8A DN	2	28.5783	3.47662							EGFP-RAB8A WT	2	6.7842	0.870626
EGFP-RAB8A DN	2	20.8383	2.53503							EGFP-RAB8A WT	2	5.6872	0.729847
EGFP-RAB8A DN	2	21.6133	2.62931							EGFP-RAB8A WT	2	4.1782	0.536194
EGFP-RAB8A DN	2	18.8953	2.29866							EGFP-RAB8A WT	2	5.6682	0.727408
EGFP-RAB8A DN	2	15.5223	1.88832							EGFP-RAB8A WT	2	5.1052	0.655158
EGFP-RAB8A DN	2	27.8203	3.3844							EGFP-RAB8A WT	2	5.7502	0.737931
EGFP-RAB8A DN	2	42.1383	5.12622							EGFP-RAB8A WT	2	12.0602	1.5477
EGFP-RAB8A DN	2	15.8893	1.93297							EGFP-RAB8A WT	2	10.5972	1.35995
EGFP-RAB8A DN	2	54.5113	6.63143							EGFP-RAB8A WT	2	2.9012	0.372315
EGFP-RAB8A DN	2	23.6463	2.87663							EGFP-RAB8A WT	2	8.0742	1.03617
EGFP-RAB8A DN	2	11.0553	1.3449							EGFP-RAB8A WT	2	5.0412	0.646944
EGFP-RAB8A DN	2	14.2283	1.7309							EGFP-RAB8A WT	2	5.8872	0.755513
EGFP-RAB8A WT	1	14.0593	1.71035							EGFP-RAB8A WT	2	5.1062	0.655286
EGFP-RAB8A WT	1	17.7063	2.15401							EGFP-RAB8A WT	2	4.7682	0.61191
EGFP-RAB8A WT	1	9.00629	1.09564							EGFP-RAB8A WT	2	7.4542	0.956608
EGFP-RAB8A WT	1	6.69329	0.814254							EGFP-RAB8A WT	2	10.3602	1.32954
EGFP-RAB8A WT	1	7.27529	0.885056							EGFP-RAB8A WT	2	4.9672	0.637448
EGFP-RAB8A WT	1	10.7463	1.30731							EGFP-RAB8A WT	2	11.2242	1.44042
EGFP-RAB8A WT	1	9.78929	1.19089							EGFP-RAB8A WT	2	10.9992	1.41154
EGFP-RAB8A WT	1	12.1803	1.48176							EGFP-RAB8A WT	2	6.7862	0.870883
EGFP-RAB8A WT	1	12.0473	1.46558							EGFP-RAB8A WT	2	6.2062	0.796451
EGFP-RAB8A WT	1	6.78629	0.825568
EGFP-RAB8A WT	1	10.6663	1.29758
EGFP-RAB8A WT	1	8.29629	1.00926
EGFP-RAB8A WT	1	9.53429	1.15987
EGFP-RAB8A WT	1	11.5163	1.40098
EGFP-RAB8A WT	1	9.36329	1.13907
EGFP-RAB8A WT	1	6.44229	0.783719
EGFP-RAB8A WT	1	8.88029	1.08031
EGFP-RAB8A WT	1	7.62529	0.927634
EGFP-RAB8A WT	1	14.3953	1.75122
EGFP-RAB8A WT	1	7.73029	0.940407
EGFP-RAB8A WT	1	9.95829	1.21145
EGFP-RAB8A WT	1	3.71029	0.451365
EGFP-RAB8A WT	1	8.00629	0.973984
EGFP-RAB8A WT	1	6.47029	0.787125
EGFP-RAB8A WT	1	4.58329	0.557568
EGFP-RAB8A WT	1	7.41529	0.902087
EGFP-RAB8A WT	2	5.49229	0.668149
EGFP-RAB8A WT	2	6.67029	0.811456
EGFP-RAB8A WT	2	7.93429	0.965225
EGFP-RAB8A WT	2	5.90129	0.717905
EGFP-RAB8A WT	2	14.9383	1.81728
EGFP-RAB8A WT	2	11.7893	1.43419
EGFP-RAB8A WT	2	7.28229	0.885907
EGFP-RAB8A WT	2	5.85329	0.712066
EGFP-RAB8A WT	2	4.87829	0.593455
EGFP-RAB8A WT	2	7.41229	0.901722
EGFP-RAB8A WT	2	8.93129	1.08651
EGFP-RAB8A WT	2	4.62729	0.56292
EGFP-RAB8A WT	2	7.07029	0.860117
EGFP-RAB8A WT	2	5.85729	0.712553
EGFP-RAB8A WT	2	10.5173	1.27945
EGFP-RAB8A WT	2	7.17929	0.873377
EGFP-RAB8A WT	2	7.78029	0.94649
EGFP-RAB8A WT	2	10.4743	1.27422
EGFP-RAB8A WT	2	8.28929	1.00841
EGFP-RAB8A WT	2	7.42429	0.903182
EGFP-RAB8A WT	2	11.5153	1.40086
EGFP-RAB8A WT	2	6.06829	0.738221
EGFP-RAB8A WT	2	5.07529	0.61742
EGFP-RAB8A WT	2	7.25329	0.882379
EGFP-RAB8A WT	2	10.5933	1.2887
EGFP-RAB8A WT	2	14.2713	1.73614
EGFP-RAB8A WT	2	8.94929	1.0887

## Sheet: Description
Tab	Description
Whole cell CCL2 intensity	Data shows Mean CCL2 intensity with back ground reduction and normalized to average of control within each experiment. Data represents 6 biological replicates in 3 independent experiments. Only average values per experiment were plotted in Fig.7K. The data is related to Fig. 7H-J.
