# Supplementary material for: Spatially targeted chemokine exocytosis guides transmigration at lymphatic endothelial multicellular junctions
Source: EMBO J. 2024 Jun 14;43(15):4. doi: 10.1038/s44318-024-00129-x (PMC11294460; doi:10.1038/s44318-024-00129-x)
Supplement: Supplementary file 22 — Source data Fig. 7 [file 44318_2024_129_MOESM22_ESM.zip › Figure 7/7F/Figure 7F.xlsx]

## Sheet: Whole cell CCL21 intensity
Experiment 1					Experiment 2					Experiment 3
Mean CCL21dc-mCherry intensity	Intensity - BKG	Normalized			Mean CCL21dc-mCherry intensity	Intensity - BKG	Normalized			Mean CCL21dc-mCherry intensity	Intensity - BKG	Normalized
EGFP-1	70.1913	0.906437			EGFP-1	54.7125	0.868251			EGFP-1	82.3159	1.09773
EGFP-2	84.6816	1.09356			EGFP-2	71.3166	1.13175			EGFP-2	67.6582	0.902265
Mean of EGFPs (number for normalization)	77.4364				Mean of EGFPs (number for normalization)	63.0145				Mean of EGFPs (number for normalization)	74.9871
EGFP-RAB8 DN-1		2.18532			EGFP-RAB8 DN-1		2.42439			EGFP-RAB8 DN-1		2.06899
EGFP-RAB8 DN-2		1.87573			EGFP-RAB8 DN-2		2.33436			EGFP-RAB8 DN-2		2.29708
EGFP-RAB8 WT-1		0.927864			EGFP-RAB8 WT-1		0.902571			EGFP-RAB8 WT-1		1.31451
EGFP-RAB8 WT-2		1.52573			EGFP-RAB8 WT-2		1.14092			EGFP-RAB8 WT-2		0.738456
Sample type	Replicate number	Int - BKG	Normalized		Sample type	Replicate number	Int - BKG	Normalized		Sample type	Replicate number	Int - BKG	Normalized
EGFP	1	47.3993	0.612106		EGFP	1	147.745	2.34463		EGFP	1	128.085	1.70809
EGFP	1	69.2213	0.893911		EGFP	1	63.0805	1.00105		EGFP	1	218.054	2.90789
EGFP	1	49.9533	0.645088		EGFP	1	119.753	1.90041		EGFP	1	86.518	1.15377
EGFP	1	82.3153	1.063		EGFP	1	61.0425	0.968705		EGFP	1	119.566	1.59449
EGFP	1	71.0493	0.917517		EGFP	1	51.8115	0.822215		EGFP	1	122.38	1.63201
EGFP	1	85.6383	1.10592		EGFP	1	109.64	1.73992		EGFP	1	51.86	0.691586
EGFP	1	28.7473	0.371237		EGFP	1	27.7155	0.439827		EGFP	1	118.383	1.57871
EGFP	1	47.7643	0.616819		EGFP	1	44.9035	0.712589		EGFP	1	172.649	2.30238
EGFP	1	56.7423	0.73276		EGFP	1	59.5635	0.945234		EGFP	1	56.896	0.758744
EGFP	1	59.4043	0.767136		EGFP	1	49.6135	0.787334		EGFP	1	78.495	1.04678
EGFP	1	72.9593	0.942183		EGFP	1	37.8875	0.60125		EGFP	1	59.796	0.797417
EGFP	1	35.5323	0.458857		EGFP	1	24.8105	0.393727		EGFP	1	75.027	1.00053
EGFP	1	61.5563	0.794927		EGFP	1	15.7965	0.25068		EGFP	1	30.332	0.404496
EGFP	1	170.927	2.20732		EGFP	1	40.5975	0.644256		EGFP	1	95.417	1.27245
EGFP	1	67.8593	0.876322		EGFP	1	75.4165	1.19681		EGFP	1	59.645	0.795404
EGFP	1	60.0313	0.775233		EGFP	1	81.6065	1.29504		EGFP	1	71.985	0.959965
EGFP	1	77.1013	0.995672		EGFP	1	13.0105	0.206468		EGFP	1	68.037	0.907316
EGFP	1	89.9683	1.16183		EGFP	1	32.6835	0.518666		EGFP	1	181.541	2.42096
EGFP	1	22.4753	0.290242		EGFP	1	23.4035	0.371398		EGFP	1	42.758	0.570205
EGFP	1	103.372	1.33493		EGFP	1	27.7795	0.440843		EGFP	1	88.748	1.18351
EGFP	1	53.6913	0.693359		EGFP	1	24.6615	0.391362		EGFP	1	21.862	0.291544
EGFP	1	57.1173	0.737602		EGFP	1	19.4325	0.308381		EGFP	1	39.967	0.532985
EGFP	1	125.059	1.61499		EGFP	1	44.7985	0.710923		EGFP	1	64.899	0.865469
EGFP	1	37.5123	0.484427		EGFP	1	112.987	1.79304		EGFP	1	21.278	0.283756
EGFP	1	42.6573	0.550868		EGFP	1	45.2735	0.718461		EGFP	1	45.811	0.610919
EGFP	1	57.1253	0.737706		EGFP	1	38.2015	0.606233		EGFP	1	60.501	0.806819
EGFP	1	29.0413	0.375034		EGFP	1	68.8645	1.09283		EGFP	1	22.621	0.301665
EGFP	1	54.2993	0.701211		EGFP	1	89.4575	1.41963		EGFP	1	70.02	0.933761
EGFP	1	77.8583	1.00545		EGFP	1	87.4765	1.3882		EGFP	1	29.056	0.38748
EGFP	1	134.837	1.74126		EGFP	1	2.3585	0.0374279		EGFP	1	32.522	0.433701
EGFP	1	84.8113	1.09524		EGFP	2	45.4575	0.721381		EGFP	1	84.44	1.12606
EGFP	1	65.5663	0.846711		EGFP	2	64.7755	1.02795		EGFP	1	106.559	1.42103
EGFP	1	83.3403	1.07624		EGFP	2	86.4785	1.37236		EGFP	1	103.814	1.38443
EGFP	1	101.016	1.30451		EGFP	2	61.0595	0.968975		EGFP	1	169.219	2.25664
EGFP	1	160.934	2.07828		EGFP	2	43.6835	0.693229		EGFP	2	37.2	0.496086
EGFP	1	49.8113	0.643254		EGFP	2	56.8305	0.901863		EGFP	2	40.648	0.542067
EGFP	1	51.1353	0.660352		EGFP	2	75.8385	1.20351		EGFP	2	35.314	0.470935
EGFP	1	41.4363	0.535101		EGFP	2	56.0425	0.889358		EGFP	2	48.718	0.649685
EGFP	2	44.7723	0.578181		EGFP	2	59.9155	0.95082		EGFP	2	17.116	0.228253
EGFP	2	50.3473	0.650176		EGFP	2	28.5975	0.453824		EGFP	2	37.746	0.503367
EGFP	2	69.0953	0.892284		EGFP	2	71.3195	1.13179		EGFP	2	52.327	0.697814
EGFP	2	103.697	1.33913		EGFP	2	41.8395	0.663966		EGFP	2	98.252	1.31025
EGFP	2	53.2403	0.687535		EGFP	2	61.8935	0.98221		EGFP	2	118.595	1.58154
EGFP	2	41.1473	0.531369		EGFP	2	31.6825	0.502781		EGFP	2	170.006	2.26714
EGFP	2	70.9653	0.916433		EGFP	2	69.9215	1.10961		EGFP	2	100.734	1.34335
EGFP	2	130.356	1.6834		EGFP	2	24.9055	0.395234		EGFP	2	62.879	0.838531
EGFP	2	59.2623	0.765302		EGFP	2	43.9375	0.69726		EGFP	2	70.249	0.936815
EGFP	2	93.3213	1.20513		EGFP	2	117.142	1.85898		EGFP	2	119	1.58694
EGFP	2	69.6223	0.899089		EGFP	2	53.2395	0.844876		EGFP	2	79.807	1.06428
EGFP	2	104.571	1.35041		EGFP	2	97.6355	1.54941		EGFP	2	145.647	1.94229
EGFP	2	64.4183	0.831886		EGFP	2	167.911	2.66465		EGFP	2	108.616	1.44846
EGFP	2	48.1213	0.62143		EGFP	2	22.6725	0.359798		EGFP	2	51.197	0.682744
EGFP	2	151.047	1.9506		EGFP	2	235.933	3.7441		EGFP	2	67.621	0.901769
EGFP	2	28.4113	0.366898		EGFP	2	27.0705	0.429591		EGFP	2	39.448	0.526064
EGFP	2	98.7683	1.27548		EGFP	2	54.2275	0.860555		EGFP	2	30.973	0.413045
EGFP	2	58.4883	0.755307		EGFP	2	235.262	3.73345		EGFP	2	74.518	0.993745
EGFP	2	81.2313	1.04901		EGFP	2	113.299	1.79799		EGFP	2	30.138	0.401909
EGFP	2	163.797	2.11525		EGFP	2	112.986	1.79302		EGFP	2	25.948	0.346033
EGFP	2	60.4973	0.781251		EGFP	2	80.8815	1.28354		EGFP	2	80.486	1.07333
EGFP	2	175.699	2.26895		EGFP	2	33.5115	0.531806		EGFP	2	42.816	0.570978
EGFP	2	52.3803	0.676429		EGFP	2	16.6765	0.264645		EGFP	2	29.496	0.393348
EGFP	2	40.5523	0.523685		EGFP	2	78.8965	1.25204		EGFP	2	176.594	2.35499
EGFP	2	237.7	3.06962		EGFP	2	62.5705	0.992953		EGFP	2	77.673	1.03582
EGFP	2	99.7103	1.28764		EGFP	2	81.0435	1.28611		EGFP	2	45.688	0.609278
EGFP	2	60.7873	0.784996		EGFP	2	38.4375	0.609978		EGFP	2	29.788	0.397242
EGFP	2	56.4803	0.729376		EGFP	2	66.6895	1.05832		EGFP	2	25.809	0.344179
EGFP	2	82.5163	1.0656		EGFP	2	47.5785	0.75504		EGFP	2	78.886	1.05199
EGFP	2	169.048	2.18306		EGFP	2	52.4975	0.833101		EGFP	2	93.326	1.24456
EGFP	2	48.3763	0.624723		EGFP	2	61.0075	0.968149		EGFP	2	24.779	0.330444
EGFP	2	67.8133	0.875728		EGFP-RAB8 DN	1	109.652	1.74011		EGFP-RAB8 DN	1	107.149	1.4289
EGFP	2	44.7953	0.578478		EGFP-RAB8 DN	1	97.2595	1.54345		EGFP-RAB8 DN	1	41.94	0.559296
EGFP	2	98.6933	1.27451		EGFP-RAB8 DN	1	90.7535	1.4402		EGFP-RAB8 DN	1	135.683	1.80942
EGFP	2	53.2703	0.687923		EGFP-RAB8 DN	1	66.1715	1.0501		EGFP-RAB8 DN	1	56.57	0.754397
EGFP	2	115.536	1.49201		EGFP-RAB8 DN	1	86.1325	1.36687		EGFP-RAB8 DN	1	275.691	3.67651
EGFP-RAB8 DN	1	148.606	1.91907		EGFP-RAB8 DN	1	80.5355	1.27805		EGFP-RAB8 DN	1	185.385	2.47223
EGFP-RAB8 DN	1	114.732	1.48163		EGFP-RAB8 DN	1	35.9715	0.570844		EGFP-RAB8 DN	1	58.734	0.783255
EGFP-RAB8 DN	1	104.637	1.35127		EGFP-RAB8 DN	1	124.198	1.97095		EGFP-RAB8 DN	1	46.41	0.618907
EGFP-RAB8 DN	1	81.6923	1.05496		EGFP-RAB8 DN	1	154.988	2.45955		EGFP-RAB8 DN	1	229.281	3.05761
EGFP-RAB8 DN	1	65.6943	0.848364		EGFP-RAB8 DN	1	109.706	1.74097		EGFP-RAB8 DN	1	98.322	1.31119
EGFP-RAB8 DN	1	78.5533	1.01442		EGFP-RAB8 DN	1	250.017	3.9676		EGFP-RAB8 DN	1	170.954	2.27978
EGFP-RAB8 DN	1	99.2723	1.28198		EGFP-RAB8 DN	1	220.846	3.50469		EGFP-RAB8 DN	1	91.524	1.22053
EGFP-RAB8 DN	1	437.036	5.64381		EGFP-RAB8 DN	1	198.54	3.15069		EGFP-RAB8 DN	1	393.002	5.24093
EGFP-RAB8 DN	1	118.055	1.52454		EGFP-RAB8 DN	1	225.058	3.57153		EGFP-RAB8 DN	1	141.912	1.89249
EGFP-RAB8 DN	1	77.9403	1.00651		EGFP-RAB8 DN	1	66.7765	1.0597		EGFP-RAB8 DN	1	148.597	1.98163
EGFP-RAB8 DN	1	133.154	1.71953		EGFP-RAB8 DN	1	95.9495	1.52266		EGFP-RAB8 DN	1	514.805	6.86525
EGFP-RAB8 DN	1	92.9893	1.20085		EGFP-RAB8 DN	1	574.267	9.11324		EGFP-RAB8 DN	1	141.89	1.89219
EGFP-RAB8 DN	1	189.393	2.44579		EGFP-RAB8 DN	1	422.729	6.70843		EGFP-RAB8 DN	1	138.285	1.84412
EGFP-RAB8 DN	1	236.91	3.05942		EGFP-RAB8 DN	1	165.971	2.63384		EGFP-RAB8 DN	1	182.573	2.43473
EGFP-RAB8 DN	1	141.684	1.82968		EGFP-RAB8 DN	1	70.8225	1.12391		EGFP-RAB8 DN	1	82.562	1.10102
EGFP-RAB8 DN	1	266.677	3.44382		EGFP-RAB8 DN	1	85.1085	1.35062		EGFP-RAB8 DN	1	70.578	0.941202
EGFP-RAB8 DN	1	297.519	3.84211		EGFP-RAB8 DN	1	292.356	4.63951		EGFP-RAB8 DN	1	71.217	0.949724
EGFP-RAB8 DN	1	155.519	2.00835		EGFP-RAB8 DN	1	272.62	4.32631		EGFP-RAB8 DN	1	199.858	2.66523
EGFP-RAB8 DN	1	733.845	9.47674		EGFP-RAB8 DN	1	125.569	1.99271		EGFP-RAB8 DN	1	69.943	0.932734
EGFP-RAB8 DN	1	57.4383	0.741748		EGFP-RAB8 DN	1	55.7715	0.885058		EGFP-RAB8 DN	1	152.443	2.03292
EGFP-RAB8 DN	1	105.369	1.36072		EGFP-RAB8 DN	1	58.5975	0.929904		EGFP-RAB8 DN	1	271.82	3.62489
EGFP-RAB8 DN	1	237.778	3.07063		EGFP-RAB8 DN	1	81.9015	1.29972		EGFP-RAB8 DN	1	111.847	1.49155
EGFP-RAB8 DN	1	164.861	2.12899		EGFP-RAB8 DN	1	82.3015	1.30607		EGFP-RAB8 DN	2	74.593	0.994745
EGFP-RAB8 DN	1	184.913	2.38794		EGFP-RAB8 DN	1	96.9615	1.53872		EGFP-RAB8 DN	2	188.382	2.51219
EGFP-RAB8 DN	1	94.1853	1.21629		EGFP-RAB8 DN	1	143.115	2.27115		EGFP-RAB8 DN	2	329	4.38742
EGFP-RAB8 DN	1	405.108	5.23149		EGFP-RAB8 DN	1	148.147	2.35099		EGFP-RAB8 DN	2	60.11	0.801605
EGFP-RAB8 DN	1	68.7873	0.888306		EGFP-RAB8 DN	1	169.507	2.68997		EGFP-RAB8 DN	2	82.336	1.098
EGFP-RAB8 DN	1	76.3743	0.986284		EGFP-RAB8 DN	1	183.161	2.90664		EGFP-RAB8 DN	2	292.11	3.89547
EGFP-RAB8 DN	1	117.476	1.51707		EGFP-RAB8 DN	2	203.072	3.22261		EGFP-RAB8 DN	2	225.568	3.00809
EGFP-RAB8 DN	1	194.64	2.51355		EGFP-RAB8 DN	2	88.2395	1.4003		EGFP-RAB8 DN	2	123.241	1.6435
EGFP-RAB8 DN	1	144.957	1.87195		EGFP-RAB8 DN	2	81.4685	1.29285		EGFP-RAB8 DN	2	110.397	1.47221
EGFP-RAB8 DN	1	150.095	1.9383		EGFP-RAB8 DN	2	85.7455	1.36073		EGFP-RAB8 DN	2	165.85	2.21171
EGFP-RAB8 DN	1	60.8113	0.785306		EGFP-RAB8 DN	2	50.2325	0.797157		EGFP-RAB8 DN	2	285.937	3.81315
EGFP-RAB8 DN	1	128.448	1.65876		EGFP-RAB8 DN	2	119.912	1.90292		EGFP-RAB8 DN	2	181.495	2.42035
EGFP-RAB8 DN	1	91.5993	1.1829		EGFP-RAB8 DN	2	134.048	2.12725		EGFP-RAB8 DN	2	400.706	5.34367
EGFP-RAB8 DN	1	235.278	3.03834		EGFP-RAB8 DN	2	196.807	3.12319		EGFP-RAB8 DN	2	175.259	2.33719
EGFP-RAB8 DN	2	135.211	1.74609		EGFP-RAB8 DN	2	73.2735	1.1628		EGFP-RAB8 DN	2	118.049	1.57426
EGFP-RAB8 DN	2	88.8213	1.14702		EGFP-RAB8 DN	2	204.829	3.2505		EGFP-RAB8 DN	2	203.664	2.71599
EGFP-RAB8 DN	2	94.0853	1.215		EGFP-RAB8 DN	2	244.019	3.87242		EGFP-RAB8 DN	2	462.077	6.16209
EGFP-RAB8 DN	2	178.931	2.31069		EGFP-RAB8 DN	2	316.082	5.01601		EGFP-RAB8 DN	2	51.151	0.682131
EGFP-RAB8 DN	2	105.652	1.36437		EGFP-RAB8 DN	2	227.495	3.61019		EGFP-RAB8 DN	2	336.618	4.48901
EGFP-RAB8 DN	2	169.12	2.18399		EGFP-RAB8 DN	2	207.262	3.28911		EGFP-RAB8 DN	2	90.891	1.21209
EGFP-RAB8 DN	2	155.17	2.00384		EGFP-RAB8 DN	2	107.229	1.70166		EGFP-RAB8 DN	2	201.37	2.6854
EGFP-RAB8 DN	2	156.912	2.02634		EGFP-RAB8 DN	2	217.954	3.4588		EGFP-RAB8 DN	2	90.521	1.20715
EGFP-RAB8 DN	2	93.5993	1.20872		EGFP-RAB8 DN	2	285.874	4.53663		EGFP-RAB8 DN	2	182.581	2.43483
EGFP-RAB8 DN	2	116.861	1.50913		EGFP-RAB8 DN	2	98.8305	1.56838		EGFP-RAB8 DN	2	105.761	1.41039
EGFP-RAB8 DN	2	195.646	2.52654		EGFP-RAB8 DN	2	100.628	1.59691		EGFP-RAB8 DN	2	160.249	2.13702
EGFP-RAB8 DN	2	169.636	2.19065		EGFP-RAB8 DN	2	162.353	2.57644		EGFP-RAB8 DN	2	114.574	1.52792
EGFP-RAB8 DN	2	155.541	2.00863		EGFP-RAB8 DN	2	53.3935	0.84732		EGFP-RAB8 DN	2	121.753	1.62365
EGFP-RAB8 DN	2	484.578	6.25775		EGFP-RAB8 DN	2	205.969	3.26859		EGFP-RAB8 DN	2	302.364	4.03222
EGFP-RAB8 DN	2	149.704	1.93325		EGFP-RAB8 DN	2	208.291	3.30545		EGFP-RAB8 DN	2	159.959	2.13315
EGFP-RAB8 DN	2	85.3423	1.10209		EGFP-RAB8 DN	2	38.3745	0.608978		EGFP-RAB8 DN	2	41.615	0.554962
EGFP-RAB8 DN	2	94.2473	1.21709		EGFP-RAB8 DN	2	108.611	1.72359		EGFP-RAB8 DN	2	31.809	0.424193
EGFP-RAB8 DN	2	250.26	3.23182		EGFP-RAB8 DN	2	247.24	3.92355		EGFP-RAB8 DN	2	42.04	0.56063
EGFP-RAB8 DN	2	131.841	1.70257		EGFP-RAB8 DN	2	55.7015	0.883947		EGFP-RAB8 WT	1	44.636	0.595249
EGFP-RAB8 DN	2	94.9753	1.22649		EGFP-RAB8 DN	2	173.017	2.74566		EGFP-RAB8 WT	1	67.918	0.905729
EGFP-RAB8 DN	2	194.843	2.51617		EGFP-RAB8 DN	2	63.5785	1.00895		EGFP-RAB8 WT	1	251.551	3.35459
EGFP-RAB8 DN	2	189.155	2.44272		EGFP-RAB8 DN	2	53.4395	0.84805		EGFP-RAB8 WT	1	31.481	0.419819
EGFP-RAB8 DN	2	67.8303	0.875948		EGFP-RAB8 WT	1	50.6445	0.803695		EGFP-RAB8 WT	1	42.336	0.564577
EGFP-RAB8 DN	2	113.407	1.46452		EGFP-RAB8 WT	1	46.3795	0.736013		EGFP-RAB8 WT	1	44.1	0.588101
EGFP-RAB8 DN	2	94.3503	1.21842		EGFP-RAB8 WT	1	29.3505	0.465773		EGFP-RAB8 WT	1	124.083	1.65473
EGFP-RAB8 DN	2	145.888	1.88397		EGFP-RAB8 WT	1	18.8455	0.299066		EGFP-RAB8 WT	1	62.486	0.83329
EGFP-RAB8 DN	2	159.213	2.05605		EGFP-RAB8 WT	1	73.2025	1.16168		EGFP-RAB8 WT	1	48.04	0.640644
EGFP-RAB8 DN	2	169.975	2.19503		EGFP-RAB8 WT	1	29.8745	0.474089		EGFP-RAB8 WT	1	275.14	3.66917
EGFP-RAB8 DN	2	48.1033	0.621197		EGFP-RAB8 WT	1	21.6375	0.343373		EGFP-RAB8 WT	1	69.862	0.931654
EGFP-RAB8 DN	2	68.5893	0.885749		EGFP-RAB8 WT	1	34.1545	0.54201		EGFP-RAB8 WT	1	239.201	3.1899
EGFP-RAB8 WT	1	141.018	1.82108		EGFP-RAB8 WT	1	77.2525	1.22595		EGFP-RAB8 WT	1	73.034	0.973955
EGFP-RAB8 WT	1	35.0873	0.453111		EGFP-RAB8 WT	1	16.1985	0.25706		EGFP-RAB8 WT	1	176.945	2.35967
EGFP-RAB8 WT	1	26.4483	0.341548		EGFP-RAB8 WT	1	63.4075	1.00624		EGFP-RAB8 WT	1	70.91	0.94563
EGFP-RAB8 WT	1	42.0163	0.542591		EGFP-RAB8 WT	1	77.1715	1.22466		EGFP-RAB8 WT	1	95.523	1.27386
EGFP-RAB8 WT	1	29.3443	0.378947		EGFP-RAB8 WT	1	46.4085	0.736473		EGFP-RAB8 WT	1	136.672	1.82261
EGFP-RAB8 WT	1	213.728	2.76005		EGFP-RAB8 WT	1	93.6785	1.48662		EGFP-RAB8 WT	1	29.468	0.392974
EGFP-RAB8 WT	1	64.5273	0.833294		EGFP-RAB8 WT	1	97.5525	1.54809		EGFP-RAB8 WT	1	43.993	0.586674
EGFP-RAB8 WT	1	44.7943	0.578465		EGFP-RAB8 WT	1	120.689	1.91526		EGFP-RAB8 WT	1	45.89	0.611972
EGFP-RAB8 WT	1	49.3743	0.637611		EGFP-RAB8 WT	1	32.6325	0.517857		EGFP-RAB8 WT	1	65.077	0.867843
EGFP-RAB8 WT	1	36.0083	0.465004		EGFP-RAB8 WT	1	60.5345	0.960643		EGFP-RAB8 WT	1	132.871	1.77192
EGFP-RAB8 WT	1	22.4193	0.289519		EGFP-RAB8 WT	1	37.8725	0.601012		EGFP-RAB8 WT	1	54.211	0.722938
EGFP-RAB8 WT	1	144.73	1.86902		EGFP-RAB8 WT	1	19.0635	0.302525		EGFP-RAB8 WT	1	140.283	1.87076
EGFP-RAB8 WT	1	51.2953	0.662418		EGFP-RAB8 WT	1	175.838	2.79043		EGFP-RAB8 WT	2	197.193	2.62969
EGFP-RAB8 WT	1	55.2363	0.713311		EGFP-RAB8 WT	1	69.7595	1.10704		EGFP-RAB8 WT	2	115.27	1.5372
EGFP-RAB8 WT	1	98.6743	1.27426		EGFP-RAB8 WT	1	39.1795	0.621753		EGFP-RAB8 WT	2	65.837	0.877978
EGFP-RAB8 WT	1	86.8533	1.12161		EGFP-RAB8 WT	1	53.9135	0.855572		EGFP-RAB8 WT	2	25.82	0.344326
EGFP-RAB8 WT	1	78.7323	1.01673		EGFP-RAB8 WT	1	36.6365	0.581397		EGFP-RAB8 WT	2	31.42	0.419006
EGFP-RAB8 WT	1	44.6453	0.576541		EGFP-RAB8 WT	2	50.5025	0.801442		EGFP-RAB8 WT	2	19.187	0.255871
EGFP-RAB8 WT	1	51.0503	0.659254		EGFP-RAB8 WT	2	40.9345	0.649604		EGFP-RAB8 WT	2	57.86	0.7716
EGFP-RAB8 WT	1	111.097	1.43469		EGFP-RAB8 WT	2	39.1745	0.621674		EGFP-RAB8 WT	2	77.134	1.02863
EGFP-RAB8 WT	1	25.1813	0.325187		EGFP-RAB8 WT	2	64.3605	1.02136		EGFP-RAB8 WT	2	30.432	0.40583
EGFP-RAB8 WT	1	59.0223	0.762203		EGFP-RAB8 WT	2	90.1965	1.43136		EGFP-RAB8 WT	2	9.727	0.129716
EGFP-RAB8 WT	1	14.8733	0.192071		EGFP-RAB8 WT	2	24.8345	0.394107		EGFP-RAB8 WT	2	35.024	0.467067
EGFP-RAB8 WT	1	23.8833	0.308424		EGFP-RAB8 WT	2	45.8255	0.727221		EGFP-RAB8 WT	2	35.113	0.468254
EGFP-RAB8 WT	1	25.2853	0.32653		EGFP-RAB8 WT	2	89.2105	1.41571		EGFP-RAB8 WT	2	17.227	0.229733
EGFP-RAB8 WT	1	26.2193	0.338591		EGFP-RAB8 WT	2	79.9145	1.26819		EGFP-RAB8 WT	2	50.206	0.669529
EGFP-RAB8 WT	1	223.333	2.88409		EGFP-RAB8 WT	2	138.113	2.19177		EGFP-RAB8 WT	2	68.165	0.909023
EGFP-RAB8 WT	1	214.127	2.7652		EGFP-RAB8 WT	2	25.1075	0.39844		EGFP-RAB8 WT	2	43.52	0.580367
EGFP-RAB8 WT	1	159.616	2.06126		EGFP-RAB8 WT	2	61.6625	0.978544		EGFP-RAB8 WT	2	52.661	0.702268
EGFP-RAB8 WT	1	23.0503	0.297667		EGFP-RAB8 WT	2	38.4595	0.610327		EGFP-RAB8 WT	2	35.998	0.480056
EGFP-RAB8 WT	1	28.6553	0.370049		EGFP-RAB8 WT	2	44.3535	0.703861		EGFP-RAB8 WT	2	36.263	0.48359
EGFP-RAB8 WT	1	39.5073	0.51019		EGFP-RAB8 WT	2	268.322	4.2581		EGFP-RAB8 WT	2	123.294	1.6442
EGFP-RAB8 WT	1	26.1083	0.337158		EGFP-RAB8 WT	2	57.8205	0.917574		EGFP-RAB8 WT	2	73.005	0.973568
EGFP-RAB8 WT	1	124.031	1.60172		EGFP-RAB8 WT	2	67.9655	1.07857		EGFP-RAB8 WT	2	23.513	0.313561
EGFP-RAB8 WT	1	72.0403	0.930315		EGFP-RAB8 WT	2	226.091	3.58791		EGFP-RAB8 WT	2	36.277	0.483777
EGFP-RAB8 WT	1	64.2413	0.8296		EGFP-RAB8 WT	2	37.4325	0.594029		EGFP-RAB8 WT	2	68.845	0.918092
EGFP-RAB8 WT	1	82.2123	1.06167		EGFP-RAB8 WT	2	45.5645	0.723079
EGFP-RAB8 WT	2	176.388	2.27785		EGFP-RAB8 WT	2	117.841	1.87005
EGFP-RAB8 WT	2	204.808	2.64486		EGFP-RAB8 WT	2	35.5735	0.564528
EGFP-RAB8 WT	2	67.9633	0.877665		EGFP-RAB8 WT	2	11.8805	0.188536
EGFP-RAB8 WT	2	87.2973	1.12734		EGFP-RAB8 WT	2	24.3225	0.385982
EGFP-RAB8 WT	2	87.9193	1.13537
EGFP-RAB8 WT	2	170.907	2.20707
EGFP-RAB8 WT	2	178.254	2.30194
EGFP-RAB8 WT	2	89.5663	1.15664
EGFP-RAB8 WT	2	65.5173	0.846078
EGFP-RAB8 WT	2	294.003	3.7967
EGFP-RAB8 WT	2	90.2263	1.16517
EGFP-RAB8 WT	2	598.804	7.73285
EGFP-RAB8 WT	2	127.249	1.64327
EGFP-RAB8 WT	2	54.0833	0.698422
EGFP-RAB8 WT	2	111.006	1.43351
EGFP-RAB8 WT	2	36.0143	0.465082
EGFP-RAB8 WT	2	174.038	2.2475
EGFP-RAB8 WT	2	101.928	1.31628
EGFP-RAB8 WT	2	38.6273	0.498826
EGFP-RAB8 WT	2	31.0603	0.401107
EGFP-RAB8 WT	2	65.9753	0.851993
EGFP-RAB8 WT	2	75.2923	0.972311
EGFP-RAB8 WT	2	145.009	1.87262
EGFP-RAB8 WT	2	153.717	1.98508
EGFP-RAB8 WT	2	78.5333	1.01416
EGFP-RAB8 WT	2	84.9953	1.09761
EGFP-RAB8 WT	2	21.3113	0.27521
EGFP-RAB8 WT	2	157.292	2.03124
EGFP-RAB8 WT	2	85.0403	1.09819
EGFP-RAB8 WT	2	102.372	1.32202
EGFP-RAB8 WT	2	129.328	1.67012
EGFP-RAB8 WT	2	122.093	1.57669
EGFP-RAB8 WT	2	64.9813	0.839156
EGFP-RAB8 WT	2	49.5823	0.640297
EGFP-RAB8 WT	2	81.0333	1.04645
EGFP-RAB8 WT	2	51.0673	0.659474

## Sheet: Description
Tab	Description
Whole cell CCL21 intensity	Data shows mean CCL21dC-mCherry intensity in the whole cell area, with background reduced and normalized to the average of the controls within each experiment. Normalized average value per biological replicate were plotted in Fig. 7F. The data represents 6 biological replicates in three independent experiments. The data is related to Fig. 7C-E.
