# Supplementary material for: Spatially targeted chemokine exocytosis guides transmigration at lymphatic endothelial multicellular junctions
Source: EMBO J. 2024 Jun 14;43(15):4. doi: 10.1038/s44318-024-00129-x (PMC11294460; doi:10.1038/s44318-024-00129-x)
Supplement: Supplementary file 22 — Source data Fig. 7 [file 44318_2024_129_MOESM22_ESM.zip › Figure 7/7A/Figure 7A.xlsx]

## Sheet: RAB8DN effect on Secretion
EGFP overexpressing samples					EGFP-RAB8A DN overexpressing samples
Image name	Experiment #	Peripheral secretion events (200pixel ROI)			Image name	Experiment #	Peripheral secretion events (200pixel ROI)
1-EGFPonly-CCL21dc-100	1	24			3-EGFP-Rab8 DN-CCL21dc-100	1	3
1-EGFPonly-CCL21dc-101	1	10			3-EGFP-Rab8 DN-CCL21dc-101	1	0
2-EGFP-CCL21dc-100	1	26			4-EGFP-Rab8 DN-CCL21dc-101	1	0
2-EGFP-CCL21dc-101	1	22			4-EGFP-Rab8 DN-CCL21dc-102	1	2
5-EGFP-CCL21dc-100	1	9			7-EGFP-Rab8 DN-CCL21dc-100	1	4
5-EGFP-CCL21dc-102	1	45			7-EGFP-Rab8 DN-CCL21dc-101	1	1
6-EGFP-CL21dc-100	1	24			8-EGFP-Rab8 DN-CCL21dc-102	1	2
6-EGFP-CL21dc-101	1	24			8-EGFP-Rab8 DN-CCL21dc-103	1	0
	Average	23				Average	1.5
1-EGFPonly-CCL21dc-102	2	8			5-RAB8A DN-CCL21dc-100	2	2
1-EGFPonly-CCL21dc-103	2	11			5-RAB8A DN-CCL21dc-101	2	1
2-EGFPonly-CCL21dc-100	2	10			6-RAB8 DN-CCL21dc-100	2	1
2-EGFPonly-CCL21dc-101	2	14			6-RAB8 DN-CCL21dc-101	2	4
3-EGFP-CCL21dc-100	2	23			7-RAB8 DN-CCL21dc-101	2	1
3-EGFP-CCL21dc-103	2	23			7-RAB8 DN-CCL21dc-102	2	3
4-EGFPonly-CCL21dc-102	2	34			8-Rab8 DN-CCL21dc-100	2	1
4-EGFPonly-CCL21dc-104	2	19			8-Rab8 DN-CCL21dc-101	2	2
	Average	17.75				Average	1.875
1-EGFPonly-CCL21dc-100	3	11			5-RAB8DN-CCL21dc-100	3	1
1-EGFPonly-CCL21dc-104	3	14			5-RAB8DN-CCL21dc-102	3	2
2-EGFPonly-CCL21dc-100	3	14			6-RAB8DN-CCL21dc-102	3	1
2-EGFPonly-CCL21dc-104	3	18			6-RAB8DN-CCL21dc-103	3	1
3-EGFPonly-CCL21dc-104	3	13			7-RAB8DN-CCL21dc-105	3	2
3-EGFPonly-CCL21dc-100	3	16			7-RAB8DN-CCL21dc-104	3	1
4-EGFPonly-CCL21dc-105	3	18			8-RAB8DN-CCL21dc-106	3	1
4-EGFPonly-CCL21dc-104	3	25			8-RAB8DN-CCL21dc-105	3	2
	Average	16.125				Average	1.375

## Sheet: Description
Tab	Description
RAB8DN effect on Secretion	Data shows number of CCL21dC-mCherry secretion events upon EGFP-RAB8A DN treatment. Data represents 12 biological replicates in 3 independent experiments.
