# Supplementary material for: Spatially targeted chemokine exocytosis guides transmigration at lymphatic endothelial multicellular junctions
Source: EMBO J. 2024 Jun 14;43(15):4. doi: 10.1038/s44318-024-00129-x (PMC11294460; doi:10.1038/s44318-024-00129-x)
Supplement: Supplementary file 23 — Appendix Figure S3A Source Data [file 44318_2024_129_MOESM23_ESM.zip]

Archive with 8 entries (7 files):
- Appendix S3A/
- __MACOSX/._Appendix S3A
- Appendix S3A/Figure S3A-2.tif
- __MACOSX/Appendix S3A/._Figure S3A-2.tif
- Appendix S3A/Figure S3A-3.tif
- __MACOSX/Appendix S3A/._Figure S3A-3.tif
- Appendix S3A/Figure S3A-1.tif
- __MACOSX/Appendix S3A/._Figure S3A-1.tif
